# Supplementary material for: Molecular Classification of Patients With COVID‐19 Based on Transcriptional Profiling
Source: Influenza Other Respir Viruses. 2026 Feb 10;20(2):e70227. doi: 10.1111/irv.70227 (PMC12887440; doi:10.1111/irv.70227)
Supplement: Supplementary file 2 — Table S2: PC1_Loadings_and_Enrichment. [file IRV-20-e70227-s001.xlsx]

## Sheet: PC1_All_Loadings
gene	PC1	PC2
PTCD3	0.930359	-0.141508
TTC3	0.930163	-0.112664
ELP2	0.915178	-0.0424798
SDAD1	0.914304	-0.137058
DDX18	0.913677	-0.20877
G3BP1	0.910053	-0.168167
MAP3K4	0.909147	-0.108155
HMG20A	0.906696	-0.14782
NCBP2	0.904588	-0.0656065
ZC3H14	0.902551	-0.154488
NOL11	0.900431	-0.14468
LRPPRC	0.900322	-0.189552
DOCK10	0.899002	-0.162092
ZNHIT6	0.898925	-0.124029
URI1	0.898079	-0.0689412
CAND1	0.896758	-0.264605
TCERG1	0.894859	-0.138357
DDHD2	0.894312	-0.106353
FBXO21	0.893085	-0.0852578
PPHLN1	0.892856	-0.204102
NOM1	0.892728	-0.0399244
TRAF5	0.892214	-0.060256
RBMX	0.892068	-0.00248591
FNBP4	0.891603	-0.185692
NKRF	0.89131	-0.132092
POLR3E	0.891267	0.143715
ZBTB25	0.890791	-0.129103
NVL	0.890664	-0.00449634
MTR	0.890287	-0.189019
CDC23	0.889883	-0.140537
IPO9	0.889629	0.070779
RASGRP1	0.889513	-0.117781
DYRK2	0.888863	-0.0913651
MCPH1	0.888328	-0.0648506
TUBGCP5	0.888189	0.0241205
GLOD4	0.888105	0.116405
MALT1	0.887832	-0.279207
TPP2	0.886782	-0.267237
ZMYND11	0.886293	-0.20808
AGK	0.885848	-0.0472572
BAZ1B	0.885719	-0.110203
MCCC2	0.885559	-0.000644122
DROSHA	0.885515	-0.0298688
XPO4	0.884569	-0.196952
ETS1	0.884339	-0.060143
RRP1B	0.884275	0.0419938
IPO5	0.884275	-0.0464278
UQCC1	0.884013	0.0584695
TEX10	0.883873	-0.0195798
DIS3L	0.883706	-0.0479466
SLC20A2	0.883571	0.0384277
LSG1	0.883415	0.00656769
MRPS27	0.883014	0.125935
MBTPS1	0.882493	-0.0420386
COG2	0.882203	0.0600742
STK39	0.881917	-0.0647583
MGA	0.88073	-0.244128
PCID2	0.880699	-0.0358251
RRN3	0.880385	-0.232027
CHD6	0.879982	-0.140892
SCO1	0.87994	-0.0660978
SNX5	0.879238	-0.0542626
TIMM10B	0.879138	0.0121776
MDFIC	0.879119	-0.184502
ZNF121	0.879103	-0.169005
UBA2	0.879098	-0.175808
VEZT	0.878287	-0.245015
LPIN1	0.878257	-0.0569742
RPL7L1	0.878036	-0.044256
UBE2G2	0.877876	0.0791725
BMS1	0.877022	0.0312017
MDN1	0.876339	-0.143522
DDX55	0.876264	-0.0144444
SYNCRIP	0.87615	-0.215711
COX11	0.875773	0.0425957
LANCL1	0.875104	-0.241364
NIPAL3	0.874355	0.00807683
TSR1	0.874034	0.0202193
PDS5A	0.873882	-0.346433
DCAF16	0.873838	-0.158828
MPHOSPH9	0.873382	-0.25078
LRIG2	0.873249	-0.179809
ZBTB40	0.873245	0.00103021
WDR75	0.872988	-0.173323
NUCKS1	0.872948	-0.0233637
KMT2A	0.872709	-0.103532
HNRNPR	0.872702	-0.15906
CBLB	0.872649	-0.0775816
NUP133	0.872189	-0.167247
API5	0.871942	-0.278783
ZNF84	0.871892	-0.156596
METAP1	0.871766	-0.19731
RNMT	0.871417	-0.1853
ARHGEF9	0.871292	0.112197
FAM98B	0.870919	-0.164585
ZNF202	0.870535	0.0863486
TTC19	0.870509	-0.0352993
RBBP7	0.87025	0.0395679
HEATR1	0.869844	-0.166684
MTX3	0.869782	-0.249168
KDM4C	0.869691	-0.223781
TDRD3	0.869322	-0.0544957
ZNF548	0.868539	-0.0948154
CAMK2D	0.868477	-0.112423
ELK4	0.868263	-0.283972
UTP20	0.868107	-0.159613
RPAIN	0.867963	0.0485644
SLC7A6	0.867847	-0.0470214
ZFP90	0.867683	-0.0533865
SUCLG2	0.867219	-0.171417
CBX5	0.866916	0.0344742
CLEC2D	0.866292	-0.19701
TARBP1	0.866231	-0.107089
NAA25	0.866018	-0.231142
RBBP4	0.86562	-0.155623
TTC27	0.865454	-0.021125
WWP1	0.86509	-0.298737
NUP107	0.863867	-0.16293
SUPT16H	0.863525	-0.192439
SUPT7L	0.863397	-0.0521451
PDCD7	0.863162	0.123513
NOL9	0.863143	0.0937116
WDR3	0.862933	-0.20982
SUN1	0.862792	-0.0917316
MTO1	0.862735	-0.165665
PDE12	0.862682	-0.203681
NUP155	0.862639	-0.160596
BUB3	0.862435	0.00129896
ESYT2	0.862418	-0.124494
GFM1	0.86241	-0.20424
TRIM44	0.862032	-0.117895
EXOSC2	0.861713	0.112668
NOL8	0.861629	-0.258262
QRSL1	0.86154	-0.0223432
TYW1	0.861449	-0.0259025
MTAP	0.861369	-0.12585
OXCT1	0.861263	-0.0901517
ZNF146	0.860855	-0.302549
RPUSD4	0.860803	0.145745
ITFG2	0.860273	0.241366
NAA15	0.860223	-0.302496
NUP160	0.860003	-0.287949
REPS1	0.859891	0.0332253
ANKRD40	0.859831	-0.108602
EXOG	0.859714	0.0857502
PLEKHA1	0.859458	-0.184189
POLR1B	0.857736	-0.0528345
PRKX	0.857534	-0.0862629
SYNJ2BP	0.857435	-0.164337
CCAR1	0.857355	-0.312264
POLR3D	0.85735	0.132404
ZNF549	0.857341	-0.0619558
KDM2B	0.857156	0.179277
AKAP1	0.857097	0.133653
FTO	0.857087	-0.0345705
RRP15	0.856977	-0.0943902
NCBP1	0.856951	-0.238975
GTPBP4	0.856943	-0.0458421
DDX10	0.855715	0.014207
SLC38A1	0.855703	-0.282444
GPALPP1	0.85514	-0.302308
TXLNG	0.855123	-0.172164
CEP95	0.854896	-0.113671
KDM1A	0.854809	0.184789
NFX1	0.85458	-0.143066
IKZF3	0.854536	0.0448112
CD96	0.854301	0.0281568
USP24	0.854258	-0.310947
RBM28	0.853684	-0.011493
EXOC6B	0.853683	-0.105786
PHF10	0.85364	0.0328006
DIS3L2	0.853319	0.220374
ZNF33B	0.853211	-0.224647
MTA3	0.853027	0.117877
MAK16	0.853021	-0.181802
ZNF512	0.852993	-0.0637787
DGKE	0.852931	-0.101198
CCDC88C	0.852437	0.152809
PTCD2	0.852389	-0.110447
SH3YL1	0.851704	-0.0471477
MRPS25	0.8515	0.177162
MORC2	0.851484	0.238142
RIC8B	0.851323	-0.10259
EXOC2	0.850704	-0.190246
RFC1	0.850677	-0.249967
OXNAD1	0.8505	0.0169408
ABCE1	0.850405	-0.301034
SHQ1	0.850167	-0.165671
NOLC1	0.850089	0.0183306
OTUD3	0.850056	-0.164558
DLAT	0.849797	-0.126089
THOC1	0.849771	-0.0603234
POGLUT1	0.8496	-0.148916
NAT10	0.849501	0.234331
TDP1	0.849299	0.0821047
RBM19	0.848869	0.256112
ZBTB39	0.848821	-0.112548
TYW3	0.848733	-0.19411
TRMT2B	0.848559	0.0628446
SIDT1	0.848545	0.0447012
MTPAP	0.848302	-0.0885392
LIMD1	0.848163	-0.0200983
NPAT	0.848039	-0.380797
ZNF75A	0.847699	-0.146917
DZIP3	0.847537	-0.18846
AKT3	0.847485	-0.225075
ZNF544	0.847245	0.0263838
PPP3CC	0.847051	0.105354
RTTN	0.846706	-0.151119
ANAPC1	0.846135	-0.146948
RCAN3	0.846105	0.00102639
SETDB2	0.845969	-0.260653
METTL3	0.845736	-0.053229
GRSF1	0.845424	-0.0664104
ZNF275	0.845387	-0.00310403
CD3G	0.845311	0.0662719
POLR3A	0.845207	0.00904921
KLF12	0.845155	-0.173129
PDCD2	0.845146	-0.0030604
SART3	0.844911	-0.0422657
ILF3	0.844799	0.283057
HSPA9	0.84466	-0.0184259
ARIH2	0.844365	0.0171835
ZNF510	0.844182	-0.253201
RAD1	0.844131	-0.0641654
MAPKAPK5	0.843736	-0.109245
HNRNPH1	0.843621	-0.119611
DCTD	0.843474	0.229238
NFATC2IP	0.843382	0.0862565
USP14	0.843234	-0.211886
NMT2	0.843172	0.124116
HPS4	0.843163	0.018534
USP36	0.84292	0.226647
CPSF6	0.84283	-0.165174
MIEF1	0.842781	0.0188569
TGS1	0.842739	-0.284322
ZNF337	0.842587	0.0304457
UBP1	0.842392	-0.249483
DNMT1	0.842344	0.147781
MEAF6	0.842312	0.0307024
ZBTB14	0.842147	-0.234889
ITK	0.842113	-0.0961176
CA5B	0.841995	-0.0577116
NSUN2	0.841709	-0.139369
SMARCAD1	0.841123	-0.315968
ALMS1	0.840945	-0.181742
MPRIP	0.840752	0.143968
ATMIN	0.840715	-0.1939
UBE3A	0.840397	-0.343287
GMPS	0.840142	-0.0297359
ZNF529	0.840138	-0.199662
ELP3	0.839824	0.137286
ATXN7L3B	0.839584	-0.142522
ZNF195	0.838808	-0.134161
TNRC6A	0.838722	-0.234491
MRRF	0.838718	0.114767
ASCC3	0.838565	-0.308873
ZKSCAN8	0.83855	-0.293797
LRBA	0.838413	-0.232247
ANKRD13C	0.838335	-0.28066
PDE4DIP	0.837608	-0.0566356
DKC1	0.837499	0.0317432
ATP8B2	0.837234	0.131325
NR2C1	0.837207	-0.157044
LRRC8C	0.837193	-0.243306
ZXDB	0.837095	-0.134346
RFX7	0.837001	-0.196184
NOP14	0.836702	0.258962
RFTN1	0.836132	0.282156
ATP6V0A2	0.836058	-0.176366
P2RY10	0.836001	-0.044444
FLOT1	-0.835635	0.0582393
DDX31	0.835603	0.127074
PTPN4	0.835026	-0.174009
CHMP7	0.834656	0.216577
NLRC3	0.83445	0.0724402
DOCK9	0.834449	-0.193773
EARS2	0.834398	0.113347
ATR	0.834333	-0.384269
THUMPD1	0.834126	-0.35941
R3HDM1	0.834076	-0.0922893
IPO7	0.833912	-0.35681
GABPB2	0.833889	-0.10421
TTC17	0.833877	-0.361856
ZNF37A	0.833837	-0.278435
MCCC1	0.8338	0.116379
CYP20A1	0.833746	-0.0252374
UBFD1	0.833667	-0.0159064
GTF3C3	0.833654	-0.27564
PTER	0.833538	-0.234208
ZBTB5	0.833428	-0.0124382
MRS2	0.833118	-0.12105
UBIAD1	0.833088	0.249966
EIF2B1	0.832939	0.136727
CYB5B	0.832882	-0.0158974
OGFOD1	0.832742	0.0350916
S100A11	-0.832707	0.0652743
PRKCH	0.83264	-0.0754197
EXOSC10	0.832522	0.189118
DNAJA3	0.832508	0.25855
UTP15	0.832307	-0.177263
OSBPL3	0.832203	-0.11066
RBM26	0.832025	-0.322596
ZNF134	0.831959	-0.156038
DLG1	0.831855	-0.337313
SF3B3	0.831601	0.188582
PDXDC1	0.831434	-0.0908852
CASD1	0.831434	-0.294265
PHAX	0.831434	-0.168911
TMEM245	0.831298	-0.216081
RFX5	0.83098	0.023714
ECI2	0.830893	0.216512
RINT1	0.830696	-0.259155
GGA2	0.830557	0.101416
PRPF39	0.829863	-0.366243
ANGEL1	0.829739	0.13439
MPHOSPH10	0.829736	-0.180811
TRIT1	0.829647	0.0556219
PRPS1	0.8296	0.0486056
HIBADH	0.829595	-0.0215025
ARHGEF3	0.829551	-0.154845
ZC3H8	0.829544	-0.103276
ATXN10	0.829438	0.070784
FANCF	0.829397	-0.026609
RAD17	0.829299	-0.203853
BBS2	0.829101	-0.124609
NFATC2	0.828987	0.0874819
FUBP1	0.828695	-0.240533
THUMPD3	0.828395	-0.18905
KLHL42	0.827894	-0.0547148
WDR33	0.827721	-0.0270492
ZNF91	0.827627	-0.30171
AFG3L2	0.827495	0.131332
TRIB2	0.827452	0.047446
ZFP3	0.827393	-0.182397
TTC39C	0.827389	0.0607916
AP3M2	0.827283	-0.0257505
IMMT	0.827126	0.137784
MAP7D3	0.827036	-0.0116661
PDCD11	0.827027	0.240367
TBC1D4	0.826978	-0.0572562
STARD7	0.826977	0.0710792
PRKACB	0.826565	-0.233008
ZC3H12D	0.826439	0.101852
CDKAL1	0.826387	-0.0386853
RNF125	0.826377	-0.152477
BCL11B	0.826304	0.0758776
NUP43	0.826237	-0.0413771
ZNF550	0.826224	-0.16254
NAA35	0.826052	-0.160266
DCAF17	0.825907	-0.272365
LPXN	0.82588	0.144414
TSHZ1	0.825713	-0.0606839
ZNF26	0.825699	-0.20323
NOC3L	0.82554	-0.218681
ASXL1	0.825503	0.0499032
PCM1	0.825446	-0.395013
SACS	0.824827	-0.265446
OSGEPL1	0.824779	-0.0219159
SRSF10	0.824712	-0.355766
XPO5	0.824689	0.104828
CYP4V2	0.824213	-0.113223
NCAPD3	0.824115	0.023739
NUP54	0.823745	-0.282943
ATF7IP2	0.823717	0.0601427
ABCB7	0.82359	-0.0778433
ZNF621	0.823358	-0.321485
DNAJC21	0.822921	-0.19577
CSNK2A1	0.822893	-0.100837
NUP88	0.822679	0.104671
ALKBH8	0.822391	-0.223475
ZNF101	0.822017	-0.103394
CREBL2	0.821945	-0.154514
ATG16L1	0.8219	-0.0811122
FAF1	0.821892	0.12951
SMYD4	0.821867	0.0450681
TCTN3	0.821857	0.15456
GCFC2	0.82185	-0.0626372
TMEM41A	0.821737	0.0984529
ABLIM1	0.821702	0.0144651
TC2N	0.821649	-0.170162
GPR183	0.8216	-0.0771936
BCL2	0.821482	-0.042524
TAF5L	0.821403	-0.0800929
ST6GAL1	0.821195	0.00696312
ATM	0.820869	-0.369092
LYRM7	0.820666	-0.224873
PREPL	0.820535	-0.354746
FYN	0.82035	0.177966
RNASEH2B	0.82015	0.111591
PCSK7	0.820133	0.286137
AKAP11	0.820132	-0.362724
ZNF383	0.820121	-0.142228
NUP188	0.819902	0.220542
CDC16	0.819378	0.1055
ZNF235	0.819359	-0.205925
FKTN	0.819335	-0.269603
SET	0.819269	-0.0549391
TRIM4	0.819227	-0.119745
ZNF248	0.818914	-0.0613187
POGK	0.818825	-0.133002
SARM1	0.818756	0.245516
RORA	0.818333	-0.165265
THOC2	0.818315	-0.385324
ZNF831	0.818222	0.0112404
CDK5RAP1	0.818149	0.265242
COX10	0.818103	0.114615
LETMD1	0.817812	0.156561
ZNF234	0.817637	-0.211976
DNAJC10	0.817475	-0.308558
FASTKD2	0.817312	-0.14736
MFSD6	0.817305	-0.191228
TULP4	0.817288	-0.110112
CLCC1	0.817272	-0.0078579
SLAMF1	0.817052	0.151042
METTL8	0.817032	-0.041982
EMC1	0.816939	0.0942463
PBRM1	0.816822	-0.378259
CAMK4	0.816802	-0.0575313
COIL	0.816723	-0.118848
GNPTAB	0.816617	-0.309905
BAG5	0.816584	-0.251792
LEO1	0.816502	-0.0837151
ERMP1	0.816387	-0.231566
NUDCD3	0.815879	0.272455
TSEN15	0.815519	-0.0493751
WDR43	0.815517	-0.179245
CCDC25	0.815175	-0.0546353
ZNF419	0.814932	0.00984257
THEM4	0.814932	0.137588
DHX9	0.814817	-0.273151
WDR7	0.814421	-0.328341
SMARCC1	0.814397	-0.187643
CEP78	0.81428	-0.0471935
FUBP3	0.814148	-0.217275
NUP210	0.814024	0.296882
NSUN6	0.814018	-0.1668
SMAD3	0.813973	0.0516435
RALGAPA1	0.813954	-0.342967
PCNT	0.813613	0.162343
NCF4	-0.81354	0.110763
OTUD4	0.813533	-0.409993
ZFP82	0.813403	-0.0357217
AP3M1	0.813394	-0.301896
MLLT10	0.813358	-0.340535
GSPT2	0.813325	0.112097
PATZ1	0.813219	0.336007
TESPA1	0.813183	0.189837
TRMT61B	0.813133	-0.0301389
CNOT2	0.813009	-0.26717
GPD1L	0.812807	-0.132247
LRG1	-0.812669	-0.0712293
POLR2D	0.812439	0.152358
PRKCQ	0.812349	0.0810799
ZNF589	0.812086	0.126028
RBL1	0.812078	-0.159505
ENOSF1	0.811985	0.154344
CLNS1A	0.811911	-0.0113672
SNAPC3	0.811691	-0.272401
GTF2H3	0.811558	-0.184182
NAA40	0.811389	0.185281
NAA30	0.81137	-0.208528
PPP2R1B	0.811345	-0.163073
KAT6B	0.811208	-0.220188
GEMIN5	0.811187	-0.0509082
KIF3A	0.810963	-0.178345
THEMIS	0.810955	-0.132853
OFD1	0.810949	-0.1986
HMGXB3	0.810759	0.148597
ZNF664	0.810363	-0.209396
PCYOX1	0.810186	-0.144442
ZNF3	0.809988	0.0621399
JMY	0.80996	-0.220826
INO80	0.809744	-0.164213
GLUD1	0.809642	-0.203519
MYO9A	0.809621	-0.251955
ZCCHC4	0.809592	-0.198118
DDX1	0.809483	-0.114764
CBFA2T2	0.809447	-0.0348018
ARL14EP	0.809193	-0.174526
MSANTD2	0.809164	-0.121363
PLCG1	0.80906	0.276104
EP400	0.809052	0.00264766
PWP1	0.809045	0.00448996
MSI2	0.808978	-0.0848431
TXK	0.808752	-0.0923828
UPRT	0.808717	-0.157869
ZNF736	0.808681	-0.321052
LY9	0.808658	0.280995
REV1	0.808596	-0.339809
ZNF570	0.808315	-0.176772
FMNL3	0.808285	0.226957
METTL2B	0.808276	0.156305
LMO7	0.808232	-0.121602
RABEP1	0.807896	-0.414667
KRIT1	0.807856	-0.432005
TGFBRAP1	0.807853	0.00668697
RAD50	0.807554	-0.198204
CD28	0.807489	-0.0252472
FBXO32	0.807477	0.0354236
TMEM209	0.807447	-0.233022
NUP205	0.80738	-0.214853
SPEF2	0.807354	-0.126993
ANGEL2	0.807315	-0.357463
ZBTB24	0.807231	-0.07381
ITPR3	0.807124	0.247003
NR3C2	0.807109	-0.0640379
SS18	0.807107	-0.347977
ERCC3	0.807106	0.041637
ZNF354B	0.807096	-0.163765
KLHL3	0.806902	-0.0195408
CCT4	0.806763	0.141443
GUF1	0.806535	-0.167668
NT5DC1	0.806461	-0.136939
TASP1	0.806382	-0.120748
WDR59	0.806319	0.165606
URB2	0.806143	0.0242353
DDI2	0.806061	-0.215664
SRSF7	0.806023	-0.0377235
RABL3	0.805896	-0.279867
TMEM116	0.805826	0.0353916
CYP2U1	0.805825	-0.0473814
NAE1	0.805825	-0.254252
TAF3	0.805796	0.16913
SLC41A1	0.805377	0.101091
KNOP1	0.805347	0.176357
BACH2	0.805313	-0.00836904
TRPM7	0.80528	-0.470018
DDHD1	0.80526	-0.326268
CCDC91	0.804934	-0.275003
ZMYM4	0.804824	-0.317382
CKAP5	0.804791	-0.116978
ZNF567	0.804575	-0.31856
STIM2	0.804554	-0.250022
WDR36	0.804516	-0.343832
USP28	0.804435	-0.166301
IVD	0.804374	0.240918
TBC1D31	0.804309	-0.0933119
ZNF131	0.804306	-0.398062
PURA	0.804249	-0.115272
UTP23	0.804151	-0.316112
SERBP1	0.804129	-0.0455079
FPR1	-0.803982	-0.14376
COPS7B	0.803885	0.33527
ZNF551	0.803813	-0.207272
ATIC	0.803704	0.344809
CIAO1	0.803686	-0.156253
USP13	0.803592	0.0494921
SLAMF6	0.803514	0.0875217
SFMBT2	0.803484	-0.127959
URB1	0.803368	0.0963937
IQCB1	0.803293	-0.188677
ERMARD	0.803224	-0.0165643
TARDBP	0.803094	-0.165092
DDX46	0.803088	-0.252652
RAD54L2	0.802915	-0.0418916
HNRNPA3	0.802811	-0.151975
YTHDF2	0.802794	-0.0580188
ZNF740	0.802667	0.0175916
NDUFA10	0.802446	0.174069
IL7R	0.802409	-0.0679807
SYNRG	0.802405	-0.205149
RAP1GDS1	0.802316	-0.119671
GART	0.802313	-0.0822188
PPP1R16B	0.802254	0.111502
TSEN2	0.802218	0.0162579
NCOA5	0.802194	0.137965
ZNF562	0.802092	-0.196232
CMTR2	0.802088	-0.352385
EBAG9	0.80205	-0.1459
MAPK9	0.801966	-0.177348
PITPNB	0.80188	-0.314505
MDC1	0.80172	0.140739
CCT6A	0.801524	-0.0417638
UMPS	0.801412	0.0676587
DNAJC24	0.801401	-0.242458
SLC35D1	0.801396	-0.254607
BCKDHB	0.801203	0.0127529
FBXO25	0.801017	0.21981
DDX19A	0.800875	0.135188
EIF3A	0.800779	-0.204978
CCND2	0.800712	0.0686159
PALB2	0.800625	-0.210947
DFFA	0.800613	0.193931
UHRF2	0.800473	-0.364391
POLR1A	0.800464	0.142503
TERF1	0.799953	-0.269872
CNOT7	0.799898	-0.386534
VPS13C	0.799865	-0.419179
TCEA1	0.799785	-0.268544
TADA2A	0.799713	0.0426904
ARL4C	0.7997	0.199426
STAT4	0.799692	-0.0164031
GTF3C4	0.799608	-0.168721
CRY1	0.799475	-0.150295
SLC9B2	0.799366	0.0956459
GPR18	0.799255	0.000121791
TSN	0.799208	-0.158207
PARP1	0.799047	0.210682
CCDC14	0.799001	-0.293141
DDX24	0.798966	0.182216
ZNF253	0.798866	-0.269204
UBE2Q2	0.798843	-0.291121
ZNF227	0.798665	-0.249754
TTC21B	0.798655	-0.255276
NBAS	0.798318	0.0241044
NEU3	0.798183	-0.145886
ANKRD46	0.798108	-0.177517
ZFP1	0.798048	-0.258462
PEX26	0.797815	0.104912
ZSCAN25	0.79775	-0.0479797
METTL16	0.797494	0.158177
SEC23IP	0.797412	-0.29221
CASK	0.797367	-0.257846
AAK1	0.797274	-0.122691
ITGA4	0.797109	-0.295079
LIMA1	0.796903	-0.0595167
ASF1A	0.79663	-0.220933
PASK	0.79661	0.235063
TCF12	0.796565	-0.357485
ADO	0.796514	-0.0795938
TMPO	0.796507	-0.294451
DDX21	0.796205	-0.309736
IARS2	0.796033	-0.221674
SFMBT1	0.79582	-0.0373111
NUBPL	0.795778	-0.076283
PAFAH2	0.795726	0.0642091
PARP15	0.795633	-0.187116
ZNF41	0.795566	-0.296361
ARL1	0.795387	-0.192864
COG5	0.795352	-0.37446
NF2	0.795319	0.26699
TRMT13	0.795233	-0.350284
NOL6	0.795226	0.329159
ZNF286A	0.795012	-0.0175904
NR1D2	0.794999	-0.254268
METAP2	0.79493	-0.108106
MYCBP2	0.794878	-0.385127
RSAD1	0.794714	0.401788
WDR89	0.794534	-0.155388
CEP290	0.794485	-0.243474
TNFRSF10A	0.794347	-0.0806702
ZNF623	0.794326	-0.229033
QRICH1	0.794183	0.0396508
TRMT44	0.794156	0.166883
USP40	0.794125	0.0420194
SMYD2	0.794085	-0.0475162
CRTC3	0.793923	0.0633737
ZW10	0.793882	-0.0507895
POMGNT1	0.793784	0.376772
DBR1	0.793777	-0.213328
LUC7L	0.793719	0.160961
SLC39A10	0.7937	-0.288596
FAN1	0.793377	-0.0702531
MMS19	0.793319	0.348616
ORC5	0.793207	-0.0198502
ABCD2	0.793143	-0.141544
LRIG1	0.79302	0.0656523
MLLT3	0.79293	-0.0190993
FAM120C	0.792918	-0.0121979
MSANTD4	0.792887	-0.293789
TBCCD1	0.792496	-0.0947001
ZNF561	0.792485	-0.311795
ZNF783	0.792471	0.273037
CEP57	0.79235	-0.385099
DHX15	0.792179	-0.405149
BLMH	0.792121	0.173955
EFCAB14	0.792063	-0.343477
LEF1	0.792031	0.113019
CD40LG	0.791996	0.0913994
NNT	0.79188	-0.28726
PRPF4B	0.791864	-0.428513
XPOT	0.791715	-0.286371
BIRC3	0.79168	-0.280144
SRP72	0.791553	-0.217798
DHX57	0.791529	-0.0687196
SKAP1	0.791384	0.33028
SUPV3L1	0.79129	0.190956
ZFP14	0.791216	-0.200055
UFSP2	0.790781	0.0794608
SEC31A	0.790769	-0.0777649
DPP4	0.79069	-0.000123643
PGRMC2	0.790667	-0.0439319
ZNF304	0.790572	-0.182562
PPP2R5E	0.790334	-0.404495
ZNF426	0.78993	-0.165765
DDX27	0.789877	0.246225
RNF115	0.789821	-0.0248651
MYO19	0.789798	0.185979
HP1BP3	0.789686	-0.265306
ZBTB4	0.789565	0.183174
DNM1L	0.789349	-0.288727
PAN2	0.789347	0.00241431
TRRAP	0.789271	-0.0792225
PPP1CC	0.789268	-0.279136
SH2D1A	0.789266	-0.0523858
PREP	0.789232	-0.000966636
UBE3C	0.789173	-0.274919
CCDC66	0.789171	-0.21984
GPHN	0.789034	-0.034512
GPATCH8	0.788929	-0.237136
TOP2B	0.788899	-0.364739
PPRC1	0.788781	0.272397
SERINC5	0.788712	-0.241126
YLPM1	0.788648	-0.104916
GPATCH4	0.788633	0.251997
FAM117B	0.788515	-0.105039
ARMC1	0.788326	-0.243366
PMS2	0.788121	-0.0510065
KIAA1143	0.788024	-0.272182
MSH2	0.787983	-0.171766
CHIC1	0.78768	-0.211113
M6PR	0.787593	-0.028624
ADAT2	0.787141	-0.0460667
ATP9B	0.786725	-0.109321
ZNF263	0.786638	0.2366
PMS1	0.786602	-0.187707
BTRC	0.786514	-0.152665
ZCCHC8	0.786509	-0.278241
MAN1C1	0.786474	0.190824
TRAF3IP1	0.786383	-0.0336003
RIOK1	0.786341	-0.0700014
EHBP1	0.786198	-0.260147
DHX35	0.786153	-0.0142133
ZNF211	0.786099	-0.174788
EEF2K	0.786066	0.114691
GORASP2	0.785896	0.179047
PRKRA	0.785755	-0.055397
KCTD7	0.785715	-0.0178066
CCL28	0.785688	0.057258
RUFY3	0.78551	-0.146851
DENND2D	0.785436	0.133076
GATC	0.785398	-0.0752641
HNRNPDL	0.785249	-0.0812353
TUBGCP4	0.78505	-0.049806
DDX50	0.784971	-0.122385
ZNF566	0.784945	-0.122058
CDK6	0.784843	-0.177893
DFFB	0.784751	0.0223005
ACTL6A	0.784704	-0.069075
EIF2B5	0.784647	0.268833
INPP4B	0.784541	-0.130696
VPS36	0.78453	-0.430562
SHPRH	0.784425	-0.355575
ZNF343	0.784368	0.00298907
MSRB1	-0.783807	0.116461
ZNF827	0.78376	0.00738481
CTSO	0.783588	-0.2085
HTATSF1	0.783351	-0.00805036
TRIM32	0.783285	0.137401
UTP14A	0.782613	0.171525
PYHIN1	0.78251	0.0193396
ARL10	0.782481	-0.0636934
SF3A3	0.782307	0.0871205
EVL	0.7823	0.390086
SUGT1	0.782166	0.0103335
IBTK	0.78205	-0.36614
ZNF789	0.781977	0.00600443
DLG3	0.781967	0.164355
PIK3C2B	0.781875	0.12564
RASGRF2	0.781828	0.0220909
ZNF528	0.781828	-0.118052
FOXK1	0.78147	0.0922934
TMEM243	0.781301	-0.0567684
RECK	0.781255	-0.147865
ZNF451	0.781107	-0.417538
PEX1	0.781099	-0.334463
POLA1	0.781065	-0.143086
HNRNPA1L2	0.781017	0.0431559
ZNF568	0.780937	-0.0220309
FARSB	0.780817	0.133812
ETAA1	0.780809	-0.253514
CROT	0.780745	-0.215333
PPIP5K1	0.780557	0.0272486
ZC3H7B	0.780531	0.220505
AQR	0.780489	-0.428914
MIS12	0.780478	-0.232194
TRMT10B	0.780476	0.0170043
CEP41	0.780442	0.00224791
RECQL	0.780384	-0.462483
ZNF317	0.780341	-0.11048
AMIGO1	0.780104	0.223086
HSF2	0.779993	-0.173651
ZNF600	0.779963	-0.0911487
PAIP2B	0.779903	0.000201754
MARS2	0.779744	-0.0945153
WDR11	0.779669	-0.290745
NARS2	0.779253	-0.0757297
DBT	0.779242	-0.303903
CDR2	0.779114	0.0403999
NPM1	0.779029	0.0628273
CCDC127	0.779005	0.206961
EIF5B	0.778991	0.122984
KLHL20	0.778826	-0.360519
TP53	0.778824	0.337939
PRR3	0.778667	0.125714
RABL2B	0.7785	0.190844
ZMYM3	0.778396	0.213303
RCC2	0.778278	0.203701
SMARCE1	0.77822	-0.193754
CNPY4	0.777772	0.269538
KHDRBS1	0.777755	-0.0482223
MBNL2	0.777656	-0.186874
ZNF792	0.777479	0.0574007
TMEM19	0.77747	0.00074985
ALG13	0.777314	-0.309606
IFT172	0.777257	0.079446
ELAC2	0.77722	0.393925
PPP1R13B	0.776993	0.280055
ENOPH1	0.776953	-0.13041
CSE1L	0.776872	-0.151436
ST3GAL5	0.776568	0.0838415
IDH3A	0.776498	0.00526161
TRAF1	0.776483	0.245621
CTDSPL2	0.776455	-0.466348
HLCS	0.776374	-0.0641026
RMDN3	0.776327	0.220196
PEX3	0.775943	-0.172379
TMEM161B	0.775716	-0.375466
ZNF226	0.775692	-0.126621
BBS9	0.775666	-0.218461
GNPDA2	0.775644	-0.250439
CAPRIN1	0.775554	-0.292988
GOSR2	0.775517	0.0488042
PPAT	0.775515	-0.237853
PARN	0.775485	-0.0310123
METTL17	0.775326	0.290077
KCNA3	0.775204	-0.0421945
ATP1A1	0.775191	0.15884
LBH	0.775114	0.268505
MCM3AP	0.775097	0.0829127
CDC25B	0.775087	0.490696
EXD2	0.775027	-0.0719785
TRIM52	0.774946	-0.30566
CLUAP1	0.774794	0.104002
ZNF251	0.774783	0.0650013
UTP3	0.774735	0.0459433
MRPL42	0.774693	-0.230402
MLH1	0.774597	0.0117398
TRIM35	0.774589	0.142939
AASDHPPT	0.77455	-0.34582
ZNF420	0.77447	-0.147482
KLHL36	0.774416	0.057404
SNRNP40	0.774385	0.24202
ZNF480	0.774341	-0.16381
LRRC58	0.774106	-0.314617
BZW2	0.773995	0.160236
LUZP1	0.773969	-0.0976381
PAXIP1	0.773756	-0.169409
ESYT1	0.773696	0.375387
SRSF11	0.773664	-0.371537
RPP30	0.773585	0.13542
PITRM1	0.7735	0.111478
CEP104	0.773394	-0.115098
RAD51D	0.773145	0.193584
PPP1R8	0.773055	-0.073623
ZBED4	0.773032	-0.109482
TAMM41	0.773018	0.183118
OTUD7B	0.772983	0.0651404
ZNF331	0.772807	-0.0682735
RBM41	0.7728	-0.315546
ZNF268	0.772788	-0.272654
SLAIN1	0.772777	-0.115565
EIF4A2	0.772768	-0.318582
NSMCE4A	0.772629	0.0982673
PJA1	0.772559	0.272762
KDSR	0.772405	0.00538769
RPA1	0.772322	0.184331
DDX20	0.771993	-0.272947
POLR2B	0.771944	-0.413019
WDR70	0.771524	0.0771013
MAT2A	0.77144	-0.271821
FCF1	0.771383	-0.276082
ZNF585B	0.771364	-0.139479
COQ6	0.771139	0.151732
SFPQ	0.77109	-0.0420381
NFE2	-0.771062	0.0813194
EIF2S3	0.770997	-0.206584
GPATCH2	0.770913	-0.264726
NOP58	0.77084	-0.0591375
URGCP	0.770647	0.348238
CENPC	0.770628	-0.378675
VPS52	0.77051	0.262517
MEF2C	0.77051	-0.140712
CSPP1	0.770398	-0.281369
USPL1	0.770342	-0.305786
ECD	0.770258	-0.207181
TOMM20	0.770148	-0.0150481
PHF14	0.769962	0.0319808
SLC26A2	0.769879	-0.33242
ALG8	0.769818	0.127323
ZNF780B	0.769699	-0.303147
HEATR6	0.769239	-0.0804117
ZNF266	0.76922	-0.116618
YARS2	0.769194	0.0756402
ACADSB	0.769162	-0.347622
ZNF141	0.769129	-0.268504
NUDT21	0.769104	-0.325245
SPN	0.76907	0.291323
APPL1	0.768976	-0.375362
GPRASP1	0.768902	-0.0348431
NONO	0.768651	0.18225
AGPAT5	0.76857	-0.219865
GCNT4	0.768533	-0.122174
EIF2AK4	0.768531	-0.164577
BDP1	0.768464	-0.438913
TRIM65	0.768431	0.335803
NCL	0.76828	0.121979
DCP1B	0.768248	0.261824
PFAS	0.768041	0.217586
PIK3R1	0.768026	-0.425084
RHNO1	0.767757	0.145171
ZNF260	0.767698	-0.25982
ZNF354C	0.767601	-0.169929
POLE3	0.767558	0.169385
XPA	0.767439	0.000526404
ANAPC5	0.767437	0.251634
NFATC3	0.767417	0.055405
USP54	0.767293	-0.00709888
NAPEPLD	0.767255	-0.194787
ZFP30	0.767245	-0.241609
ABI2	0.767227	-0.085655
ZNF678	0.767147	-0.204735
SDR42E1	0.767124	-0.0653879
VSIG1	0.767105	0.036074
ZNF345	0.767093	-0.222479
GPRIN3	0.767018	-0.21806
SRRM1	0.767	-0.146615
SOCS7	0.766988	-0.00664391
SAMD3	0.766985	0.0647767
RBM12	0.766883	-0.34431
SLC7A6OS	0.766841	-0.146973
WRN	0.766832	-0.279208
ZNF225	0.766821	-0.240909
COPS8	0.766776	-0.135781
PRRC1	0.766745	-0.353959
RAD18	0.766737	-0.0447243
KANSL2	0.766693	-0.124466
INTS7	0.766415	-0.097004
PHACTR4	0.766353	-0.136988
ATAD1	0.766335	-0.453705
LARS2	0.766271	0.0791866
RPTOR	0.766267	0.347159
ELP4	0.766195	-0.00919761
CTPS1	0.766181	0.0841985
HNRNPA1	0.765998	0.139125
ZNF880	0.76595	0.0261307
GPR174	0.765826	-0.161726
ANKMY2	0.76569	-0.276512
TTF2	0.765668	-0.123429
GIMAP5	0.765665	0.100371
NOL10	0.765568	0.0495766
ANKIB1	0.765541	-0.467295
CSTF2T	0.765501	-0.118549
GTF2H1	0.765301	-0.27808
VMA21	0.76528	-0.123654
ABHD15	0.765219	0.247818
NDC1	0.765192	-0.113767
FIGNL1	0.765081	-0.232767
ZNF761	0.765078	-0.412203
EPB41L2	0.764944	-0.113602
AK2	0.764909	0.0572897
MBIP	0.764789	-0.145857
CCSER2	0.764689	-0.414249
ATPAF1	0.764633	-0.00742262
KRBOX4	0.764602	-0.096739
TP53RK	0.764564	0.0629291
C2CD2	0.764549	-0.00550542
GOPC	0.764464	-0.449921
PGD	-0.764445	-0.0149699
MEX3C	0.764392	-0.261588
HECTD1	0.764389	-0.476569
RNF214	0.764382	0.0881202
ULK2	0.76436	-0.0163466
ICOS	0.76433	-0.0134822
SLFN12L	0.764242	-0.148048
ZNF891	0.763997	-0.141708
WDR82	0.763861	-0.213916
SP140L	0.76381	-0.00186021
SLC35B4	0.763762	-0.174452
ABCD4	0.763523	0.26294
ZNF813	0.763486	-0.169059
PCCA	0.763486	-0.00332004
AARS2	0.763247	0.258624
RHOH	0.763181	0.206792
TTC31	0.763125	0.219332
N6AMT1	0.763	-0.0160442
MRPS9	0.762906	0.229083
PMPCB	0.762882	-0.135349
RALA	0.762787	-0.107302
RSL1D1	0.762768	0.167987
TRMT5	0.762716	-0.0601212
CUL4A	0.762701	-0.103435
NBPF11	0.762589	-0.183276
SRSF6	0.762504	-0.211891
SCP2	0.76244	-0.229522
CARF	0.762393	-0.343871
PSIP1	0.762311	-0.404553
CD5	0.762239	0.354208
LAS1L	0.762047	0.431669
CNOT6L	0.762026	-0.448172
LSM11	0.761931	-0.097273
TSPYL1	0.761745	-0.0388174
ZIK1	0.761733	-0.0231192
EXOC4	0.76165	-0.108825
PAQR8	0.761594	0.0498226
UBE2N	0.76153	-0.162664
CREBZF	0.761154	-0.353891
WBP11	0.761098	0.115548
DNAJC11	0.761023	0.367369
ZNF461	0.760985	-0.106271
PGAM5	0.760983	0.31265
AP4S1	0.760898	-0.139501
PHF6	0.760874	-0.38572
PIGL	0.760752	0.079645
PPARA	0.760477	-0.121414
GLO1	0.760475	-0.0468677
PRMT3	0.760421	-0.289585
THUMPD2	0.760369	-0.0629774
TRIM59	0.760346	-0.193691
MOCS2	0.760086	-0.057741
RABGGTB	0.760085	-0.177655
GNE	0.760032	-0.224971
RIOK2	0.760015	-0.242846
RIC3	0.76001	-0.0102325
RASA3	0.759942	0.210066
ARFGEF2	0.759928	-0.322685
PABPC4	0.759783	0.260355
ZNF766	0.759772	-0.190601
DNAJC16	0.759722	-0.297835
ZNF45	0.759718	-0.29433
SYTL2	0.759715	-0.083322
TRABD2A	0.759565	0.229487
DYNC1H1	0.759564	0.0458132
EXOSC8	0.759443	0.0353642
ZSCAN12	0.759414	-0.261783
DNHD1	0.759291	0.167651
UFM1	0.759258	-0.382909
RYK	0.759175	-0.383835
TSTD2	0.759006	-0.280295
CD84	0.758991	-0.210924
ARHGAP35	0.75894	0.0360512
NHLRC2	0.758882	-0.385961
BRWD1	0.758584	-0.498155
ZNF609	0.758489	-0.0647183
ZNF280B	0.758171	-0.0993404
NOA1	0.75817	0.168296
NBPF15	0.758131	-0.0427931
DNAJC2	0.758127	-0.131392
C10orf88	0.758069	-0.153906
ZNF507	0.757927	-0.392069
C8orf33	0.757816	0.287871
LAX1	0.757746	-0.10379
TMEM156	0.757738	0.0378606
TIAM1	0.757577	0.0180173
FBXO31	0.757545	0.458926
HUWE1	0.757439	0.0064394
U2SURP	0.757428	-0.513009
SLC25A16	0.757404	-0.290219
GALNT12	0.757354	0.0542548
EPM2A	0.757339	-0.0500687
SPI1	-0.757275	0.291886
SLC11A2	0.757189	-0.173923
INTS10	0.757169	-0.0522139
IKZF2	0.757124	-0.144429
VPS13A	0.756953	-0.401278
NAF1	0.756863	-0.0308071
ACTR8	0.756826	-0.103025
SLC4A7	0.75678	-0.382231
TDRKH	0.756767	0.0551733
CERS6	0.756651	-0.290064
ZNF671	0.756627	0.0406423
MRPS35	0.756596	-0.0258917
EPHA4	0.756587	-0.0795242
ZNF639	0.756487	-0.156832
KIF21A	0.756403	-0.157819
LEPROTL1	0.756248	-0.156385
ACVR2A	0.756232	-0.183528
RRAS2	0.755981	-0.0513784
SCAF4	0.75598	-0.0751163
UBA5	0.755869	-0.0992862
MTIF2	0.755819	-0.219965
DHX33	0.755806	-0.171546
DGCR8	0.75577	0.374118
INVS	0.755647	-0.16788
PDIK1L	0.755578	-0.242275
ZNF431	0.755538	-0.396641
CAAP1	0.755537	-0.210911
DHX36	0.755514	-0.471054
CSTF1	0.7555	-0.0136567
ZNF773	0.755441	-0.000454615
ZNF30	0.755228	-0.0785049
ACSS1	0.755081	0.408456
ZNF184	0.755026	-0.308177
EI24	0.754952	0.196508
ABCB1	0.754832	-0.0917124
TMEM50B	0.754785	-0.123978
TANGO6	0.754567	0.0433476
SRFBP1	0.754404	-0.360402
ZBTB1	0.754355	-0.476848
ZNF546	0.754319	-0.161355
MRPS30	0.754315	0.0674707
NUFIP1	0.754308	-0.0116115
CEP85	0.75426	-0.00988761
GPR89B	0.754111	-0.037111
PCYOX1L	0.754102	0.229525
IGIP	0.754035	-0.206196
PHC2	-0.753957	-0.0953507
ACTR5	0.753936	0.306832
GON4L	0.753905	-0.148178
PNO1	0.753899	0.00552424
RNF216	0.753877	0.0251787
NAA16	0.753728	-0.425844
ZNF525	0.753666	-0.189419
TMX2	0.753471	0.160402
GPATCH1	0.75345	-0.0382063
TMEM18	0.753449	0.157778
SATB1	0.75344	-0.364278
NELFCD	0.753336	0.27712
MRPL35	0.753332	-0.03186
ZNF302	0.75332	-0.220921
INPP5B	0.753235	0.113652
ANKRD36C	0.753192	-0.144072
TADA1	0.753175	-0.143545
HAUS3	0.753114	-0.263952
SRP68	0.753079	0.238082
ZNF10	0.753062	-0.17373
PAAF1	0.752913	0.30645
TMEM109	0.752912	0.445284
LDHB	0.752893	0.182562
SSRP1	0.752856	0.438257
HSPH1	0.752617	-0.158102
PTPDC1	0.752453	-0.0588983
DPY19L4	0.752378	-0.273499
SFT2D2	0.752334	-0.295095
MORC4	0.752267	-0.103818
DCK	0.752152	-0.364365
MRPS18B	0.752143	0.355846
EIF2AK3	0.751919	-0.218271
THADA	0.751876	-0.0644355
BOD1	0.751765	0.155477
BRIX1	0.751695	-0.0132664
ZNF527	0.751688	-0.161201
PRPF38A	0.751652	-0.261871
PSMG4	0.751549	0.185781
TMED10	0.751474	-0.178946
FITM2	0.751408	0.0347521
POFUT1	0.751307	0.123398
SLC25A36	0.751299	-0.30042
BCL9L	0.751213	0.29556
ZXDA	0.75118	-0.162027
ZNF439	0.750964	-0.113323
NUP93	0.75093	0.267375
GTPBP8	0.750568	-0.116185
POLR2M	0.750442	-0.206424
NUP35	0.750405	-0.149693
ECHDC2	0.750328	0.346624
AP4B1	0.750245	0.0383668
GPATCH11	0.750236	-0.32479
MCM3	0.750212	0.353981
TTC13	0.750183	-0.325644
MAP2K5	0.750131	0.248607
FUT11	0.750104	-0.0525335
ZNF530	0.750073	0.0750549
DPH1	0.750069	0.429812
ARHGEF7	0.750054	-0.10817
ZNF675	0.74996	-0.300303
SMG6	0.749935	0.178351
POLR3B	0.749913	-0.152673
ZNF514	0.74988	-0.102333
MTMR2	0.749848	-0.212874
POLG2	0.749813	-0.121966
SMYD5	0.749562	0.427387
BRD9	0.749541	0.306164
YWHAQ	0.749457	-0.100212
GPN1	0.749387	0.0772421
CCDC6	0.749355	-0.185284
CRY2	0.749167	0.269031
GDF11	0.749153	0.180014
ACVR2B	0.749094	-0.033888
ZFP62	0.749077	-0.0439951
INIP	0.748946	-0.271414
STARD9	0.748878	0.0185262
DERL1	0.748806	-0.130965
MAP3K7	0.74867	-0.508845
SPOCK2	0.748633	0.354849
GSE1	0.748468	0.0195382
MPHOSPH8	0.748381	-0.234486
UTP6	0.748318	-0.173999
YTHDC2	0.748229	-0.428793
LETM1	0.748182	0.379689
SMC1A	0.748023	-0.215727
AEBP2	0.747987	-0.274166
EIF3J	0.747965	-0.181329
CDC14A	0.747898	-0.361364
PTMA	0.747812	0.284681
C19orf12	0.747786	0.12986
ZC3H13	0.747701	-0.34235
DCAF4	0.747381	0.217293
TRUB1	0.747247	-0.274247
ZFR	0.746968	-0.491403
TFAP4	0.746955	0.389781
GCSAM	0.746914	0.0574492
TRA2B	0.746707	-0.090449
GOLGA8A	0.746677	-0.0656046
MSH6	0.746495	-0.270253
HACL1	0.746489	0.101427
MRPL19	0.74635	-0.202029
LUC7L3	0.746195	-0.217512
PLEKHA8	0.746183	-0.227329
PHC1	0.746133	-0.024041
ZNF644	0.746076	-0.439055
SEC22A	0.74601	-0.141881
ERAP1	0.745977	-0.336251
HADH	0.745939	0.255134
EXOSC6	0.745909	0.116098
ADNP	0.74576	-0.379488
POLR1E	0.745692	0.317635
IFFO2	0.7456	0.292144
MMAA	0.745345	-0.0596767
FYTTD1	0.745281	-0.436684
L3MBTL2	0.745188	0.394788
USP45	0.745086	-0.264249
ARSK	0.745071	-0.203576
UTP18	0.745048	0.0171358
DGKA	0.745022	0.221685
ZFP64	0.745003	0.175858
GALT	0.744921	0.413308
ALOX5AP	-0.744827	-0.071523
ZNF607	0.744697	-0.0593147
GTF3C2	0.744683	0.108031
C1orf174	0.744675	0.0469761
NEK1	0.744609	-0.377161
ZNF16	0.744553	0.12238
IL21R	0.744521	0.393891
ZNF395	0.744367	0.210102
USP46	0.744259	-0.23876
WDR12	0.744232	-0.0996202
GLT8D1	0.744181	-0.0703913
USP47	0.744149	-0.437604
RNF144A	0.744136	-0.112086
ARID1B	0.744123	-0.293962
SETD6	0.744073	0.0960633
NKTR	0.743935	-0.432622
MED6	0.743805	-0.0250714
ZNF532	0.743801	-0.143208
TSEN34	-0.743686	0.093754
BASP1	-0.743647	-0.206613
CARD11	0.74362	0.347731
STT3B	0.743609	-0.414336
ZNF717	0.743468	-0.114786
MAF	0.743454	0.030414
PRMT7	0.743332	0.50535
EIF3E	0.743157	-0.126486
CCDC50	0.74312	-0.0819158
TMEM230	0.743044	-0.0681633
UST	0.743031	-0.0814457
FLOT2	-0.742849	0.124813
GNPNAT1	0.742824	-0.0504207
DUSP7	0.742755	0.232097
GLG1	0.742701	0.0734463
EML5	0.742617	-0.138776
HAUS6	0.742606	-0.370047
SIK2	0.742575	0.0143909
WDR77	0.742553	0.291349
DENND4C	0.742516	-0.436653
ALDH18A1	0.742503	0.164164
ZNF555	0.742488	-0.203802
PDCD4	0.742449	-0.255889
ENOX2	0.742437	-0.219614
ANKS6	0.742391	0.249881
RBAK	0.742381	-0.409979
ANKRD36	0.742227	-0.117623
TCP1	0.742225	-0.0482532
QSER1	0.742056	-0.321324
TMEM138	0.7419	0.158373
AK3	0.741739	-0.176831
RBBP9	0.741649	-0.106823
THNSL1	0.741607	-0.0593638
COX19	0.741488	0.114191
MRPL50	0.741369	-0.140625
TMEM181	0.741189	-0.380337
ZNF649	0.740974	-0.149774
CLSTN1	0.740917	0.364087
CNTRL	0.740875	-0.384387
PPWD1	0.740782	-0.427057
PPIL2	0.740714	0.374046
MRPS14	0.74049	0.00423822
ZNF22	0.740317	-0.176795
MFHAS1	0.740298	0.104944
PTCH1	0.740288	-0.012423
BMPR1A	0.740261	-0.226779
ERC1	0.740197	-0.138983
ACACA	0.740164	-0.0617288
ZHX3	0.739965	0.0514551
DTWD1	0.739914	-0.196874
CDA	-0.73988	0.163704
S100A9	-0.739784	-0.0263139
HSPA8	0.739701	0.118896
SUGP2	0.739695	0.00416081
MFSD8	0.739676	-0.317025
EED	0.739507	-0.21531
OCIAD1	0.739205	-0.191169
MGAT4A	0.739193	-0.420006
FN3KRP	0.739151	0.402009
RRP8	0.739024	0.239645
RBM4B	0.73892	0.0975414
C12orf43	0.738849	0.315044
INTS2	0.738758	-0.312424
TBRG1	0.738706	-0.223183
RBM45	0.738615	-0.110219
TIGIT	0.738569	0.145995
TOX	0.738552	-0.137938
C5orf63	0.738508	0.0278544
STXBP4	0.738419	-0.219105
PIGO	0.738339	0.152459
HAUS5	0.738258	0.426955
SNRPA1	0.738093	0.151565
CMPK1	0.738093	-0.243704
HUS1	0.738054	-0.190393
PCBD2	0.73805	-0.0359194
SEH1L	0.737886	-0.0653699
CHAMP1	0.737853	-0.201104
GLT1D1	-0.737804	-0.264979
SYNE2	0.737719	-0.224329
SLC35A3	0.737688	-0.371605
GRPEL2	0.737639	-0.257976
WDR27	0.737609	0.0685673
QSOX2	0.737546	0.0748065
ZBTB38	0.737282	-0.40006
TCF7	0.737127	0.276355
FBXO41	0.737113	0.247203
DHX30	0.737102	0.453424
ZNF236	0.737098	-0.277033
SLC25A46	0.736965	-0.428667
RPAP1	0.736964	0.389045
POLR3C	0.736942	0.124634
NIP7	0.736896	-0.147963
EIF1AX	0.736872	-0.225371
ABHD10	0.736795	-0.157039
COX18	0.736774	-0.077882
STYX	0.736709	-0.315777
BCCIP	0.736698	-0.0142298
ZNF689	0.736382	0.221088
TMEM218	0.736313	0.0772828
APOOL	0.736213	-0.28778
DIS3	0.736207	-0.47748
STRBP	0.736071	-0.103191
SIMC1	0.735966	0.00510697
MPI	0.735952	0.463649
TRIP11	0.73587	-0.435547
TTC12	0.735794	0.0688682
CD3E	0.735738	0.416197
PTDSS1	0.735504	0.192116
ZNF326	0.735336	-0.286602
CEP192	0.735261	-0.455367
PHLDB2	0.735184	-0.169978
EIF4B	0.73518	0.00987628
CWC27	0.735163	-0.175542
PLEKHG4	0.735146	0.340361
SECISBP2	0.735074	-0.227467
PAXBP1	0.735009	-0.324785
IFITM2	-0.734884	0.11631
GNL2	0.734783	-0.0325074
CLYBL	0.73475	0.238409
ZNF841	0.734685	-0.390618
CTCF	0.734672	-0.141199
COG1	0.734648	0.100606
FAM133B	0.73464	-0.275142
NOB1	0.734528	0.456477
MTOR	0.734526	-0.0969599
RHOG	-0.734331	0.40394
CLIP4	0.734304	-0.337393
NCALD	0.734281	0.136106
PRDM4	0.734195	-0.200195
VPS45	0.734154	0.0545539
AHNAK	0.734152	-0.0934501
NPC1	0.734137	-0.132202
PRPSAP2	0.734066	-0.0116926
MAGEE1	0.733976	0.0592355
C11orf58	0.733775	-0.302225
PCED1B	0.733531	0.39848
IQCG	0.733427	0.0117706
TMEM248	0.733394	0.0441001
PARG	0.733159	-0.448745
USP37	0.733114	-0.37287
SMC5	0.732788	-0.435115
PRMT6	0.732715	0.0247349
HHAT	0.732682	0.0236551
ZNF614	0.732594	-0.29846
KDM8	0.732342	0.349483
ERCC4	0.732312	-0.259551
CD2	0.732288	0.298798
ZNF287	0.73224	0.11076
DYM	0.732232	-0.136832
SPIN3	0.732114	-0.0629072
ZNF76	0.732082	0.396057
SNED1	0.732055	0.0682543
ZRANB2	0.732045	-0.428004
SYNGAP1	0.732025	0.245378
MYBL1	0.731904	-0.106406
TGFBR3	0.731631	-0.0619903
ZNF519	0.731411	-0.205835
FNTA	0.731357	-0.317647
FANCM	0.731354	-0.269863
OLA1	0.7313	-0.0363383
CSTF3	0.731284	-0.168504
CASP8AP2	0.731221	-0.490886
CLASP2	0.731187	-0.373882
METTL2A	0.731167	0.0233904
ARMCX5	0.731151	-0.222269
PTPN11	0.731088	-0.450188
OSBP	0.731016	-0.217697
SPTAN1	0.730942	0.185975
ZNF329	0.730665	-0.0576486
OSGEP	0.73066	0.266565
ZNF558	0.730637	-0.337756
KIAA1191	0.730614	0.0236074
USP16	0.730551	-0.43391
AASDH	0.730539	-0.265462
MRFAP1L1	0.730513	-0.168567
HELQ	0.730504	-0.302211
HTT	0.730503	0.14996
TULP3	0.730472	0.14977
ZNF540	0.730394	-0.0714392
FARP2	0.730267	-0.0957855
PIGM	0.730105	-0.0753704
CUL5	0.730019	-0.343101
CAMSAP1	0.729911	-0.0926631
TNKS	0.729792	-0.443134
ABL1	0.729674	0.126486
GEMIN4	0.729639	0.380259
FRYL	0.729614	-0.526461
ZNF829	0.729439	-0.185976
ZNF283	0.729332	-0.208852
TTC5	0.729312	-0.0822112
PDE8A	0.729303	-0.244934
MTA1	0.729247	0.470729
HSP90AB1	0.729245	0.277479
HPS5	0.729214	-0.336309
ZBTB10	0.729208	-0.212495
THG1L	0.729206	0.213881
ZNF264	0.729	-0.262039
LYRM2	0.728987	-0.150036
EIF4ENIF1	0.728968	0.0797462
TRAT1	0.728733	-0.169402
SREK1	0.728704	-0.447153
HDHD2	0.728684	-0.167229
TAF1A	0.728647	-0.195578
IMPACT	0.728545	-0.288193
DAZAP1	0.728441	0.411296
N4BP2L1	0.72843	-0.0876519
ZNF681	0.728426	-0.206276
UFL1	0.728411	-0.447297
KRR1	0.728375	-0.319716
PLXNA1	0.728302	0.262927
KLHDC4	0.728273	0.494399
DIDO1	0.728132	-0.0559045
ITM2A	0.728105	0.0477894
HLTF	0.728053	-0.355897
UBE3D	0.727848	0.0175355
SUPT3H	0.727801	0.0952745
HEG1	0.727748	-0.0876267
MYBBP1A	0.727725	0.476224
TEF	0.727333	0.321373
USP11	0.727332	0.32625
CWF19L2	0.727231	-0.265999
PRPS2	0.727218	-0.110844
ALG2	0.727203	-0.056049
RNF157	0.72718	0.236116
MOAP1	0.727157	-0.0317527
EIF3H	0.727103	0.174763
AHCYL2	0.727083	-0.212869
ALDH6A1	0.727051	-0.0264399
FAM78A	0.726992	0.334964
STAMBPL1	0.726955	-0.123377
UBAP2	0.726915	-0.0176968
TXLNA	0.7269	0.204553
EXT2	0.726848	-0.0148562
HCFC2	0.726497	-0.356289
SUMF2	0.726476	0.470864
CHD1L	0.726366	-0.0240418
TMTC4	0.72636	-0.131801
ABCC1	0.726219	0.0929017
UCHL5	0.726214	-0.304387
MIPEP	0.726195	0.221412
ALDH3A2	0.72601	-0.0114018
SLFN13	0.725993	-0.0981648
GOT2	0.72597	0.404183
TRNT1	0.725875	-0.406629
EIF2A	0.725833	-0.196823
SNX29	0.725791	-0.0213323
NELL2	0.725712	0.090438
RFWD3	0.7257	-0.248002
PRIM2	0.725676	-0.065188
BORA	0.725633	-0.184528
PDSS2	0.725563	0.0190987
TMED4	0.725495	0.054611
KTN1	0.725478	-0.431693
SEPSECS	0.72544	-0.370846
CYSTM1	-0.725413	-0.0982287
MAP3K9	0.725285	0.00477281
IKZF1	0.725263	-0.209
RRM1	0.725181	0.0982025
RNF8	0.725116	0.151977
SRSF8	0.725116	0.128534
MBTPS2	0.725061	-0.357822
TIGD2	0.724815	-0.204063
ANKAR	0.724656	-0.209696
SNX25	0.724394	-0.120858
DST	0.724293	-0.0634462
LNPEP	0.724213	-0.503967
BIRC6	0.7242	-0.484574
BRF1	0.724009	0.48914
ZSCAN2	0.723897	0.246899
PLRG1	0.723851	-0.226749
CD6	0.723761	0.446236
HEATR5B	0.723724	-0.453468
NADK2	0.723526	-0.288013
MBLAC2	0.723524	-0.264322
PRDM15	0.72352	0.132988
AKR1B1	0.723492	0.438204
TERF2	0.723477	0.0728532
ZNF74	0.723435	0.333186
JRK	0.723266	0.134018
PHLPP2	0.723065	-0.0895609
MYC	0.722954	0.285514
SLC30A4	0.722836	-0.194809
SMPD4	0.722713	0.428779
POLH	0.722687	-0.0467618
PRKD3	0.722627	-0.407782
EID1	0.722594	-0.0939187
ING5	0.722567	0.270552
SIRPG	0.722553	0.376741
PNPO	0.722486	0.142039
AMMECR1	0.722317	-0.288693
SLC30A5	0.722241	-0.349784
WARS2	0.722235	0.0516494
GOLGA3	0.722177	0.172237
TTC39B	0.722165	-0.149739
RDH14	0.722065	0.010578
GATA3	0.722061	0.343414
ZNF2	0.722042	-0.0305644
CEBPZ	0.72204	-0.258728
FYCO1	0.721905	-0.132933
CAPRIN2	0.721825	-0.291091
ZNF583	0.721714	-0.241942
PUM1	0.721672	-0.329323
PIK3R4	0.721617	-0.43814
CCT8	0.721575	0.0168086
VPS41	0.721545	-0.363759
FAM136A	0.721409	0.0690778
RPAP2	0.721258	-0.417583
REXO4	0.721099	0.497308
RANBP2	0.72104	-0.526766
RPS6KB1	0.721026	-0.454285
ZNF879	0.720981	-0.189518
ZBTB21	0.720957	-0.339545
SENP1	0.720932	-0.424848
INTS4	0.720825	-0.0305963
KANSL3	0.720771	0.000248441
COG7	0.720559	0.155084
CSNK2A2	0.720434	-0.0180241
ARL5A	0.720346	-0.314859
TARS2	0.720235	0.314713
TET1	0.720189	-0.133897
METTL15	0.720119	-0.313827
SLC25A30	0.720069	-0.366186
REST	0.720055	-0.481391
WDR5	0.720023	0.372385
LIAS	0.719893	0.0390699
SLC25A12	0.719775	-0.151038
SLC25A26	0.719734	0.272713
TRAF3IP3	0.719567	0.108231
RUVBL1	0.719555	0.390907
ZNF142	0.719551	0.170954
TM9SF3	0.719546	-0.463939
PIP4K2B	0.719452	0.095768
UBASH3A	0.719418	0.3668
TBCK	0.719369	-0.314657
FAHD2A	0.719229	0.465873
ZKSCAN2	0.719227	-0.0376004
SLC5A3	0.719198	-0.368462
RBM17	0.719174	0.0592213
TUBE1	0.719148	-0.222634
SEMA4F	0.719139	0.15183
FAM135A	0.719057	-0.282481
AKAP9	0.719018	-0.505996
MRPS5	0.719006	0.214733
PXMP4	0.71896	0.261653
ACSL5	0.71895	0.00251447
PIGN	0.718876	-0.283554
RNF4	0.718791	0.0219134
ZNF382	0.718688	-0.134675
GOLGA8B	0.718658	-0.115029
UBE2D4	0.718491	0.268633
TBP	0.718393	-0.0940636
EHMT1	0.718343	0.155182
ATG14	0.718202	-0.133065
GORAB	0.718154	-0.186817
CD47	0.717967	-0.381982
TIMM21	0.717712	0.0406259
MAN2A1	0.7177	-0.415758
HAUS2	0.717658	-0.114915
AMOT	0.717582	0.0216244
EMG1	0.717549	0.205647
RABGAP1L	0.717424	-0.288414
ESF1	0.717405	-0.326277
LCK	0.717372	0.492516
CRYZ	0.717279	-0.175609
P4HTM	0.717127	0.506012
ZNF587B	0.717101	-0.148974
SERPINA1	-0.717066	0.0419499
DPH7	0.71705	0.449292
NOP9	0.717048	0.183287
MAPK8	0.71697	-0.379526
CRTAM	0.716956	-0.0152066
EIF2D	0.716955	0.30592
NEMF	0.716899	-0.546333
BLCAP	0.716884	0.221607
ZCCHC7	0.716843	-0.339441
NUDT9	0.71681	-0.0369234
SLC4A8	0.716766	0.00189092
SMARCA5	0.716676	-0.520244
MIOS	0.716642	-0.30183
ZNF506	0.716575	-0.346798
ERCC5	0.7163	-0.14063
CLIC5	0.716178	-0.0152771
ANKRD52	0.71612	0.221657
EIF2S1	0.715965	-0.160299
IPO8	0.715883	-0.470646
SRSF1	0.715752	-0.417964
LZTFL1	0.715606	-0.176217
CHCHD3	0.715563	0.133554
ZNF569	0.715523	-0.237161
SNRNP200	0.715463	-0.0151252
RPE	0.715449	-0.302391
DYSF	-0.715387	-0.181733
MAGT1	0.715286	-0.405706
KRI1	0.715144	0.520109
ADH5	0.714995	0.00187839
UGDH	0.714962	-0.186554
CHD3	0.714939	0.211116
PYGO2	0.714855	0.350735
PPIE	0.714793	0.400285
RBM15	0.714779	-0.210809
NDUFS1	0.714751	-0.313
OPA1	0.714748	-0.374793
DCUN1D4	0.714731	-0.324546
CEBPB	-0.714576	-0.0590135
NOP56	0.714554	0.470289
ANKRD36B	0.71452	-0.0820884
DCAF13	0.714504	-0.18694
TRIM68	0.714265	0.047618
ZMYM1	0.714192	-0.344923
MNAT1	0.714183	-0.00495581
MAP4	0.714124	0.136161
TNRC6C	0.714028	-0.0459847
PDP1	0.713958	-0.32682
ARRB2	-0.713915	0.205943
ARHGAP5	0.713801	-0.421578
ATP10A	0.713765	0.188079
GRWD1	0.713758	0.467966
WDR76	0.713753	-0.0326704
BAHD1	0.713714	0.345867
SLC16A10	0.713681	-0.0323893
TNIK	0.713506	-0.20532
ZNF577	0.713302	-0.15442
RPGRIP1L	0.713278	-0.169076
CALM1	0.713264	-0.0558917
TAF1B	0.71323	-0.301468
HDAC1	0.713146	0.240152
GIMAP6	0.713106	-0.0552717
ZNF571	0.712966	-0.134503
C17orf80	0.712907	-0.313713
TRIM37	0.71286	-0.36899
SEC22C	0.712856	-0.192488
YEATS2	0.712815	-0.197858
IL11RA	0.71281	0.365626
KIAA1328	0.712751	-0.16893
AIMP1	0.712681	-0.113426
BRCC3	0.712578	-0.369182
MED14	0.712527	-0.424289
PDHB	0.712447	0.0443768
FBXO22	0.712438	-0.307193
SP4	0.712392	-0.397653
CDKN2D	-0.712277	0.0837261
COQ10A	0.712184	0.234472
DENR	0.712083	-0.296652
PHF19	0.712004	0.458837
FXN	0.711993	0.294316
SPIN1	0.711958	-0.324797
HOOK1	0.711874	-0.191361
TMTC3	0.71187	-0.367134
PKD1	0.711865	0.406828
NBPF12	0.711817	-0.211109
ZNF594	0.711775	-0.330255
LIG3	0.711761	0.125968
EIF3M	0.711758	0.11573
CMSS1	0.711622	0.168797
SBK1	0.711527	0.363983
DEPDC5	0.711486	0.0637403
SLC33A1	0.711347	-0.251704
ZNF43	0.71129	-0.32613
MAPKBP1	0.711116	0.204918
ANK3	0.710971	-0.104632
GPAM	0.710781	-0.256267
TMEM135	0.710763	-0.305619
ORMDL1	0.710719	-0.336782
KIAA0586	0.710718	-0.377111
GOLGA4	0.710622	-0.545249
DMTF1	0.710604	-0.551198
CCNB1IP1	0.710582	0.152387
SAE1	0.71058	0.415088
UPF3A	0.71036	0.170789
PRKCA	0.710301	-0.0887304
HACE1	0.71026	-0.379201
ITPR1	0.71025	-0.313676
GIMAP1	0.7102	0.292903
MED1	0.71016	-0.329224
ZNF557	0.710116	-0.11642
SFI1	0.710061	0.349455
LIG1	0.710051	0.445284
FRA10AC1	0.709997	-0.14098
TSC1	0.709971	-0.217474
UBR7	0.709794	-0.159105
METAP1D	0.709776	0.134294
HERC1	0.709771	-0.301703
RBM15B	0.709768	0.29481
ZNF737	0.709755	-0.407988
ZNF512B	0.709701	0.42987
ZDHHC21	0.709613	-0.313146
ICMT	0.709422	0.19182
MCM8	0.709354	-0.179372
CHM	0.709328	-0.474489
ALOX5	-0.709218	-0.158826
ENTPD6	0.709155	0.505416
FDX1	0.709148	0.0119071
CSF3R	-0.70913	-0.0687636
BICD1	0.709094	-0.171178
TCOF1	0.708986	0.365871
PDCL3	0.708984	0.183632
SMC3	0.708936	-0.458748
TFDP2	0.708907	0.068905
PEBP1	0.708871	0.425149
ITGA6	0.708771	-0.204775
RCN2	0.708697	-0.212263
CEP70	0.708491	-0.101109
SLC12A2	0.708317	-0.209909
G3BP2	0.708293	-0.429665
CDV3	0.708276	-0.251283
THOC3	0.708252	0.232764
MAP9	0.708246	-0.176654
ILKAP	0.708233	0.286546
SUCLA2	0.708213	-0.250771
NIT2	0.708091	0.189918
SLC24A1	0.708052	-0.10138
ZNF785	0.708041	0.243395
EPHX2	0.708034	0.255463
TFB2M	0.70798	-0.0490484
PAK1IP1	0.707951	-0.0898271
SPICE1	0.707522	-0.235872
DAP3	0.707423	0.178793
IDE	0.707351	-0.220808
TRMT11	0.70735	-0.228684
EML4	0.707301	-0.421699
PITPNC1	0.707093	0.236511
AGMAT	0.707022	0.203553
TBC1D32	0.706913	-0.276821
AUTS2	0.706888	0.0755809
PDP2	0.706823	-0.107126
LATS1	0.706822	-0.532563
TMEM168	0.706728	-0.46211
MTRR	0.70672	-0.380796
GOSR1	0.706701	-0.23356
FAM169A	0.706666	-0.233465
SLC41A3	0.706608	0.387977
BTBD1	0.706524	-0.459768
GATAD1	0.706507	-0.259791
DIP2C	0.706449	0.0143042
ZNF17	0.706428	-0.222295
RAB30	0.706363	-0.162866
SEC63	0.706311	-0.310021
ZMYM6	0.706241	-0.375939
RCN1	0.706109	-0.0134395
ALG10B	0.706054	-0.292125
RBM6	0.705947	0.0145966
MTSS1	0.705861	-0.0823357
EXOSC9	0.705767	0.0143985
KIF3B	0.705758	-0.0464724
IL10RA	0.705626	0.114601
LTV1	0.705552	-0.11154
ZNF136	0.705511	-0.457021
FBXL17	0.705423	-0.3604
PNRC2	0.705372	-0.488753
RIF1	0.705327	-0.533833
ANKMY1	0.705315	0.311053
WWOX	0.705258	0.200393
DOK3	-0.705211	-0.0749529
CAMKMT	0.7052	0.0997607
TTL	0.705074	-0.124074
CD247	0.704969	0.359289
PUS7L	0.70484	-0.426269
SENP5	0.704778	-0.364627
SLC10A7	0.704771	-0.32926
MAGOHB	0.704738	0.0410136
ZNF543	0.704616	-0.126431
GIMAP7	0.704571	-0.0549866
DDB1	0.704534	0.242642
TRIO	0.704218	-0.161474
TSPYL4	0.704211	-0.17187
LRRC8D	0.704162	-0.233267
DRG2	0.703954	0.495409
SGCB	0.703947	-0.0804111
RAD52	0.703933	-0.0384054
COX20	0.703829	-0.196007
ZNF175	0.703731	-0.12071
HSPD1	0.703691	-0.144534
POLR1C	0.703677	0.18736
MTDH	0.703547	-0.260324
DLST	0.703496	0.0838127
BIVM	0.70345	-0.00521802
AXIN2	0.703395	0.0814825
VDAC1	0.703337	0.140764
ZFAND1	0.702961	-0.180451
MRPL45	0.702908	0.163388
GLMN	0.702856	-0.0739373
NAP1L4	0.702812	0.117284
CANX	0.702766	-0.237043
ZNF160	0.702764	-0.368231
PRPF3	0.702761	-0.103899
ZNF92	0.702657	-0.445024
HPS3	0.702655	-0.348891
DDX56	0.702653	0.508055
CDK13	0.702624	-0.340125
MCOLN2	0.702512	-0.00271294
MAP4K3	0.702478	-0.374121
ZNF69	0.702353	0.0469096
ANKEF1	0.702342	-0.0983352
PAICS	0.70228	-0.0425763
ZNF432	0.702231	-0.310052
ATRN	0.702185	0.00106954
ARL2BP	0.702078	0.00442019
PRKAB2	0.702065	-0.391484
ZNF256	0.702012	-0.062809
SDHA	0.701854	0.279489
PRKCI	0.701796	-0.448071
TFCP2	0.701764	-0.162516
ST8SIA1	0.701762	0.0746699
ZHX1	0.701704	-0.49421
LYAR	0.701589	0.123672
BCOR	0.701485	-0.0989044
TIMM23B	0.701468	-0.0204595
ZNF75D	0.701237	-0.367811
TYSND1	0.701148	0.462268
PLIN3	-0.701087	0.182557
RFXAP	0.700956	-0.122418
MID2	0.700947	-0.0320089
PPP5C	0.700843	0.434331
ZNF696	0.700814	0.194271
WHAMM	0.700751	-0.0665313
CCT3	0.70065	0.445254
ZNF559	0.700528	-0.225854
NIPA1	0.700486	-0.17916
RAP2A	0.700475	-0.303256
UBE2Z	0.700474	0.0598642
MOCS3	0.700359	-0.0522126
SLC18B1	0.70023	-0.111519
PYROXD1	0.700139	-0.342258
SMAP1	0.700001	-0.187622
HELZ	0.699956	-0.477388
CLCN6	0.699819	-0.0124781
CNKSR2	0.699741	-0.124752
TMEM170A	0.699726	-0.402029
TIAL1	0.699593	-0.25244
CEBPD	-0.699409	-0.0966211
CCDC136	0.699266	0.19115
POP1	0.699146	0.0353314
ALDH1B1	0.699083	0.192301
SON	0.699026	-0.385332
BFAR	0.699006	-0.105078
SCAI	0.698941	-0.226943
FER	0.698915	-0.347163
FASTKD1	0.698658	-0.297612
FAM98A	0.698639	-0.157788
SEC31B	0.698632	0.0957128
DUS4L	0.698521	-0.144141
TMEM120A	-0.698446	0.310179
ZNF500	0.698233	0.441374
SKP2	0.69821	-0.219217
RNF220	0.698074	0.461188
IPCEF1	0.697968	-0.359548
RPRD2	0.697916	-0.19393
ZNF790	0.697863	-0.120089
RNASEH1	0.697835	0.00889201
PYGL	-0.697794	-0.306454
SLC20A1	0.69777	-0.191419
PIGP	0.697696	0.0383928
UNK	0.697516	0.21685
ZNF786	0.697373	0.0643625
HINFP	0.697368	0.230915
RABL2A	0.697287	0.213632
PIBF1	0.697286	-0.405694
FARS2	0.697247	0.388803
PRDM11	0.6972	0.155357
ZC4H2	0.697163	0.183497
DHX29	0.697082	-0.367144
APEX1	0.697008	0.474877
ZNF518B	0.697001	-0.412288
PCGF6	0.696718	-0.19389
FBXO45	0.696699	-0.23183
DYNC2H1	0.696684	-0.131703
TAF2	0.696562	-0.510451
TBC1D19	0.696493	-0.0517259
MRPL3	0.696488	-0.159753
ZNF169	0.696454	-0.127073
MTBP	0.696422	-0.233449
AKAP8	0.696398	0.0484788
INTS9	0.696391	0.308429
ELAVL1	0.696348	0.149651
MAN1A2	0.696319	-0.441746
ZNF14	0.6962	-0.305648
ADNP2	0.696119	-0.215939
MLEC	0.69608	0.142535
NSUN4	0.696044	0.0512421
NAP1L2	0.695952	-0.121852
BTAF1	0.695866	-0.555532
DIMT1	0.695764	-0.225078
HERC2	0.695651	-0.122781
ABCD3	0.695619	-0.365949
SMC6	0.695588	-0.451274
C3orf18	0.695491	0.319511
ZCCHC9	0.695465	-0.317264
FAM210A	0.695358	-0.130009
DCTN5	0.695173	0.0249607
ZNF181	0.695078	-0.200171
SETD4	0.695074	0.0763396
ZNF83	0.694923	-0.30872
CTPS2	0.694851	-0.00835352
MRPS10	0.694825	-0.146265
PPP2R2B	0.694821	0.0843661
SCMH1	0.694821	0.221336
ORC3	0.6947	-0.399926
S1PR1	0.694648	-0.0966873
CEP76	0.694639	-0.0916131
KPNA5	0.694637	-0.32561
PRNP	0.694563	-0.23347
LRCH3	0.694485	-0.21443
ATG4C	0.69441	-0.356216
GTPBP10	0.694372	-0.324042
ZFP41	0.694275	0.363254
KLRG1	0.694218	0.0577389
GPA33	0.693928	0.220587
CUL2	0.693884	-0.392962
ZNF70	0.693747	0.0173503
ZNF416	0.693669	0.217288
UTRN	0.693656	-0.436554
CDHR3	0.693628	0.109734
N4BP2	0.693495	-0.426735
DYNC1I2	0.693332	-0.189146
MAPKAP1	0.693325	0.152133
LIN52	0.693317	-0.114883
RABGAP1	0.693292	-0.424753
BLOC1S5	0.693292	-0.153804
COG3	0.69326	-0.444634
ABCF1	0.693233	0.400292
SLC25A42	0.693213	0.444913
TTI1	0.693212	-0.0151097
TRAM1	0.693189	-0.388267
ITPRIPL1	0.693182	0.205293
ITGB7	0.692924	0.507325
PCMTD2	0.692915	-0.366856
MTHFD1	0.692902	0.153916
TMEM242	0.692887	0.0157526
HMGCS1	0.692856	-0.380425
PFKFB4	-0.692846	-0.0609004
CD4	0.692825	0.322316
UBE2V2	0.692714	-0.276991
MICAL3	0.692645	0.15325
ZNF133	0.692502	0.308205
NUP85	0.692451	0.313199
DDX52	0.692381	-0.248476
AGFG2	0.692269	0.458633
XPNPEP3	0.692251	-0.196003
TMEM25	0.692223	0.368551
FAM171A1	0.692166	0.176563
MRI1	0.692107	0.178614
ZNF793	0.692084	-0.114416
DPH6	0.692038	-0.0554514
GPR171	0.691958	-0.195171
EEF1A1	0.691928	0.143759
ADAM22	0.691923	-0.177436
TFAM	0.691888	-0.338311
HSPA14	0.691798	-0.2158
MDH1	0.691631	-0.00948784
ANKRD26	0.69143	-0.333597
KCTD6	0.691411	-0.151561
ZNF440	0.691408	-0.346233
RAB32	-0.691377	0.0603351
[truncated: 10,506 more rows]

## Sheet: PC1_KEGG enrichment results
pathway	pval	padj	ES	NES	nMoreExtreme	size	leadingEdge
KEGG_MEDICUS_REFERENCE_DOUBLE_STRAND_BREAK_SIGNALING	0.000112189	0.0129018	0.796159	2.11515	1	11	ATM, RAD50, MDC1, UBE2N, L3MBTL2, RNF8, HERC2, UBE2V2, RNF168
KEGG_MEDICUS_REFERENCE_NUCLEAR_EXPORT_OF_MRNA	5.12321e-05	0.0129018	0.651542	2.12117	0	29	NUP133, NUP107, NUP155, NUP160, NCBP1, NUP43, NUP54, NUP88, NUP188, NUP210, NUP205, SRSF7, NDC1, NUP93, NUP35, SEH1L, RANBP2, NUP85, POM121, NUP62, SRSF3
KEGG_MEDICUS_REFERENCE_TRANSLATION_INITIATION	0.00010009	0.0129018	0.468808	1.72439	1	80	RPL23A, RPL14, RPL22, RPL10A, RPS4X, RPL5, RPL15, RPL7A, RPS13, RPL3, RPL4, RPL19, RPS3, RPL10, RPL32, RPS8, RPSA, RPS25, RPS23, RPS6, RPL12, RPL6, RPL13A, RPL37A, RPL18, RPS2, RPS27A, RPL29, RPS18, RPS16, RPL13, RPL26, RPS20, RPL35A, RPS14, RPS19, RPL38, RPL7, RPL11, RPL27A, RPL30, RPL24, RPLP0, RPL37, RPS5, RPS12, RPL18A, RPLP2, RPL23, RPL9, RPL36, RPL8, RPS29, RPL36A, RPS3A, RPS28, RPS24, RPS1…
KEGG_MEDICUS_REFERENCE_IL1_IL1R_P38_SIGNALING_PATHWAY	0.000702247	0.0403792	-0.465677	-2.05509	0	16	MAP2K3, MAPK14, MYD88, IL1R1, ZFP36, MAPKAPK2, MAP2K6, IL1B, IL1RAP
KEGG_MEDICUS_REFERENCE_KEAP1_NRF2_SIGNALING_PATHWAY	0.000702247	0.0403792	-0.468012	-2.06539	0	16	GSTO1, GSTO2, GSTM5, TXNRD1, MGST2, MGST1, NFE2L2, HMOX1, GSTM4, GSTP1, NQO1, KEAP1, MGST3, GSTM2, GSTA4, GSTM3
KEGG_MEDICUS_REFERENCE_TCR_PLCG_ITPR_SIGNALING_PATHWAY	0.000686269	0.0403792	0.606286	1.82791	12	19	CD3G, FYN, PLCG1, ITPR3, CD3E, LCK, ITPR1, CD247, CD4, ZAP70, CD3D, VAV2
KEGG_MEDICUS_REFERENCE_TIGHT_JUNCTION_ACTIN_SIGNALING_PATHWAY	0.000944287	0.0465399	-0.434981	-2.05095	0	19	CLDN9, ARPC1B, ARPC3, ARPC5, ACTB, ARPC2, ARPC4, CTTN, CLDN5
KEGG_MEDICUS_REFERENCE_EGF_EGFR_PLCG_CALCINEURIN_SIGNALING_PATHWAY	0.0016498	0.0632424	0.643518	1.7832	29	13	PPP3CC, NFATC2, PLCG1, NFATC3, CALM1, PPP3CB, NFATC1
KEGG_MEDICUS_REFERENCE_PRNP_PI3K_NOX2_SIGNALING_PATHWAY	0.00159236	0.0632424	-0.402818	-2.16036	0	26	NCF4, NCF2, PRKCD, MAPK3, CYBA, NCF1, RAC2, RAC1, CREB5
KEGG_MEDICUS_PATHOGEN_ESCHERICHIA_ESPT_TO_RAC_SIGNALING_PATHWAY	0.00238663	0.0823389	-0.485864	-2.01815	3	14	RAC1, ARPC1B, ARPC3, ARPC5, ACTB, ARPC2, ARPC4
KEGG_MEDICUS_PATHOGEN_HIV_GP120_TO_CXCR4_GNAQ_PLCB_G_CALCINEURIN	0.00281705	0.085134	0.601841	1.72283	51	15	PPP3CC, NFATC2, PLCG1, NFATC3, CALM1, PPP3CB, CCR5, NFATC1
KEGG_MEDICUS_REFERENCE_ACTIVATION_OF_PRC2.2_BY_UBIQUITINATION_OF_H2AK119_IN_GERMLINE_GENES	0.00320795	0.085134	0.525095	1.66619	61	25	MGA, RBBP7, RBBP4, AEBP2, L3MBTL2, EED, WDR5, EHMT1, HDAC1, PCGF6, E2F6, EHMT2, HDAC2, EZH2, RING1, YAF2, SUZ12, CBX3, RNF2
KEGG_MEDICUS_REFERENCE_CXCR4_GNB_G_RAC_SIGNALING_PATHWAY	0.0030303	0.085134	-0.388786	-1.86469	2	20	GNB2, GNG5, GNG10, RAC2, RAC1, CFL1
KEGG_MEDICUS_REFERENCE_MISMATCH_REPAIR	0.00350986	0.0864929	0.513784	1.64052	67	26	RFC1, PMS2, MSH2, PMS1, MLH1, RPA1, POLE3, MSH6, LIG1, MLH3, RFC5, RFC3, POLE, MSH3, RFC4, POLD2
KEGG_MEDICUS_REFERENCE_CXCR4_GNAQ_PLCB_G_CALCINEURIN_SIGNALING_PATHWAY	0.00461808	0.106216	0.560648	1.67124	86	18	PPP3CC, NFATC2, PLCG1, NFATC3, CALM1, PPP3CB, PLCB1, NFATC1
KEGG_MEDICUS_PATHOGEN_KSHV_VGPCR_TO_GNB_G_ERK_SIGNALING_PATHWAY	0.00592593	0.115291	-0.336415	-1.77274	3	25	GNB2, MAPK3, GNG5, GNG10, RAF1, FOS, MAP2K2, GNG11, MAPK1, HIF1A, GNB1, JUN, VEGFA, GNG3, GNB4, GNG7, GNB3, KRAS, GNG2, MAP2K1, PDGFB, GNB5, HRAS, GNGT2
KEGG_MEDICUS_REFERENCE_ANTIGEN_PROCESSING_AND_PRESENTATION_BY_MHC_CLASS_I_MOLECULES	0.00555836	0.115291	-0.505612	-1.94191	10	12	HLA-E, HLA-C, HLA-B, HLA-A, TAP1, HLA-F, HLA-G, TAPBP
KEGG_MEDICUS_REFERENCE_CA2_CAM_CN_SIGNALING_PATHWAY	0.00601521	0.115291	0.653788	1.69586	105	10	PPP3CC, NFATC2, NFATC3, CALM1, PPP3CB, NFATC1
KEGG_MEDICUS_PATHOGEN_HCMV_US28_TO_GNAQ_PLCB_G_CALCINEURIN_SIGNALING_PATHWAY	0.00920444	0.14283	0.555101	1.6121	170	16	PPP3CC, NFATC2, NFATC3, CALM1, PPP3CB, PLCB1, NFATC1
KEGG_MEDICUS_PATHOGEN_SHIGELLA_IPAC_TO_ACTIN_SIGNALING_PATHWAY	0.00825083	0.14283	-0.453491	-1.81409	14	13	ARPC1B, ARPC3, ARPC5, ACTB, ARPC2, ARPC4, CTTN
KEGG_MEDICUS_REFERENCE_CCR_CXCR_GNB_G_PI3K_RAC_SIGNALING_PATHWAY	0.0108992	0.14283	-0.319193	-1.65127	7	24	GNB2, GNG5, GNG10, CXCR2, RAC1, PREX1
KEGG_MEDICUS_REFERENCE_EGF_EGFR_PLCG_CAMK_SIGNALING_PATHWAY	0.00891906	0.14283	0.617044	1.6393	158	11	CAMK2D, CAMK4, PLCG1, CALM1
KEGG_MEDICUS_REFERENCE_GF_RTK_RAS_ERK_SIGNALING_PATHWAY	0.0106383	0.14283	-0.226524	-1.54411	0	56	MAPK3, TGFA, GRB2, CSF1, RAF1, AREG, FLT3, MAP2K2, MAPK1, HGF, VEGFC, SOS2, IGF1R, EFNA1, PDGFA, FLT1, EGF, RET, PDGFC, TEK, FGFR4, FGF2, PGF, EREG, VEGFA, ARAF, PSPN, PDGFRA, EFNA3, INSR, NTRK1, IGF1, NGFR, ANGPT1, EFNA4, MET, KRAS, KIT, FGFR1, BRAF, MAP2K1, ERBB3, EFNA5, PDGFB, FGFR2, FGF9, PDGFRB, HRAS, FLT4, CSF1R, FLT3LG, VEGFB, ERBB2, NRAS, SOS1, PDGFD
KEGG_MEDICUS_REFERENCE_HORMONE_LIKE_CYTOKINE_TO_JAK_STAT_SIGNALING_PATHWAY	0.0109244	0.14283	-0.517216	-1.81877	25	10	CSF3R, STAT5B, STAT3, EPOR
KEGG_MEDICUS_REFERENCE_IFN_RIPK1_3_SIGNALING_PATHWAY	0.011178	0.14283	-0.37426	-1.72297	12	18	IFNGR2, JAK3, STAT3, IFNGR1, TYK2, RIPK3, STAT6, IRF9, IFNAR1
KEGG_MEDICUS_REFERENCE_RAC_CDC42_PAK_ERK_SIGNALING_PATHWAY	0.00882353	0.14283	-0.527251	-1.85406	20	10	MAPK3, RAC1, RAF1, MAP2K2, MAPK1, PAK1, ARAF, CDC42, BRAF, MAP2K1
KEGG_MEDICUS_REFERENCE_TLR2_4_MAPK_SIGNALING_PATHWAY	0.00955414	0.14283	-0.301668	-1.61788	5	26	MAPK3, MAP2K3, MAPK14, MYD88, TLR2, MAP2K6, TLR4
KEGG_MEDICUS_REFERENCE_ITGA_B_TALIN_VINCULIN_SIGNALING_PATHWAY	0.012069	0.145821	-0.293586	-1.60232	6	27	ACTN1, PXN, ITGA7, ITGA2B, ITGB4, TLN1, ACTB, ILK, ITGB5, ITGA5, ITGB3
KEGG_MEDICUS_VARIANT_AMPLIFIED_EGFR_TO_PLCG_CAMK_SIGNALING_PATHWAY	0.0122574	0.145821	0.623994	1.61858	215	10	CAMK2D, CAMK4, PLCG1, CALM1
KEGG_MEDICUS_PATHOGEN_HIV_GP120_TO_CXCR4_GNB_G_RAC_SIGNALING_PATHWAY	0.0131435	0.15115	-0.345153	-1.69262	11	21	GNB2, GNG5, GNG10, RAC2, RAC1, CFL1
KEGG_MEDICUS_REFERENCE_CXCR_GNB_G_ERK_SIGNALING_PATHWAY	0.0142388	0.153512	-0.344221	-1.68805	12	21	GNB2, MAPK3, GNG5, GNG10, CXCR2, RAF1, MAP2K2, GNG11, MAPK1
KEGG_MEDICUS_VARIANT_AMPLIFIED_PDGFR_TO_PLCG_CAMK_SIGNALING_PATHWAY	0.0141359	0.153512	0.602996	1.60197	251	11	CAMK2D, CAMK4, PLCG1, CALM1
KEGG_MEDICUS_ENV_FACTOR_DCE_TO_DNA_ADDUCTS	0.016092	0.168234	-0.467825	-1.71867	34	11	GSTO1, GSTO2, GSTM5, MGST2, MGST1, GSTM4, GSTP1, MGST3, GSTM2, GSTA4, GSTM3
KEGG_MEDICUS_VARIANT_MUTATION_INACTIVATED_P62_TO_PINK_PARKIN_MEDIATED_AUTOPHAGOSOME_FORMATION	0.0176471	0.179066	-0.485561	-1.70746	41	10	MAP1LC3B, PINK1, MAP1LC3B2, MAP1LC3A, FKBP8, SQSTM1
KEGG_MEDICUS_REFERENCE_ACTIVATION_OF_PRC2.2_BY_UBIQUITINATION_OF_H2AK119	0.0204608	0.201685	0.498818	1.51718	388	20	RBBP7, RBBP4, KDM2B, AEBP2, EED, BCOR, USP7, SKP1, EZH2, RING1, YAF2, SUZ12, PCGF1, RNF2
KEGG_MEDICUS_REFERENCE_ITGA_B_RHOG_RAC_SIGNALING_PATHWAY	0.0222222	0.212963	-0.28421	-1.49764	14	25	RHOG, RAC2, ITGA7, RAC1, ITGA2B, ITGB4, ITGB5, ITGA5, ITGB3, ELMO2
KEGG_MEDICUS_PATHOGEN_SALMONELLA_SOPE_TO_RAC_SIGNALING_PATHWAY	0.0242424	0.224726	-0.325889	-1.56303	23	20	RAC1, ARPC1B, ARPC3, ARPC5, ACTB, ARPC2, ARPC4
KEGG_MEDICUS_REFERENCE_CXCR4_GNB_G_PLCB_PKC_SIGNALING_PATHWAY	0.0247525	0.224726	-0.29149	-1.50179	19	23	GNB2, GNG5, GNG10, PXN, PTK2B
KEGG_MEDICUS_REFERENCE_CORE_NER_REACTION	0.0265678	0.235023	0.454351	1.46035	515	27	GTF2H3, ERCC3, RPA1, POLE3, XPA, GTF2H1, ERCC4, POLH, ERCC5, LIG3, LIG1, POLE, POLD2, ERCC1, ERCC2, POLK, GTF2H5
KEGG_MEDICUS_PATHOGEN_HCMV_UL33_TO_GNB_G_RHO_SIGNALING_PATHWAY	0.0302548	0.248521	-0.274181	-1.47046	18	26	GNB2, GNG5, MAPK14, GNG10, MAP2K6, CREB5
KEGG_MEDICUS_PATHOGEN_HTLV_1_TAX_TO_SPINDLE_ASSEMBLY_CHECKPOINT_SIGNALING	0.0295511	0.248521	0.514823	1.49513	548	16	CDC23, ANAPC1, CDC16, ANAPC5, ANAPC4, ANAPC7, CDC27, ANAPC10
KEGG_MEDICUS_REFERENCE_P300_P21_CELL_CYCLE_G1_S	0.029254	0.248521	0.523451	1.49843	539	15	ATR, ATM, CCND2, CDK6, TP53
KEGG_MEDICUS_REFERENCE_DISASSEMBLY_OF_MCC	0.0323787	0.259783	0.503776	1.48273	605	17	CDC23, BUB3, ANAPC1, CDC16, ANAPC5, ANAPC4, ANAPC7, CDC27, ANAPC10
KEGG_MEDICUS_ENV_FACTOR_NNK_NNN_TO_CHRNA7_E2F_SIGNALING_PATHWAY	0.037395	0.263291	-0.436975	-1.53661	88	10	RAF1, E2F1, CHRNA7, BIRC5, CDC6, CDC25A, SRC, XIAP, ARRB1, RB1
KEGG_MEDICUS_PATHOGEN_ESCHERICHIA_EAE_TIR_TCCP_TO_ACTIN_SIGNALING_PATHWAY	0.0340095	0.263291	-0.367152	-1.52506	56	14	ARPC1B, ARPC3, ARPC5, ACTB, ARPC2, ARPC4
KEGG_MEDICUS_PATHOGEN_HCMV_US28_TO_GNA12_13_RHO_SIGNALING_PATHWAY	0.0353714	0.263291	-0.404306	-1.55282	69	12	RHOA, GNA13, CCL3, ARHGEF1, ARHGEF12, ROCK1, CCL2, ROCK2, CCL5, CCL4, CTNNB1, GNA12
KEGG_MEDICUS_PATHOGEN_KSHV_VGPCR_TO_GNB_G_PI3K_JNK_SIGNALING_PATHWAY	0.0371661	0.263291	-0.296249	-1.48811	31	22	GNB2, GNG5, GNG10, RAC1, PREX1
KEGG_MEDICUS_REFERENCE_ASSEMBLY_AND_TRAFFICKING_OF_TELOMERASE	0.035193	0.263291	0.491053	1.46378	662	18	DKC1, CCT4, CCT6A, NAF1, TCP1, CCT8, RUVBL1, CCT3, CCT2, CCT7
KEGG_MEDICUS_REFERENCE_LPAR_GNB_G_RHO_SIGNALING_PATHWAY	0.0365474	0.263291	-0.343129	-1.54636	46	17	GNB2, GNG5, GNG10, LPAR2, RHOA, GNG11, GNB1, GNG3, GNB4, GNG7, GNB3, GNG2, LPAR1, LPAR3, GNB5, GNGT2, LPAR5
KEGG_MEDICUS_PATHOGEN_ESCHERICHIA_MAP_TO_CDC42_SIGNALING_PATHWAY	0.040154	0.277063	-0.382413	-1.52976	72	13	ARPC1B, ARPC3, ARPC5, ACTB, ARPC2, ARPC4
KEGG_MEDICUS_ENV_FACTOR_ARSENIC_TO_ELECTRON_TRANSFER_IN_COMPLEX_IV	0.0423542	0.281004	-0.381524	-1.5262	76	13	GSTO1, COX6B2, COX5B, COX8A, COX6B1, COX6A1, COX7B, COX7A2, COX4I1, COX7A2L, COX5A, COX7C, COX6C
KEGG_MEDICUS_VARIANT_MUTATION_CAUSED_ABERRANT_ABETA_TO_ELECTRON_TRANSFER_IN_COMPLEX_IV	0.0423542	0.281004	-0.381524	-1.5262	76	13	COX6B2, COX5B, COX8A, COX6B1, COX6A1, COX7B, COX7A2, APP, COX4I1, COX7A2L, COX5A, COX7C, COX6C
KEGG_MEDICUS_REFERENCE_N_GLYCAN_PRECURSOR_BIOSYNTHESIS_ALG6_TO_OST	0.0457383	0.29773	0.56549	1.46683	805	10	ALG8, STT3B, ALG10B, STT3A, ALG10, ALG6, RPN2, DDOST
KEGG_MEDICUS_ENV_FACTOR_TCDD_TO_AHR_SIGNALING_PATHWAY	0.050716	0.319444	-0.352974	-1.46617	84	14	GSTO1, GSTO2, CYP1B1, GSTM5, MGST2, MGST1, GSTM4, GSTP1, ARNT, MGST3, GSTM2, GSTA4, GSTM3, AHR
KEGG_MEDICUS_VARIANT_MUTATION_INACTIVATED_UBQLN2_TO_26S_PROTEASOME_MEDIATED_PROTEIN_DEGRADATION	0.0518519	0.319444	-0.214664	-1.34276	13	39	PSMB3, UBC, PSMD4, ADRM1, PSMD9, PSMD13, PSMC1, UBB, PSMA7, PSMB7, PSMB4, UBA52, PSMB6, PSMD6, UBQLN2, PSMB5, PSMA6, PSMD8, PSMA4, PSMB1, PSMD2, PSMC4, PSMA8, PSMC6, PSMC3, PSMA2, PSMA3, PSMC5, PSMD3, PSMD7, RPS27A, PSMA1, PSMB2, PSMC2, PSMA5, PSMD1, PSMD12, PSMD14, PSMD11
KEGG_MEDICUS_VARIANT_MUTATION_INACTIVATED_VCP_TO_26S_PROTEASOME_MEDIATED_PROTEIN_DEGRADATION	0.0518519	0.319444	-0.214664	-1.34276	13	39	PSMB3, UBC, PSMD4, ADRM1, PSMD9, PSMD13, PSMC1, UBB, PSMA7, PSMB7, PSMB4, UBA52, PSMB6, PSMD6, VCP, PSMB5, PSMA6, PSMD8, PSMA4, PSMB1, PSMD2, PSMC4, PSMA8, PSMC6, PSMC3, PSMA2, PSMA3, PSMC5, PSMD3, PSMD7, RPS27A, PSMA1, PSMB2, PSMC2, PSMA5, PSMD1, PSMD12, PSMD14, PSMD11
KEGG_MEDICUS_REFERENCE_ARNO_ARF_ACTB_G_SIGNALING_PATHWAY	0.0592593	0.35249	-0.262033	-1.38078	39	25	CYTH4, ARPC1B, ARPC3, ARF1, ARPC5, ACTB, ARPC2, ARPC4
KEGG_MEDICUS_REFERENCE_ELECTRON_TRANSFER_IN_COMPLEX_IV	0.0591208	0.35249	-0.381494	-1.46521	116	12	COX6B2, COX5B, COX8A, COX6B1, COX6A1, COX7B, COX7A2, COX4I1, COX7A2L, COX5A, COX7C, COX6C
KEGG_MEDICUS_PATHOGEN_ESCHERICHIA_EAE_TIR_TO_ACTIN_SIGNALING_PATHWAY	0.0674157	0.355395	-0.317079	-1.39931	95	16	ARPC1B, ARPC3, ARPC5, ACTB, ARPC2, ARPC4
KEGG_MEDICUS_PATHOGEN_ESCHERICHIA_ESPG_TO_MICROTUBULE_RHOA_SIGNALING_PATHWAY	0.0648276	0.355395	-0.392083	-1.44042	140	11	TUBA4A, TUBA1A, TUBB4B
KEGG_MEDICUS_REFERENCE_26S_PROTEASOME_MEDIATED_PROTEIN_DEGRADATION	0.0673759	0.355395	-0.214647	-1.32734	18	38	PSMB3, UBC, PSMD4, ADRM1, PSMD9, PSMD13, PSMC1, UBB, PSMA7, PSMB7, PSMB4, UBA52, PSMB6, PSMD6, PSMB5, PSMA6, PSMD8, PSMA4, PSMB1, PSMD2, PSMC4, PSMA8, PSMC6, PSMC3, PSMA2, PSMA3, PSMC5, PSMD3, PSMD7, RPS27A, PSMA1, PSMB2, PSMC2, PSMA5, PSMD1, PSMD12, PSMD14, PSMD11
KEGG_MEDICUS_REFERENCE_BCR_PLCG_CALCINEURIN_SIGNALING_PATHWAY	0.0675551	0.355395	0.487796	1.39636	1246	15	PPP3CC, NFATC2, NFATC3, CALM1, PPP3CB, NFATC1, BLNK
KEGG_MEDICUS_REFERENCE_COHESIN_DISSOCIATION_IN_ANAPHASE	0.0637851	0.355395	0.482932	1.40251	1184	16	CDC23, ANAPC1, CDC16, ANAPC5, ANAPC4, ANAPC7, CDC27, ANAPC10
KEGG_MEDICUS_REFERENCE_FANCONI_ANEMIA_PATHWAY	0.0678817	0.355395	0.496399	1.39933	1243	14	ATR, FANCF, FANCM, FANCC, TOPBP1, FANCD2, FANCL, FANCI, FANCG, FANCE
KEGG_MEDICUS_REFERENCE_IL6_FAMILY_TO_JAK_STAT_SIGNALING_PATHWAY	0.0679887	0.355395	-0.294713	-1.38958	71	19	OSM, IL4R, STAT3, IL13RA1, IL27, TYK2, STAT6, IL6R
KEGG_MEDICUS_VARIANT_MUTATION_INACTIVATED_SIGMAR1_TO_CA2_APOPTOTIC_PATHWAY	0.063419	0.355395	0.521547	1.41635	1142	12	ITPR3, ITPR1, VDAC1, SIGMAR1, CYCS, VDAC2, SLC25A4, SLC25A5, ITPR2
KEGG_MEDICUS_REFERENCE_AUTOPHAGY_VESICLE_NUCLEATION_ELONGATION_MATURATION_SEQUESTOSOME_1_LIKE_RECEPTOR	0.070407	0.362544	-0.354407	-1.41772	127	13	MAP1LC3B, MAP1LC3B2, WDFY3, UBC, MAP1LC3A
KEGG_MEDICUS_REFERENCE_REGULATION_OF_GF_RTK_RAS_ERK_SIGNALING_UBIQUITINATION_OF_RTK_BY_CBL	0.0736544	0.373688	-0.292407	-1.37871	77	19	FLT3, IGF1R, FLT1, TEK, FGFR4, CBL, PDGFRA, INSR, NTRK1, NGFR, MET, KIT, FGFR1, ERBB3, FGFR2, PDGFRB, FLT4, CSF1R, ERBB2
KEGG_MEDICUS_REFERENCE_MICROTUBULE_RHOA_SIGNALING_PATHWAY	0.0829553	0.414776	-0.31611	-1.35443	127	15	TUBA4A, TUBA1A, TUBB4B, RHOA
KEGG_MEDICUS_REFERENCE_AUTOPHAGOSOME_AND_LYSOSOME_FUSION_TETHERING_FACTOR	0.0871122	0.429339	-0.329806	-1.36993	145	14	RAB7A, TECPR2, MAP1LC3B, MAP1LC3B2, PLEKHM1, MAP1LC3A
KEGG_MEDICUS_PATHOGEN_SHIGELLA_IPGD_TO_ARNO_ARF_ACTB_G_SIGNALING_PATHWAY	0.0952381	0.43723	-0.233833	-1.28553	45	29	CYTH4, ARPC1B, ARPC3, ARF1, ARPC5, ACTB, ARPC2, ARPC4, PIK3CD
KEGG_MEDICUS_REFERENCE_ATR_SIGNALING	0.0944635	0.43723	0.512048	1.36035	1683	11	RAD1, ATR, RAD17, RPA1, HUS1
KEGG_MEDICUS_REFERENCE_EGF_EGFR_ACTIN_SIGNALING_PATHWAY	0.0963173	0.43723	-0.283429	-1.33638	101	19	ARPC1B, ARPC3, ARPC5, ACTB, ARPC2, ARPC4, CTTN
KEGG_MEDICUS_REFERENCE_PDGF_PDGFR_PLCG_CAMK_SIGNALING_PATHWAY	0.0930918	0.43723	0.480233	1.35376	1705	14	CAMK2D, CAMK4, PLCG1, CALM1
KEGG_MEDICUS_REFERENCE_TRANSCRIPTION_COUPLED_NER	0.0956504	0.43723	0.403173	1.31258	1866	29	POLR2D, GTF2H3, ERCC3, POLR2B, GTF2H1, CUL4A, POLR2M, MNAT1, DDB1, ERCC8, ERCC6
KEGG_MEDICUS_VARIANT_MUTATION_CAUSED_ABERRANT_DCTN1_TO_RETROGRADE_AXONAL_TRANSPORT	0.0944922	0.43723	-0.354364	-1.36101	186	12	TUBA4A, TUBA1A, TUBB4B
KEGG_MEDICUS_VARIANT_MUTATION_CAUSED_ABERRANT_ABETA_TO_AGE_RAGE_SIGNALING_PATHWAY	0.100454	0.450085	-0.309657	-1.32678	154	15	MAPK3, AGER, RAF1, MAP2K2, MAPK1, APP, ARAF, RELA, NFKB1, KRAS, BRAF, MAP2K1, HRAS, TNF
KEGG_MEDICUS_VARIANT_MUTATION_CAUSED_ABERRANT_ABETA_TO_ANTEROGRADE_AXONAL_TRANSPORT	0.106621	0.471592	-0.283702	-1.30607	123	18	TUBA4A, TUBA1A, CAPN1, TUBB4B
KEGG_MEDICUS_REFERENCE_LPA_GNA12_13_RHOA_SIGNALING_PATHWAY	0.111673	0.482893	-0.342992	-1.31733	220	12	LPAR2, ARHGEF11, RHOA, GNA13, ARHGEF1, ARHGEF12, ROCK1, ROCK2, LPAR1, LPAR3, GNA12, LPAR5
KEGG_MEDICUS_REFERENCE_MICROTUBULE_DEPOLYMERIZATION	0.111975	0.482893	-0.285686	-1.28748	143	17	TUBA4A, TUBA1A, TUBB4B, MAPRE3, TUBA8, TUBB2A, TUBA1C, AURKB, TUBB1, TUBB6, KIF18B, TUBA1B, KIF2C, AURKA, MAPRE1, TUBB4A
KEGG_MEDICUS_REFERENCE_NOTCH_PROTEOLYTIC_ACTIVATION	0.115402	0.488423	-0.357125	-1.31199	250	11	PSENEN, PSEN1, APH1B, NOTCH1, ADAM17, NCSTN, NOTCH3
KEGG_MEDICUS_VARIANT_SCRAPIE_CONFORMATION_PRPSC_TO_MGLUR5_CA2_APOPTOTIC_PATHWAY	0.116089	0.488423	0.440418	1.31284	2186	18	ITPR3, ITPR1, VDAC1, PRNP, CYCS, VDAC2, SLC25A4, SLC25A5, ITPR2, RYR1, RYR3, VDAC3, CASP3
KEGG_MEDICUS_VARIANT_MUTATION_CAUSED_ABBERANT_ATXN2_3_TO_MGLUR5_CA2_APOPTOTIC_PATHWAY	0.117558	0.488646	0.451804	1.31211	2183	16	ITPR1, VDAC1, CYCS, ATXN2, PLCB1, ATXN3, VDAC2, SLC25A4, SLC25A5
KEGG_MEDICUS_REFERENCE_CCR2_GNB_G_PI3K_NFKB_SIGNALING_PATHWAY	0.125796	0.489182	-0.23726	-1.27245	78	26	GNB2, NFKBIA, GNG5, GNG10, IKBKG, PIK3CD, GNG11, PIK3CB, GNB1, RELA, CHUK, CCL2, GNG3, GNB4, NFKB1, GNG7, AKT1, GNB3, GNG2, PIK3CA, CCR2, GNB5, AKT2, GNGT2
KEGG_MEDICUS_REFERENCE_CD80_CD86_CTLA4_PP2A_SIGNALING_PATHWAY	0.127613	0.489182	0.419551	1.2878	2435	21	AKT3, PPP2R1B, PPP2R5E, PPP2R2B, PPP2R5C, CTLA4, PPP2R5D, CD86, PPP2CB, PPP2R2D, AKT2, CD80, PPP2R2A, PPP2CA, PPP2R3A, PPP2R1A
KEGG_MEDICUS_REFERENCE_CYTOKINE_JAK_STAT_SIGNALING_PATHWAY	0.127596	0.489182	-0.209634	-1.24892	42	35	IFNGR2, IL4R, JAK3, STAT5B, STAT3, CSF2RB, IL13RA1, IFNGR1, STAT6, EPOR, IL6R
KEGG_MEDICUS_REFERENCE_GPI_ANCHOR_BIOSYNTHESIS	0.123424	0.489182	0.412643	1.28786	2368	23	PIGL, PIGO, PIGM, PIGN, PIGP, PIGG, PIGW, PIGK, PIGU, PIGH
KEGG_MEDICUS_REFERENCE_NOTCH_SIGNALING_PATHWAY	0.12	0.489182	-0.35465	-1.3029	260	11	RBPJ, HES1, NOTCH1, DLL4, JAG1, NOTCH3, NOTCH2, HEY1, NOTCH4, JAG2, DLL1
KEGG_MEDICUS_REFERENCE_SPINDLE_ASSEMBLY_CHECKPOINT_SIGNALING	0.125674	0.489182	0.42029	1.29007	2398	21	CDC23, BUB3, ANAPC1, CDC16, ANAPC5, ANAPC4, ANAPC7, CDC27, ANAPC10
KEGG_MEDICUS_VARIANT_MUTATION_CAUSED_ABERRANT_PSEN1_TO_MGLUR5_CA2_APOPTOTIC_PATHWAY	0.127504	0.489182	0.480855	1.30584	2297	12	ITPR3, ITPR1, VDAC1, CYCS, VDAC2, SLC25A4, SLC25A5, ITPR2
KEGG_MEDICUS_REFERENCE_ORIGIN_UNWINDING_AND_ELONGATION	0.129247	0.490002	0.387909	1.26993	2525	30	RFC1, POLA1, RPA1, POLE3, MCM3, PRIM2, RFC5, PRIM1, RFC3, POLE, WDHD1, RFC4, MCM6, MCM5, PCNA, MCM7, GINS3, MCM4, POLA2, RPA2, GINS4, RPA3, MCM2, POLE2
KEGG_MEDICUS_REFERENCE_TGFA_EGFR_RAS_ERK_SIGNALING_PATHWAY	0.130668	0.490006	-0.310064	-1.28793	218	14	MAPK3, TGFA, GRB2, RAF1, MAP2K2, MAPK1, SOS2
KEGG_MEDICUS_PATHOGEN_HPV_E6_TO_NOTCH_SIGNALING_PATHWAY_N00380	0.135632	0.492559	-0.346104	-1.2715	294	11	RBPJ, HES1, MAML3, NOTCH1, JAG1, NOTCH3, NOTCH2, HEY1, MAML1, NOTCH4
KEGG_MEDICUS_REFERENCE_ADRB3_UCP1_SIGNALING_PATHWAY	0.133529	0.492559	0.397582	1.26949	2586	26	PRKACB, SMARCC1, ACTL6A, SMARCE1, ARID1B, SMARCD1, ADCY9, SMARCA4, SMARCA2, SMARCC2
KEGG_MEDICUS_REFERENCE_E2_ER_RAS_ERK_SIGNALING_PATHWAY	0.134721	0.492559	-0.261615	-1.28295	122	21	MAPK3, CREB5, RAF1, MAP2K2, MAPK1, ATF4, ARAF, KRAS, SRC, BRAF, MAP2K1, ATF6B, CREB3, ESR2, HRAS, CREB1, ESR1, CREB3L4, CREB3L2, NRAS, ATF2
KEGG_MEDICUS_PATHOGEN_HCMV_US28_TO_GNB_G_PI3K_NFKB_SIGNALING_PATHWAY	0.137602	0.494458	-0.242257	-1.25326	100	24	GNB2, NFKBIA, GNG5, GNG10
KEGG_MEDICUS_REFERENCE_AGE_RAGE_SIGNALING_PATHWAY	0.139021	0.494458	-0.306979	-1.27511	232	14	MAPK3, AGER, RAF1, MAP2K2, MAPK1, ARAF, RELA, NFKB1, KRAS, BRAF, MAP2K1, HRAS, TNF
KEGG_MEDICUS_ENV_FACTOR_IRON_TO_ANTEROGRADE_AXONAL_TRANSPORT	0.157316	0.506767	-0.309064	-1.23634	285	13	TUBA4A, TUBA1A, TUBB4B
KEGG_MEDICUS_PATHOGEN_HBV_LHBS_TO_PKC_ERK_SIGNALING_PATHWAY	0.151724	0.506767	-0.340604	-1.2513	329	11	MAPK3, RAF1, FOS, MAP2K2, MAPK1
KEGG_MEDICUS_PATHOGEN_HTLV_1_TAX_TO_NFY_MEDIATED_TRANSCRIPTION	0.144413	0.506767	0.463973	1.28568	2625	13	HLA-DPA1, HLA-DMB, HLA-DOA, HLA-DRA, HLA-DPB1, NFYB, HLA-DQA1, HLA-DMA, HLA-DRB1, HLA-DOB
KEGG_MEDICUS_REFERENCE_ACH_CHRN_RAS_ERK_SIGNALING_PATHWAY	0.15864	0.506767	-0.261573	-1.23333	167	19	MAPK3, CREB5, RAF1, MAP2K2, MAPK1, ATF4, CHRNA7, ARAF, KRAS, BRAF, MAP2K1, ATF6B, CREB3, HRAS, CREB1, CREB3L4, CREB3L2, NRAS, ATF2
KEGG_MEDICUS_REFERENCE_ANTIGEN_PROCESSING_AND_PRESENTATION_BY_MHC_CLASS_II_MOLECULES	0.148097	0.506767	0.462698	1.28215	2692	13	HLA-DPA1, HLA-DMB, HLA-DOA, HLA-DRA, HLA-DPB1, HLA-DQA1, HLA-DMA, CD74, HLA-DRB1, HLA-DOB
KEGG_MEDICUS_REFERENCE_ARL8_REGULATED_MICROTUBULE_PLUS_END_DIRECTED_TRANSPORT	0.155556	0.506767	-0.233282	-1.22928	104	25	ARL8A, TUBA4A, TUBA1A, BLOC1S1, TUBB4B
KEGG_MEDICUS_REFERENCE_CXCR_GNB_G_PI3K_AKT_SIGNALING_PATHWAY	0.149495	0.506767	-0.260746	-1.25058	147	20	GNB2, GNG5, GNG10, CXCR2
KEGG_MEDICUS_REFERENCE_GENE_SILENCING_BY_METHYLATION_OF_H3K27_AND_UBIQUITINATION_OF_H2AK119	0.152556	0.506767	0.378553	1.2451	2983	31	RBBP7, RBBP4, AEBP2, PHC1, EED, PHF19, SCMH1, MTF2, BMI1, SCML1, PHC3, LCORL, EZH2, RING1, CTBP1, CBX6, SUZ12
KEGG_MEDICUS_REFERENCE_ITGA_B_FAK_RAC_SIGNALING_PATHWAY	0.157643	0.506767	-0.231136	-1.23961	98	26	PXN, RAC2, ITGA7, RAC1, ITGA2B, ITGB4, ITGB5, ITGA5, ITGB3
KEGG_MEDICUS_REFERENCE_N_GLYCAN_BIOSYNTHESIS	0.1551	0.506767	0.441967	1.26517	2862	15	ST6GAL1, MAN1C1, MAN2A1, MAN1A2, FUT8, GANAB, MOGS, MAN1B1
KEGG_MEDICUS_REFERENCE_PINK_PARKIN_MEDIATED_AUTOPHAGOSOME_FORMATION	0.150955	0.506767	-0.301464	-1.2522	252	14	MAP1LC3B, PINK1, MAP1LC3B2, MAP1LC3A, FKBP8, SQSTM1
KEGG_MEDICUS_PATHOGEN_SALMONELLA_SOPB_TO_ARNO_ARF_ACTB_G_SIGNALING_PATHWAY	0.163755	0.518309	-0.215007	-1.21599	74	30	CYTH4, ARPC1B, ARPC3, ARF1, ARPC5, ACTB, ARPC2, ARPC4, PIK3CD
KEGG_MEDICUS_REFERENCE_CITRATE_CYCLE_SECOND_CARBON_OXIDATION_2	0.166156	0.521125	0.486301	1.26142	2927	10	SUCLG2, SUCLA2, SDHA, MDH1, FH, SDHD, MDH2
KEGG_MEDICUS_REFERENCE_HOMOLOGOUS_RECOMBINATION	0.172393	0.535815	0.372209	1.22423	3371	31	RFC1, PALB2, RAD51D, RPA1, POLE3, POLH, RFC5, RAD51C, RFC3, POLE, RAD54B, RFC4, POLD2, POLK, BARD1, RAD51B, PCNA, BRCA2, POLD1, XRCC2, RPA2, RPA3, XRCC3, POLE2
KEGG_MEDICUS_VARIANT_MUTATION_CAUSED_ABERRANT_HTT_TO_MGLUR5_CA2_APOPTOTIC_PATHWAY	0.177589	0.547038	0.402674	1.236	3389	21	ITPR3, HTT, ITPR1, VDAC1, CYCS, PLCB1, CASP7, VDAC2, SLC25A4, SLC25A5, ITPR2
KEGG_MEDICUS_ENV_FACTOR_METALS_TO_NFKB_SIGNALING_PATHWAY	0.1828	0.553212	0.438989	1.2375	3349	14	PTPN11, ABL1, PRKD3, IKBKB, ACP1
KEGG_MEDICUS_REFERENCE_DEUBIQUITINATION_OF_H2AK119	0.182594	0.553212	0.384618	1.22044	3528	25	ASXL1, FOXK1, PHC1, SCMH1, FOXK2, BMI1, SCML1, OGT, HCFC1, PHC3, YY1, ASXL2, RING1, MBD5, CBX6
KEGG_MEDICUS_REFERENCE_CDC25_CELL_CYCLE_G2_M	0.188287	0.564862	0.477081	1.2375	3317	10	ATR, ATM, CDC25B
KEGG_MEDICUS_ENV_FACTOR_ZN_TO_ANTEROGRADE_AXONAL_TRANSPORT	0.19857	0.567587	-0.294471	-1.17796	360	13	TUBA4A, TUBA1A, TUBB4B
KEGG_MEDICUS_REFERENCE_GLOBAL_GENOME_NER	0.1986	0.567587	0.414742	1.22068	3716	17	GTF2H3, ERCC3, GTF2H1, CUL4A, MNAT1, DDB1, DDB2, ERCC2, GTF2H5
KEGG_MEDICUS_REFERENCE_HOMOLOGOUS_RECOMBINATION_IN_ICLR	0.193577	0.567587	0.444443	1.23156	3519	13	PALB2, RPA1, MCM8, FANCD2, MCM9, BRIP1, FANCI, BARD1, BRCA2, RPA2, RPA3
KEGG_MEDICUS_REFERENCE_KINETOCHORE_FIBER_ORGANIZATION	0.199067	0.567587	-0.261142	-1.17687	255	17	TUBA4A, TUBA1A, TACC3, TUBB4B
KEGG_MEDICUS_REFERENCE_MGLUR1_TRPC3_SIGNALING_PATHWAY	0.197083	0.567587	0.473477	1.22815	3472	10	ITPR3, PRKCA, ITPR1, PLCB1
KEGG_MEDICUS_REFERENCE_PP2A_AKT_SIGNALING_PATHWAY	0.198896	0.567587	0.409264	1.21998	3746	18	AKT3, PPP2R1B, PPP2R5E, PPP2R2B, PPP2R5C, PPP2R5D, PPP2CB, PPP2R2D, AKT2, PPP2R2A, PPP2CA, PPP2R3A, PPP2R1A
KEGG_MEDICUS_REFERENCE_COPII_VESICLE_FORMATION	0.202574	0.568197	0.449374	1.22035	3650	12	SEC31A, SEC31B, SAR1A, SAR1B, SEC24B, SEC24C, SEC23A, SEC23B, SEC24A, SEC13, PREB
KEGG_MEDICUS_REFERENCE_MICROTUBULE_DEPOLYMERIZATION_AT_THE_MINUS_ENDS	0.201074	0.568197	-0.284744	-1.18275	336	14	TUBA4A, TUBA1A, TUBB4B
KEGG_MEDICUS_REFERENCE_EREG_EGFR_PI3K_SIGNALING_PATHWAY	0.212178	0.587021	0.46741	1.21242	3738	10	AKT3, MTOR, RPS6KB1
KEGG_MEDICUS_REFERENCE_MLK_JNK_SIGNALING_PATHWAY	0.212689	0.587021	0.46713	1.21169	3747	10	MAPK9, MAP3K9, MAPK8, MAP3K12
KEGG_MEDICUS_REFERENCE_AREG_EGFR_RAS_ERK_SIGNALING_PATHWAY	0.22494	0.599764	-0.279162	-1.15957	376	14	MAPK3, GRB2, RAF1, AREG, MAP2K2, MAPK1, SOS2
KEGG_MEDICUS_REFERENCE_BETA_OXIDATION	0.221371	0.599764	0.463929	1.20339	3900	10	ACADSB, HADH, ACADM, ACAA2, ECHS1, ACAT1
KEGG_MEDICUS_REFERENCE_CA2_PYK2_RAS_ERK_SIGNALING_PATHWAY	0.235256	0.599764	-0.267945	-1.14806	362	15	MAPK3, GRB2, PTK2B, RAF1, MAP2K2, MAPK1, SOS2
KEGG_MEDICUS_REFERENCE_IGF2_IGF1R_PI3K_SIGNALING_PATHWAY	0.226478	0.599764	0.4622	1.1989	3990	10	AKT3, MTOR, RPS6KB1
KEGG_MEDICUS_REFERENCE_LESION_BYPASS_BY_TLS_AND_DSB_FORMATION	0.228443	0.599764	0.431951	1.19694	4153	13	REV1, FAN1, ERCC4, REV3L, FANCD2, DCLRE1A, ERCC1, FANCI, MUS81, SLX4
KEGG_MEDICUS_REFERENCE_LONG_PATCH_BER	0.236429	0.599764	0.403595	1.18788	4424	17	RFC1, POLE3, LIG1, RFC5, RFC3, POLE, RFC4, POLD2
KEGG_MEDICUS_REFERENCE_RAD51_DSDNA_DESTABILIZATION	0.225343	0.599764	0.462687	1.20016	3970	10	RAD51D, RPA1, HELQ, RFWD3, RAD51C, RAD51B, XRCC2, RPA2, RPA3
KEGG_MEDICUS_REFERENCE_TLR1_2_4_NFKB_SIGNALING_PATHWAY	0.234738	0.599764	-0.249647	-1.14929	272	18	NFKBIA, MYD88, TLR2, TLR4, TLR1, IKBKG
KEGG_MEDICUS_VARIANT_DUPLICATION_OR_MUTATION_ACTIVATED_FLT3_TO_RAS_ERK_SIGNALING_PATHWAY	0.235084	0.599764	-0.276721	-1.14943	393	14	MAPK3, GRB2, RAF1, FLT3, MAP2K2, MAPK1, SOS2
KEGG_MEDICUS_VARIANT_MUTATION_CAUSED_ABERRANT_ABETA_TO_CROSSTALK_BETWEEN_EXTRINSIC_AND_INTRINSIC_APOPTOTIC_PATHWAYS	0.222989	0.599764	-0.316562	-1.16297	484	11	BID, FADD, CASP9, FAS, APP, APAF1, BAK1, BAX, CASP8
KEGG_MEDICUS_VARIANT_MUTATION_INACTIVATED_APC_TO_WNT_SIGNALING_PATHWAY	0.231815	0.599764	0.439756	1.19423	4177	12	LEF1, TCF7, MYC, AXIN2
KEGG_MEDICUS_ENV_FACTOR_E2_TO_RAS_ERK_SIGNALING_PATHWAY	0.241089	0.602722	-0.266213	-1.14064	371	15	MAPK3, RAF1, FOS, MAP2K2, MAPK1, JUN, ARAF, KRAS, SRC, BRAF, MAP2K1, ESR2, HRAS, ESR1, NRAS
KEGG_MEDICUS_REFERENCE_KINETOCHORE_MICROTUBULE_ATTACHMENT	0.240453	0.602722	-0.275477	-1.14426	402	14	TUBA4A, TUBA1A, TUBB4B, TUBA8, TUBB2A, TUBA1C, TUBB1, TUBB6, TUBA1B, BUB1B, CENPF, CENPE, TUBB4A
KEGG_MEDICUS_PATHOGEN_EBV_EBNA3C_TO_P53_MEDIATED_TRANSCRIPTION	0.247479	0.614246	-0.329076	-1.15718	588	10	GADD45B, GADD45A, GADD45G
KEGG_MEDICUS_REFERENCE_MACHR_CA2_APOPTOTIC_PATHWAY	0.250374	0.616993	0.39939	1.1755	4685	17	ITPR3, ITPR1, VDAC1, CYCS, PLCB1, VDAC2, SLC25A4, SLC25A5, ITPR2
KEGG_MEDICUS_REFERENCE_FGF_FGFR_RAS_ERK_SIGNALING_PATHWAY	0.254514	0.622747	-0.245455	-1.12999	295	18	MAPK3, GRB2, RAF1, MAP2K2, MAPK1, SOS2, FGFR4, FGF2, ARAF, KRAS, FGFR1, BRAF, MAP2K1, FGFR2, FGF9, HRAS, NRAS, SOS1
KEGG_MEDICUS_REFERENCE_MGLUR5_CA2_APOPTOTIC_PATHWAY	0.259678	0.626868	0.382458	1.16326	4936	20	ITPR3, ITPR1, VDAC1, CYCS, PLCB1, CASP7, VDAC2, SLC25A4, SLC25A5, ITPR2
KEGG_MEDICUS_VARIANT_MUTATION_INACTIVATED_ATP1A1_TO_ANGIOTENSIN_ALDOSTERONE_SIGNALING_PATHWAY	0.259832	0.626868	0.385575	1.16248	4921	19	CAMK2D, CAMK4, ATP1A1, CALM1, ATF2, CREB3L2, CREB3L4, CACNA1H, CREB1, CAMK1, CREB3, ATF6B
KEGG_MEDICUS_VARIANT_MUTATION_CAUSED_ABERRANT_ABETA_TO_MACHR_CA2_APOPTOTIC_PATHWAY	0.263708	0.631801	0.390211	1.16318	4967	18	ITPR3, ITPR1, VDAC1, CYCS, PLCB1, VDAC2, SLC25A4, SLC25A5, ITPR2
KEGG_MEDICUS_REFERENCE_CONDENSIN_LOADING	0.265937	0.632747	0.380887	1.15848	5055	20	NCAPD3, PPP2R1B, PPP2R5E, SMC2, PPP2R5C, SMC4, PPP2R5D, NCAPG2, PPP2CB, NCAPD2, NCAPH2, PPP2CA, PPP2R1A, NCAPH, DNMT3B, TOP2A
KEGG_MEDICUS_VARIANT_NOTCH_OVEREXPRESSION_TO_NOTCH_SIGNALING_PATHWAY	0.270339	0.638814	-0.292244	-1.12242	534	12	RBPJ, HES1, NOTCH1, DLL4, JAG1, HEY1, NOTCH4, HEY2, JAG2, FLT4, DLL1, ERBB2
KEGG_MEDICUS_PATHOGEN_HPV_E5_TO_EGFR_RAS_ERK_SIGNALING_PATHWAY	0.279833	0.645645	-0.267511	-1.11117	468	14	MAPK3, GRB2, RAF1, MAP2K2, ATP6V0C, MAPK1, SOS2
KEGG_MEDICUS_REFERENCE_PDGF_PDGFR_RAS_ERK_SIGNALING_PATHWAY	0.280715	0.645645	-0.245436	-1.10609	360	17	MAPK3, GRB2, RAF1, MAP2K2, MAPK1, SOS2, PDGFA, ARAF, PDGFRA, KRAS, BRAF, MAP2K1, PDGFB, PDGFRB, HRAS, NRAS, SOS1
KEGG_MEDICUS_VARIANT_AMPLIFIED_MDM2_TO_P21_CELL_CYCLE_G1_S	0.276147	0.645645	0.425581	1.15574	4976	12	CCND2, CDK6, TP53
KEGG_MEDICUS_VARIANT_OLIGOMERIC_CONFORMATION_PRPC_TO_ANTEROGRADE_AXONAL_TRANSPORT	0.279865	0.645645	0.424355	1.15241	5043	12	CSNK2A1, CSNK2A2, PRNP, KIF5C, KLC2
KEGG_MEDICUS_REFERENCE_AREG_EGFR_PI3K_SIGNALING_PATHWAY	0.290149	0.658561	0.440627	1.14294	5112	10	AKT3, MTOR, RPS6KB1
KEGG_MEDICUS_REFERENCE_TSC1_2_MTORC1_SIGNALING_PATHWAY	0.289953	0.658561	0.430212	1.14294	5168	11	RPTOR, MTOR, TSC1, TTI1
KEGG_MEDICUS_REFERENCE_BMP_SIGNALING_PATHWAY	0.302464	0.682026	0.408465	1.13186	5499	13	ACVR2A, ACVR2B, BMPR1A, SMAD5, SMAD4, ACVR1, BMP8B, GDF7, BMPR2
KEGG_MEDICUS_VARIANT_MUTATION_INACTIVATED_PDE11A_PDE8B_TO_ACTH_CORTISOL_SIGNALING_PATHWAY	0.312649	0.700415	-0.261468	-1.08607	523	14	CREB5, PRKACA, SP1, ATF4, PBX1, PRKAR1A, PDE8B, ATF6B, NR4A1, CREB3, CREB1, CREB3L4, CREB3L2, ATF2
KEGG_MEDICUS_REFERENCE_P15_CELL_CYCLE_G1_S	0.316322	0.701297	0.404654	1.1213	5751	13	CCND2, CDK6, MYC, CDK4
KEGG_MEDICUS_REFERENCE_TELOMERE_ELONGATION	0.319141	0.701297	0.386152	1.12145	5928	16	DKC1, TERF1, TERF2, RUVBL1, POT1, CTC1, GAR1, NHP2, RTEL1, WRAP53
KEGG_MEDICUS_VARIANT_MUTATION_CAUSED_ABERRANT_PSEN_TO_MGLUR5_CA2_APOPTOTIC_PATHWAY	0.317244	0.701297	0.39202	1.12219	5855	15	VDAC1, CYCS, CASP7, VDAC2, PSEN2, SLC25A4, SLC25A5, RYR3, VDAC3, CASP3
KEGG_MEDICUS_REFERENCE_KITLG_KIT_PI3K_SIGNALING_PATHWAY	0.321814	0.702694	0.430496	1.11666	5670	10	AKT3, MTOR, RPS6KB1
KEGG_MEDICUS_ENV_FACTOR_METALS_TO_RAS_ERK_SIGNALING_PATHWAY	0.327438	0.70751	-0.281115	-1.07968	647	12	MAPK3, RAF1, FOS, MAP2K2, MAPK1, JUN, ARAF, KRAS, BRAF, MAP2K1, HRAS
KEGG_MEDICUS_PATHOGEN_HBV_HBX_TO_RAS_ERK_SIGNALING_PATHWAY	0.370058	0.70751	-0.245396	-1.05144	570	15	MAPK3, GRB2, RAF1, MAP2K2, MAPK1, SOS2, ARAF, KRAS, SRC, BRAF, MAP2K1, HRAS, ELK1, NRAS, SOS1
KEGG_MEDICUS_PATHOGEN_HCMV_GB_TO_PDGFR_RAS_ERK_SIGNALING_PATHWAY	0.370058	0.70751	-0.245396	-1.05144	570	15	MAPK3, GRB2, RAF1, MAP2K2, MAPK1, SOS2, ARAF, PDGFRA, KRAS, BRAF, MAP2K1, PDGFRB, HRAS, NRAS, SOS1
KEGG_MEDICUS_PATHOGEN_HIV_VPR_TO_CDC25_CELL_CYCLE_G2M	0.33583	0.70751	0.426461	1.1062	5917	10	ATR, CUL4A, DDB1
KEGG_MEDICUS_REFERENCE_CCR5_GNB_G_PLCB_G_PKC_SIGNALING_PATHWAY	0.366667	0.70751	-0.218442	-1.04769	362	20	GNB2, GNG5, GNG10
KEGG_MEDICUS_REFERENCE_EGF_EGFR_RAS_ERK_SIGNALING_PATHWAY	0.370058	0.70751	-0.245396	-1.05144	570	15	MAPK3, GRB2, RAF1, MAP2K2, MAPK1, SOS2, EGF, ARAF, KRAS, BRAF, MAP2K1, HRAS, CCND1, NRAS, SOS1
KEGG_MEDICUS_REFERENCE_EGF_ERBB2_RAS_ERK_SIGNALING_PATHWAY	0.370058	0.70751	-0.245396	-1.05144	570	15	MAPK3, GRB2, RAF1, MAP2K2, MAPK1, SOS2, EGF, ARAF, KRAS, BRAF, MAP2K1, HRAS, ERBB2, NRAS, SOS1
KEGG_MEDICUS_REFERENCE_FLT3LG_FLT3_RAS_ERK_SIGNALING_PATHWAY	0.370058	0.70751	-0.245396	-1.05144	570	15	MAPK3, GRB2, RAF1, FLT3, MAP2K2, MAPK1, SOS2, ARAF, KRAS, BRAF, MAP2K1, HRAS, FLT3LG, NRAS, SOS1
KEGG_MEDICUS_REFERENCE_GPCR_PI3K_SIGNALING_PATHWAY	0.350136	0.70751	-0.205052	-1.06079	256	24	GNB2, GNG5, GNG10, LPAR2
KEGG_MEDICUS_REFERENCE_HGF_MET_RAS_ERK_SIGNALING_PATHWAY	0.353856	0.70751	-0.248084	-1.06296	545	15	MAPK3, GRB2, RAF1, MAP2K2, MAPK1, HGF, SOS2
KEGG_MEDICUS_REFERENCE_IGF_IGF1R_RAS_ERK_SIGNALING_PATHWAY	0.370058	0.70751	-0.245396	-1.05144	570	15	MAPK3, GRB2, RAF1, MAP2K2, MAPK1, SOS2, IGF1R, ARAF, IGF1, KRAS, BRAF, MAP2K1, HRAS, NRAS, SOS1
KEGG_MEDICUS_REFERENCE_MDM2_P21_CELL_CYCLE_G1_S_N00066	0.369061	0.70751	0.390403	1.08181	6710	13	CCND2, CDK6, TP53
KEGG_MEDICUS_REFERENCE_ORGANIZATION_OF_THE_INNER_KINETOCHORE	0.337062	0.70751	0.392511	1.10648	6176	14	CENPC, CENPL, CENPK, CENPP, CENPQ, ITGB3BP, CENPH, CENPO, CENPT
KEGG_MEDICUS_REFERENCE_P4_PR_RAS_ERK_SIGNALING_PATHWAY	0.370058	0.70751	-0.245396	-1.05144	570	15	MAPK3, GRB2, RAF1, MAP2K2, MAPK1, SOS2, ARAF, KRAS, SRC, BRAF, MAP2K1, HRAS, CCND1, NRAS, SOS1
KEGG_MEDICUS_REFERENCE_TNF_JNK_SIGNALING_PATHWAY	0.3481	0.70751	0.378754	1.09996	6466	16	TRAF5, MAPK9, MAP3K7, MAPK8, TAB1
KEGG_MEDICUS_VARIANT_AMPLIFIED_FGFR_TO_RAS_ERK_SIGNALING_PATHWAY	0.370058	0.70751	-0.245396	-1.05144	570	15	MAPK3, GRB2, RAF1, MAP2K2, MAPK1, SOS2, ARAF, KRAS, FGFR1, BRAF, MAP2K1, FGFR2, HRAS, NRAS, SOS1
KEGG_MEDICUS_VARIANT_AMPLIFIED_MYC_TO_CELL_CYCLE_G1_S	0.351041	0.70751	0.412005	1.09457	6257	11	CCND2, CDK6, MYC, CDK4
KEGG_MEDICUS_VARIANT_MUTATION_ACTIVATED_CACNA1D_H_TO_ANGIOTENSIN_ALDOSTERONE_SIGNALING_PATHWAY	0.332767	0.70751	0.372704	1.11099	6268	18	CAMK2D, CAMK4, CALM1, ATF2, CREB3L2, CREB3L4, CACNA1H, CREB1, CAMK1, CREB3, ATF6B
KEGG_MEDICUS_VARIANT_MUTATION_ACTIVATED_KCNJ5_TO_ANGIOTENSIN_ALDOSTERONE_SIGNALING_PATHWAY	0.332767	0.70751	0.372704	1.11099	6268	18	CAMK2D, CAMK4, CALM1, ATF2, CREB3L2, CREB3L4, CACNA1H, CREB1, CAMK1, CREB3, ATF6B
KEGG_MEDICUS_VARIANT_MUTATION_ACTIVATED_MET_TO_RAS_ERK_SIGNALING_PATHWAY	0.370058	0.70751	-0.245396	-1.05144	570	15	MAPK3, GRB2, RAF1, MAP2K2, MAPK1, SOS2, ARAF, MET, KRAS, BRAF, MAP2K1, HRAS, CCND1, NRAS, SOS1
KEGG_MEDICUS_VARIANT_MUTATION_CAUSED_ABERRANT_ABETA_TO_MGLUR5_CA2_APOPTOTIC_PATHWAY	0.371187	0.70751	0.355966	1.08269	7056	20	ITPR3, ITPR1, VDAC1, CYCS, PLCB1, VDAC2, SLC25A4, SLC25A5, ITPR2
KEGG_MEDICUS_VARIANT_MUTATION_CAUSED_ABERRANT_ABETA_TO_TRANSPORT_OF_CALCIUM	0.356543	0.70751	0.420427	1.09055	6282	10	VDAC1, CYCS, VDAC2, SLC25A4, SLC25A5, VDAC3
KEGG_MEDICUS_VARIANT_MUTATION_CAUSED_ABERRANT_ABETA_TO_VGCC_CA2_APOPTOTIC_PATHWAY_N01004	0.357716	0.70751	0.40999	1.08922	6376	11	VDAC1, CYCS, VDAC2, SLC25A4, SLC25A5, VDAC3, CACNA1F
KEGG_MEDICUS_PATHOGEN_EBV_EBNA1_TO_P53_MEDIATED_TRANSCRIPTION	0.409244	0.718091	-0.28875	-1.01538	973	10	GADD45B, GADD45A, GADD45G
KEGG_MEDICUS_PATHOGEN_KSHV_VGPCR_TO_GNB_G_PI3K_AKT_SIGNALING_PATHWAY	0.392823	0.718091	-0.218778	-1.03155	415	19	GNB2, GNG5, GNG10
KEGG_MEDICUS_REFERENCE_BLOCKING_UBIQUITINATION_OF_H2AK119_BY_CK2	0.389169	0.718091	0.39377	1.06935	7013	12	CSNK2A1, CSNK2A2, AUTS2, DCAF7, RING1, YAF2, RNF2
KEGG_MEDICUS_REFERENCE_DNA_END_RESECTION_AND_RPA_LOADING	0.421969	0.718091	0.370562	1.0446	7732	14	RAD50, RPA1, WRN, BRCC3, BLM, BARD1, DNA2, RBBP8, RPA2, RPA3
KEGG_MEDICUS_REFERENCE_EREG_EGFR_RAS_ERK_SIGNALING_PATHWAY	0.416468	0.718091	-0.245377	-1.01923	697	14	MAPK3, GRB2, RAF1, MAP2K2, MAPK1, SOS2, EREG, ARAF, KRAS, BRAF, MAP2K1, HRAS, NRAS, SOS1
KEGG_MEDICUS_REFERENCE_GATOR1_MTORC1_SIGNALING_PATHWAY	0.420987	0.718091	0.370733	1.04508	7714	14	RPTOR, MTOR, DEPDC5, TTI1, NPRL2, RRAGB, TELO2, DEPTOR, MLST8
KEGG_MEDICUS_REFERENCE_KITLG_KIT_RAS_ERK_SIGNALING_PATHWAY	0.416468	0.718091	-0.245377	-1.01923	697	14	MAPK3, GRB2, RAF1, MAP2K2, MAPK1, SOS2, ARAF, KRAS, KIT, BRAF, MAP2K1, HRAS, NRAS, SOS1
KEGG_MEDICUS_REFERENCE_NON_HOMOLOGOUS_END_JOINING	0.415802	0.718091	0.386468	1.04952	7493	12	PAXIP1, RIF1, DCLRE1C, XRCC6, TP53BP1, PRKDC, XRCC5, POLM, NHEJ1, POLL
KEGG_MEDICUS_REFERENCE_RELN_VLDLR_PI3K_SIGNALING_PATHWAY	0.383608	0.718091	0.380405	1.07235	7029	14	AKT3, MTOR, RPS6KB1, TSC1
KEGG_MEDICUS_REFERENCE_TLR5_NFKB_SIGNALING_PATHWAY	0.386909	0.718091	-0.241847	-1.03624	596	15	NFKBIA, TLR5, MYD88
KEGG_MEDICUS_VARIANT_AMPLIFIED_PDGFR_TO_RAS_ERK_SIGNALING_PATHWAY	0.416468	0.718091	-0.245377	-1.01923	697	14	MAPK3, GRB2, RAF1, MAP2K2, MAPK1, SOS2, ARAF, PDGFRA, KRAS, BRAF, MAP2K1, HRAS, NRAS, SOS1
KEGG_MEDICUS_VARIANT_EGF_OVEREXPRESSION_TO_RAS_ERK_SIGNALING_PATHWAY	0.416468	0.718091	-0.245377	-1.01923	697	14	MAPK3, GRB2, RAF1, MAP2K2, MAPK1, SOS2, EGF, ARAF, KRAS, BRAF, MAP2K1, HRAS, NRAS, SOS1
KEGG_MEDICUS_VARIANT_ERBB2_OVEREXPRESSION_TO_PI3K_SIGNALING_PATHWAY	0.419364	0.718091	0.393308	1.0449	7475	11	AKT3, MTOR, RPS6KB1
KEGG_MEDICUS_VARIANT_IGF2_OVEREXPRESSION_TO_RAS_ERK_SIGNALING_PATHWAY	0.394391	0.718091	-0.24824	-1.03113	660	14	MAPK3, GRB2, RAF1, MAP2K2, MAPK1, SOS2, IGF1R
KEGG_MEDICUS_VARIANT_MET_OVEREXPRESSION_TO_RAS_ERK_SIGNALING_PATHWAY	0.416468	0.718091	-0.245377	-1.01923	697	14	MAPK3, GRB2, RAF1, MAP2K2, MAPK1, SOS2, ARAF, MET, KRAS, BRAF, MAP2K1, HRAS, NRAS, SOS1
KEGG_MEDICUS_VARIANT_MUTATION_ACTIVATED_EGFR_TO_RAS_ERK_SIGNALING_PATHWAY	0.416468	0.718091	-0.245377	-1.01923	697	14	MAPK3, GRB2, RAF1, MAP2K2, MAPK1, SOS2, ARAF, KRAS, BRAF, MAP2K1, HRAS, CCND1, NRAS, SOS1
KEGG_MEDICUS_VARIANT_MUTATION_ACTIVATED_KIT_TO_RAS_ERK_SIGNALING_PATHWAY	0.416468	0.718091	-0.245377	-1.01923	697	14	MAPK3, GRB2, RAF1, MAP2K2, MAPK1, SOS2, ARAF, KRAS, KIT, BRAF, MAP2K1, HRAS, NRAS, SOS1
KEGG_MEDICUS_VARIANT_MUTATION_CAUSED_ABERRANT_HTT_TO_CREB_MEDIATED_TRANSCRIPTION	0.383668	0.718091	0.413009	1.07131	6760	10	HTT, TAF4, ATF2, CREB3L2, CREB3L4, CREB1, CREB3, ATF6B
KEGG_MEDICUS_VARIANT_MUTATION_INACTIVATED_ATP2B3_TO_ANGIOTENSIN_ALDOSTERONE_SIGNALING_PATHWAY	0.400043	0.718091	0.364858	1.05961	7431	16	CAMK2D, CAMK4, CALM1, ATF2, CREB3L2, CREB3L4, CREB1, CAMK1, CREB3, ATF6B
KEGG_MEDICUS_VARIANT_MUTATION_INACTIVATED_AXIN_TO_WNT_SIGNALING_PATHWAY	0.384917	0.718091	0.412627	1.07032	6782	10	LEF1, TCF7, MYC
KEGG_MEDICUS_VARIANT_MUTATION_INACTIVATED_FGF17_TO_RAS_ERK_SIGNALING_PATHWAY	0.416468	0.718091	-0.245377	-1.01923	697	14	MAPK3, GRB2, RAF1, MAP2K2, MAPK1, SOS2, ARAF, KRAS, FGFR1, BRAF, MAP2K1, HRAS, NRAS, SOS1
KEGG_MEDICUS_VARIANT_TRK_FUSION_KINASE_TO_RAS_ERK_SIGNALING_PATHWAY	0.422529	0.718091	-0.275775	-1.01313	918	11	MAPK3, RAF1, MAP2K2, MAPK1, ARAF, NTRK1, KRAS, BRAF, MAP2K1, HRAS
KEGG_MEDICUS_VARIANT_MUTATION_CAUSED_ABERRANT_SNCA_TO_VGCC_CA2_APOPTOTIC_PATHWAY	0.428564	0.724777	0.383133	1.04046	7723	12	VDAC1, CYCS, VDAC2, SLC25A4, SLC25A5, VDAC3, CASP3
KEGG_MEDICUS_VARIANT_SCRAPIE_CONFORMATION_PRPSC_TO_TRANSPORT_OF_CALCIUM	0.432688	0.728182	0.37442	1.03753	7867	13	VDAC1, PRNP, CYCS, VDAC2, SLC25A4, SLC25A5, VDAC3, CASP3
KEGG_MEDICUS_REFERENCE_IL2_FAMILY_TO_JAK_STAT_SIGNALING_PATHWAY	0.461376	0.772693	-0.225648	-0.995811	656	16	IL4R, JAK3, STAT5B, STAT3
KEGG_MEDICUS_VARIANT_RET_FUSION_KINASE_TO_RAS_ERK_SIGNALING_PATHWAY	0.478621	0.797701	-0.267834	-0.983957	1040	11	MAPK3, RAF1, MAP2K2, MAPK1, RET, ARAF, KRAS, BRAF, MAP2K1, HRAS
KEGG_MEDICUS_REFERENCE_CHOLESTEROL_BIOSYNTHESIS	0.482897	0.800959	0.361859	1.00272	8780	13	LSS, HSD17B7, SC5D, MSMO1, NSDHL, SQLE, EBP, TM7SF2, FDFT1
KEGG_MEDICUS_REFERENCE_AUTOPHAGY_VESICLE_NUCLEATION_ELONGATION_MATURATION_MTORC1_PI3KC3_C1	0.492822	0.805799	0.348436	0.997432	9096	15	RPTOR, MTOR, PIK3R4, ATG14, TTI1, PIK3C3
KEGG_MEDICUS_REFERENCE_MITOCHONDRIAL_COMPLEX_UCP1_IN_THERMOGENESIS	0.492461	0.805799	0.283883	1.00546	9797	54	COX11, COX10, NDUFA10, NDUFS1, COX20, SDHA, UQCRC2, COA5, NDUFAF5, NDUFAF4, SDHD, NDUFAF6, NDUFA12, NDUFV1, NDUFA9, COX16, NDUFAF2, NDUFS4, NDUFS3, NDUFV2, UQCRFS1, NDUFB8, COA3, NDUFA8, COX15, NDUFC2, COX5A, COX14, NDUFA11, UQCRB, NDUFB11, SDHC, COA6, CYC1, COX4I1, NDUFS8, NDUFS7, NDUFS6, NDUFA4, NDUFB9, NDUFS2, NDUFB10, NDUFA13
KEGG_MEDICUS_VARIANT_EML4_ALK_FUSION_KINASE_TO_RAS_ERK_SIGNALING_PATHWAY	0.488736	0.805799	-0.266128	-0.977689	1062	11	MAPK3, RAF1, MAP2K2, MAPK1, ARAF, KRAS, BRAF, MAP2K1, HRAS, CCND1, NRAS
KEGG_MEDICUS_REFERENCE_PROMOTION_OF_MICROTUBULE_GROWTH	0.497893	0.810251	-0.22063	-0.973665	708	16	TUBA4A, TUBA1A, TUBB4B
KEGG_MEDICUS_PATHOGEN_HBV_HBX_TO_CREB_MEDIATED_TRANSCRIPTION	0.511179	0.821659	0.377588	0.979425	9007	10	ATF2, CREB3L2, CREB3L4, PCNA, CREB1, CREB3, ATF6B
KEGG_MEDICUS_REFERENCE_IGF_IGF1R_PI3K_SIGNALING_PATHWAY	0.511824	0.821659	0.354823	0.983222	9306	13	AKT3, MTOR, TSC1
KEGG_MEDICUS_REFERENCE_PRE_IC_FORMATION	0.512048	0.821659	0.308538	0.991688	9944	27	ORC5, POLE3, MCM3, MTBP, ORC3, TOPBP1, POLE, ORC2, MCM6, MCM5, ORC4, MCM7, GINS3, MCM4, ORC6, GINS4
KEGG_MEDICUS_REFERENCE_PDGF_PDGFR_PI3K_SIGNALING_PATHWAY	0.525627	0.839543	0.35163	0.974373	9557	13	AKT3, MTOR, RPS6KB1
KEGG_MEDICUS_VARIANT_MUTATION_CAUSED_ABERRANT_HTT_TO_TRANSPORT_OF_CALCIUM	0.531594	0.845162	0.344014	0.969764	9741	14	HTT, VDAC1, CYCS, VDAC2, SLC25A4, SLC25A5, VDAC3, CASP3
KEGG_MEDICUS_REFERENCE_TRANSCRIPTIONAL_ACTIVATION_BY_ACETYLATION_OF_H3K27	0.53778	0.851073	0.362232	0.962337	9586	11	TEX10, AUTS2, DCAF7, RING1, YAF2, RNF2
KEGG_MEDICUS_VARIANT_MUTATION_ACTIVATED_KRAS_NRAS_TO_ERK_SIGNALING_PATHWAY	0.542857	0.855186	-0.266106	-0.935753	1291	10	MAPK3, RAF1, MAP2K2, MAPK1, ARAF, KRAS, BRAF, MAP2K1, CCND1, NRAS
KEGG_MEDICUS_REFERENCE_EGF_EGFR_RAS_JNK_SIGNALING_PATHWAY	0.551074	0.864184	0.350933	0.953018	9931	12	MAPK9, MAPK8, SOS1, NRAS
KEGG_MEDICUS_ENV_FACTOR_NNK_NNN_TO_PI3K_SIGNALING_PATHWAY_N01339	0.57082	0.864284	0.353824	0.94	10175	11	AKT3, MTOR
KEGG_MEDICUS_PATHOGEN_HIV_NEF_TO_TNF_NFKB_SIGNALING_PATHWAY	0.592546	0.864284	0.329972	0.930181	10858	14	TRAF5, MAP3K7, IKBKB, TAB1
KEGG_MEDICUS_REFERENCE_ANGIOTENSIN_ALDOSTERONE_SIGNALING_PATHWAY	0.575881	0.864284	0.309333	0.949488	10992	21	CAMK2D, CAMK4, CALM1, PLCB1, ATF2, CREB3L2, CREB3L4, CREB1, CAMK1, CREB3, ATF6B
KEGG_MEDICUS_REFERENCE_BRANCHING_MICROTUBULE_NUCLEATION	0.584028	0.864284	0.294773	0.947444	11342	27	TUBGCP5, TUBGCP4, HAUS3, HAUS6, HAUS5, HAUS2, TUBGCP6, NEDD1, TUBB
KEGG_MEDICUS_REFERENCE_CA2_CAM_CAMK_SIGNALING_PATHWAY	0.581451	0.864284	0.327623	0.937852	10732	15	CAMK2D, CAMK4, CALM1
KEGG_MEDICUS_REFERENCE_CD80_CD86_CD28_PI3K_SIGNALING_PATHWAY	0.559698	0.864284	0.36432	0.94501	9862	10	AKT3, CD28
KEGG_MEDICUS_REFERENCE_COHESIN_DISSOCIATION_IN_PROPHASE	0.595699	0.864284	0.324217	0.928103	10995	15	PPP2R1B, PPP2R5E, PPP2R5C, PPP2R5D, STAG1, PPP2CB, PPP2CA, PPP2R1A, STAG2
KEGG_MEDICUS_REFERENCE_DNA_REPLICATION_LICENSING	0.568767	0.864284	0.303426	0.954564	10958	24	ORC5, MCM3, MTBP, ORC3, DBF4, ORC2, CDC7, MCM6, MCM5, ORC4, MCM7, MCM4, ORC6, CDK2, CCNE1, MCM2, ORC1, CCNE2, CCNA2
KEGG_MEDICUS_REFERENCE_FGF_FGFR_PI3K_SIGNALING_PATHWAY	0.565644	0.864284	0.336259	0.947905	10365	14	AKT3, MTOR, RPS6KB1
KEGG_MEDICUS_REFERENCE_FLCN_MTORC1_SIGNALING_PATHWAY	0.572083	0.864284	0.334769	0.943702	10483	14	RPTOR, MTOR, TTI1, RRAGB, TELO2, DEPTOR, MLST8
KEGG_MEDICUS_REFERENCE_ISOLEUCINE_DEGRADATION	0.557485	0.864284	0.364915	0.946554	9823	10	ACADSB, HADH, ACADM, ACAA2
KEGG_MEDICUS_REFERENCE_NAD_BIOSYNTHESIS	0.560084	0.864284	-0.262825	-0.924215	1332	10	NMNAT2, NMNAT1, HAAO, NADSYN1, NMNAT3, IDO1, KYNU, AFMID, QPRT, KMO
KEGG_MEDICUS_REFERENCE_OKAZAKI_FRAGMENT_MATURATION	0.577775	0.864284	0.352158	0.935574	10299	11	RNASEH2B, LIG1, POLD2, PCNA, DNA2, POLD1, RNASEH2C, FEN1
KEGG_MEDICUS_REFERENCE_SKELETAL_TYPE_VGCC_RYR_SIGNALING	0.577831	0.864284	0.352091	0.935396	10300	11	CACNB1, CACNA2D2, CACNB3, RYR1, CACNB2, CACNA2D3, CACNB4, CACNA2D4
KEGG_MEDICUS_REFERENCE_V_D_J_RECOMBINATION	0.583702	0.864284	0.358622	0.93023	10285	10	DCLRE1C, XRCC6, PRKDC, XRCC5, RAG1, POLM, NHEJ1, POLL
KEGG_MEDICUS_REFERENCE_WNT_SIGNALING_MODULATION_LGR_RSPO	0.59623	0.864284	0.347412	0.922966	10628	11	FZD3, FZD6, RNF43, ZNRF3, LGR6, FZD1, FZD4, LGR4
KEGG_MEDICUS_VARIANT_MUTATION_ACTIVATED_SMO_TO_HEDGEHOG_SIGNALING_PATHWAY	0.595157	0.864284	0.324356	0.928499	10985	15	PTCH1, WNT7A, WNT10B, SUFU, WNT10A, WNT1, WNT2B, PTCH2, WNT16, KIF7
KEGG_MEDICUS_VARIANT_MUTATION_INACTIVATED_PTCH1_TO_HEDGEHOG_SIGNALING_PATHWAY	0.595157	0.864284	0.324356	0.928499	10985	15	PTCH1, WNT7A, WNT10B, SUFU, WNT10A, WNT1, WNT2B, PTCH2, WNT16, KIF7
KEGG_MEDICUS_REFERENCE_DRD1_GNAS_AC_PKA_SIGNALING_PATHWAY	0.603523	0.866804	0.345514	0.917923	10758	11	PRKACB, ATF2, CREB3L2, CREB3L4, CREB1, CREB3, ATF6B
KEGG_MEDICUS_REFERENCE_DYNEIN_RECRUITMENT_TO_THE_KINETOCHORE	0.613044	0.866804	0.285744	0.930273	11965	29	ZW10, DYNC1H1, DYNC2H1, DCTN5, DYNC1I2, KNTC1, SPDL1, ZWILCH, DYNLT3
KEGG_MEDICUS_REFERENCE_RTK_PLCG_ITPR_SIGNALING_PATHWAY	0.611901	0.866804	0.28439	0.931029	11958	30	PLCG1, ITPR3, ITPR1, PDGFD, ERBB2, VEGFB, ITPR2, FLT4, PDGFRB, FGF9, FGFR2, PDGFB, ERBB3
KEGG_MEDICUS_REFERENCE_WNT_SIGNALING_MODULATION_WNT_ACYLATION	0.611792	0.866804	0.350999	0.910456	10780	10	WNT7A, WNT10B, PORCN, WNT10A, WNT1, WNT2B
KEGG_MEDICUS_REFERENCE_WNT_SIGNALING_MODULATION_WNT_INHIBITOR	0.609832	0.866804	0.336082	0.912688	10990	12	TRABD2A, WNT7A, WNT10B, WNT10A, WNT1, WNT2B, SFRP5, WNT16
KEGG_MEDICUS_VARIANT_BCR_ABL_FUSION_KINASE_TO_PI3K_SIGNALING_PATHWAY	0.604757	0.866804	0.345263	0.917256	10780	11	AKT3, ABL1
KEGG_MEDICUS_REFERENCE_CA2_ENTRY_VOLTAGE_GATED_CA2_CHANNEL	0.616829	0.868595	0.323817	0.91283	11303	14	CACNB1, CACNA2D2, CACNA1I, CACNA1H, CACNB3, CACNB2, CACNA2D3, CACNB4, CACNA1F, CACNA2D4
KEGG_MEDICUS_REFERENCE_VGCC_CA2_APOPTOTIC_PATHWAY	0.630129	0.883717	0.304195	0.906776	11870	18	VDAC1, CYCS, CACNA1I, CASP7, VDAC2, SLC25A4, CACNA1H, SLC25A5, VDAC3, CASP3, CACNA1F
KEGG_MEDICUS_VARIANT_MUTATION_CAUSED_ABERRANT_TDP43_TO_ELECTRON_TRANSFER_IN_COMPLEX_I	0.640787	0.895026	0.26989	0.918818	12643	39	TARDBP, NDUFA10, NDUFS1, NDUFV3, NDUFB5, NDUFA5, NDUFA12, NDUFV1, NDUFA9, NDUFAB1, NDUFB2, NDUFS4, NDUFS3, NDUFV2, NDUFB8, NDUFB4, NDUFA8, NDUFC2, NDUFA11, NDUFB11, NDUFC1, NDUFS8, NDUFS7, NDUFA3, NDUFS6, NDUFA7, NDUFA4, NDUFB9, NDUFS2, NDUFB10, NDUFA13, NDUFS5
KEGG_MEDICUS_PATHOGEN_HSV_GD_TO_HVEM_NFKB_SIGNALING_PATHWAY	0.643844	0.89567	0.32748	0.889329	11603	12	TRAF5, BIRC3, IKBKB
KEGG_MEDICUS_PATHOGEN_EBV_EBNA3C_TO_P27_CELL_CYCLE_G1_S_N00264	0.664368	0.901563	-0.23765	-0.873069	1444	11	CCNA1, E2F1, E2F3, E2F2, CCNA2, CCNE2, CDKN1B, CCNE1, CDK2, RB1
KEGG_MEDICUS_REFERENCE_CARDIAC_TYPE_VGCC_RYR_SIGNALING	0.660795	0.901563	0.329838	0.876278	11779	11	CACNB1, CACNA2D2, CACNB3, CACNB2, CACNA2D3, CACNB4, CACNA2D4
KEGG_MEDICUS_REFERENCE_COPI_VESICLE_FORMATION	0.656611	0.901563	0.286534	0.894273	12602	23	TMED10, TMED4, COPZ1, COPB1, GBF1, TMED2, KDELR2, TMED7, TMED5, ARCN1, TMED3, COPZ2, COPB2, COPA, COPG2
KEGG_MEDICUS_REFERENCE_DNA_REPLICATION_TERMINATION	0.668985	0.901563	0.295104	0.879677	12602	18	MCM3, CUL2, MCM6, MCM5, LRR1, MCM7, GINS3, MCM4, GINS4, MCM2, NPLOC4, PIF1, GINS1, VCP, RBX1, GINS2
KEGG_MEDICUS_REFERENCE_EGF_EGFR_RAS_RASSF1_SIGNALING_PATHWAY	0.663866	0.901563	-0.245298	-0.862582	1579	10	GRB2, SOS2, EGF, RASSF5, KRAS, STK4, HRAS, RASSF1, NRAS, SOS1
KEGG_MEDICUS_REFERENCE_ELECTRON_TRANSFER_IN_COMPLEX_I	0.665467	0.901563	0.266108	0.90275	13122	38	NDUFA10, NDUFS1, NDUFV3, NDUFB5, NDUFA5, NDUFA12, NDUFV1, NDUFA9, NDUFAB1, NDUFB2, NDUFS4, NDUFS3, NDUFV2, NDUFB8, NDUFB4, NDUFA8, NDUFC2, NDUFA11, NDUFB11, NDUFC1, NDUFS8, NDUFS7, NDUFA3, NDUFS6, NDUFA7, NDUFA4, NDUFB9, NDUFS2, NDUFB10, NDUFA13, NDUFS5
KEGG_MEDICUS_REFERENCE_TSH_TG_SIGNALING_PATHWAY	0.671224	0.901563	0.287581	0.882723	12812	21	PRKACB, TTF2, ADCY9, TTF1, ATF2, CREB3L2, CREB3L4, ADCY7, CREB1
KEGG_MEDICUS_VARIANT_AMPLIFIED_MYC_TO_P27_CELL_CYCLE_G1_S	0.671271	0.901563	0.305456	0.874398	12390	15	MYC, SKP2, CUL1, SKP1, RB1, CDK2, CKS1B, CCNE1, CDKN1B, CCNE2
KEGG_MEDICUS_VARIANT_MUTATION_CAUSED_ABERRANT_SNCA_TO_ELECTRON_TRANSFER_IN_COMPLEX_I	0.671599	0.901563	0.264476	0.900389	13251	39	NDUFA10, NDUFS1, NDUFV3, NDUFB5, NDUFA5, NDUFA12, NDUFV1, NDUFA9, NDUFAB1, NDUFB2, NDUFS4, NDUFS3, NDUFV2, NDUFB8, NDUFB4, NDUFA8, NDUFC2, NDUFA11, NDUFB11, NDUFC1, NDUFS8, NDUFS7, NDUFA3, NDUFS6, NDUFA7, NDUFA4, NDUFB9, NDUFS2, NDUFB10, NDUFA13, NDUFS5
KEGG_MEDICUS_REFERENCE_ORGANIZATION_OF_THE_OUTER_KINETOCHORE	0.674615	0.902102	0.300585	0.872947	12532	16	MIS12, CENPC, NSL1, INCENP, DSN1, NDC80, CENPT
KEGG_MEDICUS_REFERENCE_CRHR_PKA_ACTH_SIGNALING_PATHWAY	0.690318	0.909007	0.293043	0.862496	12919	17	PRKACB, ADCY9, ATF2, CREB3L2, CREB3L4, ADCY7, CREB1, CREB3, ATF6B
KEGG_MEDICUS_REFERENCE_GHRHR_PKA_GH_SIGNALING_PATHWAY	0.685327	0.909007	0.297704	0.86458	12731	16	PRKACB, ADCY9, ATF2, CREB3L2, CREB3L4, ADCY7, CREB1, CREB3, ATF6B
KEGG_MEDICUS_VARIANT_MUTATION_ACTIVATED_GNAS_TO_CRHR_PKA_ACTH_SIGNALING_PATHWAY	0.690318	0.909007	0.293043	0.862496	12919	17	PRKACB, ADCY9, ATF2, CREB3L2, CREB3L4, ADCY7, CREB1, CREB3, ATF6B
KEGG_MEDICUS_VARIANT_MUTATION_CAUSED_ABERRANT_SOD1_TO_RETROGRADE_AXONAL_TRANSPORT	0.689821	0.909007	0.283039	0.868779	13167	21	DCTN5, ACTR1B, DNAL1, DNAH1, DNAH6, SOD1, DCTN6, DNAI2
KEGG_MEDICUS_VARIANT_MUTATION_ACTIVATED_GNAS_TO_ACTH_CORTISOL_SIGNALING_PATHWAY	0.697514	0.914989	0.28466	0.85823	13212	19	PRKACB, ADCY9, ATF2, CREB3L2, CREB3L4, ADCY7, CREB1, CREB3, NR4A1, ATF6B
KEGG_MEDICUS_PATHOGEN_EBV_LMP1_TO_NFKB_SIGNALING_PATHWAY	0.727436	0.922527	0.311261	0.826924	12967	11	MAP3K7, IKBKB, TAB1
KEGG_MEDICUS_PATHOGEN_HCV_CORE_TO_ERK_SIGNALING_PATHWAY	0.732673	0.922527	-0.207501	-0.830061	1331	13	MAPK3, YWHAH, RAF1, MAP2K2, MAPK1
KEGG_MEDICUS_REFERENCE_ACTH_CORTISOL_SIGNALING_PATHWAY	0.708868	0.922527	0.280474	0.853074	13476	20	PRKACB, ADCY9, ATF2, CREB3L2, CREB3L4, ADCY7, CREB1, CREB3, NR4A1, ATF6B
KEGG_MEDICUS_REFERENCE_AUTOPHAGY_VESICLE_NUCLEATION_ELONGATION_MATURATION_LC3_II_FORMATION	0.727959	0.922527	0.304461	0.826817	13119	12	ATG16L1, ATG4C, ATG5, ATG4A, ATG12
KEGG_MEDICUS_REFERENCE_BCR_BCAP_CD19_PI3K_SIGNALING_PATHWAY	0.730752	0.922527	0.2978	0.82521	13287	13	AKT3, PIK3R1, PIK3R3, CD81, CR2
KEGG_MEDICUS_REFERENCE_IL1_IL1R_JNK_SIGNALING_PATHWAY	0.723446	0.922527	0.281032	0.83773	13628	18	MAPK9, MAP3K7, MAPK8, TAB1
KEGG_MEDICUS_REFERENCE_P16_CELL_CYCLE_G1_S	0.732039	0.922527	0.317174	0.822718	12899	10	CCND2, CDK6, CDK4, CCND1, RB1, CDKN2A
KEGG_MEDICUS_REFERENCE_RETROGRADE_AXONAL_TRANSPORT	0.728507	0.922527	-0.152477	-0.870711	321	31	TUBA4A, TUBA1A, DNAH17, TUBB4B, DCTN2, ACTR1A, DNAH2, TUBA8, TUBB2A, TUBA1C, DNAH10, DNAH7, DNAL4, TUBB1, TUBB6, DCTN3, DNAH12, TUBA1B, ACTR10, DCTN1, DCTN4, DNAH8, TUBB4A, DNAI2, DCTN6, DNAH6, DNAH1, DNAL1, TUBB, ACTR1B, DCTN5
KEGG_MEDICUS_REFERENCE_TRAIP_DEPENDENT_REPLISOME_DISASSEMBLY	0.727721	0.922527	0.29065	0.832013	13432	15	MCM3, MCM6, MCM5, MCM7, GINS3, MCM4, GINS4, MCM2, NPLOC4, TRAIP, GINS1, VCP
KEGG_MEDICUS_REFERENCE_WNT5A_ROR_SIGNALING_PATHWAY	0.728181	0.922527	0.318575	0.826352	12831	10	FZD3, DVL2, FZD6, DVL1, FZD1, FZD4
KEGG_MEDICUS_VARIANT_CYP11B1_CYP11B2_FUSION_TO_ACTH_CORTISOL_SIGNALING_PATHWAY	0.708868	0.922527	0.280474	0.853074	13476	20	PRKACB, ADCY9, ATF2, CREB3L2, CREB3L4, ADCY7, CREB1, CREB3, NR4A1, ATF6B
KEGG_MEDICUS_PATHOGEN_HIV_GP120_TO_TNF_NFKB_SIGNALING_PATHWAY	0.752912	0.941094	0.283826	0.812479	13897	15	TRAF5, MAP3K7, IKBKB, TAB1
KEGG_MEDICUS_REFERENCE_MICROTUBULE_NUCLEATION	0.755603	0.941094	0.26484	0.820283	14462	22	TUBGCP5, CKAP5, TUBGCP4, TUBGCP6, NEDD1, TUBB
KEGG_MEDICUS_VARIANT_MLL_AF4_FUSION_TO_TRANSCRIPTIONAL_ACTIVATION	0.755316	0.941094	0.25992	0.824759	14597	25	KMT2A, MLLT3, MEF2C, SUPT3H, CCNT1
KEGG_MEDICUS_PATHOGEN_HCMV_UL33_TO_GNAI_AC_PKA_SIGNALING_PATHWAY	0.759489	0.942531	0.26846	0.809388	14386	19	PRKACB, ADCY9, ATF2, CREB3L2, CREB3L4, ADCY7, CREB1, CREB3, ATF6B, GNAI1, GNAO1
KEGG_MEDICUS_REFERENCE_CROSSTALK_BETWEEN_EXTRINSIC_AND_INTRINSIC_APOPTOTIC_PATHWAYS	0.764744	0.944736	-0.192074	-0.822973	1179	15	BID, FADD, CASP9, FAS, TNFSF10, APAF1, BAK1, BAX, CASP8, CASP10, CASP3, TNFRSF10B, CASP7, CYCS, FASLG
KEGG_MEDICUS_VARIANT_MUTATION_ACTIVATED_PRKACA_TO_ACTH_CORTISOL_SIGNALING_PATHWAY	0.766742	0.944736	0.292816	0.795192	13818	12	ATF2, CREB3L2, CREB3L4, CREB1, CREB3, NR4A1, ATF6B
KEGG_MEDICUS_REFERENCE_EGF_EGFR_RAS_RALGDS_SIGNALING_PATHWAY	0.782034	0.950006	0.301593	0.782304	13780	10	RALA, RALGDS, SOS1, NRAS
KEGG_MEDICUS_VARIANT_BCR_ABL_FUSION_KINASE_TO_RAS_ERK_SIGNALING_PATHWAY	0.78043	0.950006	-0.19345	-0.803542	1307	14	MAPK3, GRB2, RAF1, MAP2K2, MAPK1, SOS2
KEGG_MEDICUS_VARIANT_MUTATION_CAUSED_ABERRANT_HTT_TO_26S_PROTEASOME_MEDIATED_PROTEIN_DEGRADATION	0.778235	0.950006	0.244697	0.820362	15303	35	HTT, PSMD11, PSMD14, PSMD12, PSMD1, PSMA5, PSMC2, PSMB2, PSMA1, PSMD7, PSMD3, PSMC5, PSMA3, PSMA2, PSMC3, PSMC6, PSMA8, PSMC4, PSMD2, PSMB1, PSMA4, PSMD8
KEGG_MEDICUS_VARIANT_SCRAPIE_CONFORMATION_PRPSC_TO_26S_PROTEASOME_MEDIATED_PROTEIN_DEGRADATION	0.780219	0.950006	0.244188	0.818655	15342	35	PRNP, PSMD11, PSMD14, PSMD12, PSMD1, PSMA5, PSMC2, PSMB2, PSMA1, PSMD7, PSMD3, PSMC5, PSMA3, PSMA2, PSMC3, PSMC6, PSMA8, PSMC4, PSMD2, PSMB1, PSMA4, PSMD8
KEGG_MEDICUS_VARIANT_MUTATION_INACTIVATED_PRKAR1A_TO_ACTH_CORTISOL_SIGNALING_PATHWAY	0.797679	0.965612	0.277906	0.770083	14504	13	ATF2, CREB3L2, CREB3L4, CREB1, CREB3, NR4A1, ATF6B
KEGG_MEDICUS_PATHOGEN_HPV_E6_TO_NOTCH_SIGNALING_PATHWAY_N00381	0.85931	0.966646	-0.199536	-0.733046	1868	11	RBPJ, HES1, MAML3, NOTCH1, NOTCH3, NOTCH2, HEY1, MAML1, NOTCH4, MFNG, MAML2
KEGG_MEDICUS_PATHOGEN_HPV_E6_TO_NOTCH_SIGNALING_PATHWAY_N00382	0.826	0.966646	0.273418	0.742514	14886	12	NFX1, MAML2
KEGG_MEDICUS_PATHOGEN_SALMONELLA_SIFA_TO_MICROTUBULE_PLUS_END_DIRECTED_TRANSPORT	0.811143	0.966646	-0.165626	-0.780931	858	19	TUBA4A, TUBA1A, TUBB4B, TUBA8, TUBB2A, TUBA1C, KLC3, TUBB1, TUBB6, PLEKHM2, KLC4, TUBA1B, KIF5B, KLC1, TUBB4A, KIF5A, TUBB, KLC2, KIF5C
KEGG_MEDICUS_REFERENCE_ANTEROGRADE_AXONAL_TRANSPORT	0.844368	0.966646	-0.165612	-0.762423	981	18	TUBA4A, TUBA1A, TUBB4B, TUBA8, TUBB2A, TUBA1C, KLC3, TUBB1, TUBB6, KLC4, TUBA1B, KIF5B, KLC1, TUBB4A, KIF5A, TUBB, KLC2, KIF5C
KEGG_MEDICUS_REFERENCE_AUTOPHAGY_VESICLE_NUCLEATION_ELONGATION_MATURATION_PI3P_SYNTHESIS_BY_PI3KC3_C1	0.818522	0.966646	0.289884	0.75193	14423	10	PIK3R4, ATG14, PIK3C3
KEGG_MEDICUS_REFERENCE_CENPE_INTERACTION_WITH_NDC80_COMPLEX	0.824114	0.966646	0.274264	0.744809	14852	12	PPP1CC, NDC80, CENPE, KNSTRN, AURKA, NUF2, SPC25, SPAG5, PPP1CB, PPP1CA, SPC24
KEGG_MEDICUS_REFERENCE_DEPHOSPHORYLATION_OF_KINETOCHORE	0.822893	0.966646	0.274604	0.745733	14830	12	PPP1CC, SKA2, NDC80, NUF2, TTK, SKA3, SPC25, SKA1, PPP1CB, PPP1CA, SPC24
KEGG_MEDICUS_REFERENCE_GNRH_GNRHR_PLCB_PKC_SIGNALING_PATHWAY	0.854828	0.966646	-0.176713	-0.757158	1318	15	MAPK3, RAF1, GNAQ, MAP2K2, MAPK1
KEGG_MEDICUS_REFERENCE_HGF_MET_PI3K_SIGNALING_PATHWAY	0.846896	0.966646	0.279083	0.723915	14923	10	AKT3
KEGG_MEDICUS_REFERENCE_MEVALONATE_PATHWAY	0.860175	0.966646	0.273566	0.709604	15157	10	HMGCS1, ACAT1, GGPS1, MVK, PMVK, ACAT2, MVD, FDPS, HMGCR
KEGG_MEDICUS_REFERENCE_REGULATION_OF_GF_RTK_RAS_ERK_SIGNALING_PTP	0.841633	0.966646	0.248887	0.732533	15751	17	MAPK9, DUSP7, MAPK8, DUSP10, PTPN7, DUSP16, DUSP2, DUSP5, DUSP6, DUSP4
KEGG_MEDICUS_REFERENCE_TNF_NFKB_SIGNALING_PATHWAY	0.833244	0.966646	0.255775	0.742812	15479	16	TRAF5, MAP3K7, IKBKB, TAB1
KEGG_MEDICUS_VARIANT_FZD7_OVEREXPRESSION_TO_WNT_SIGNALING_PATHWAY	0.811408	0.966646	0.242377	0.784306	15789	28	LEF1, TCF7, MYC, AXIN2, WNT7A, WNT10B, DVL2, CCND1, DVL1, WNT10A, CTNNB1, WNT1, LRP5, WNT2B
KEGG_MEDICUS_VARIANT_LOSS_OF_VHL_TO_HIF_1_SIGNALING_PATHWAY	0.849498	0.966646	0.270994	0.719948	15143	11	CUL2, TGFB3, VHL
KEGG_MEDICUS_VARIANT_MUTATION_CAUSED_ABERRANT_ABETA_TO_26S_PROTEASOME_MEDIATED_PROTEIN_DEGRADATION	0.843224	0.966646	0.228277	0.765314	16581	35	PSMD11, PSMD14, PSMD12, PSMD1, PSMA5, PSMC2, PSMB2, PSMA1, PSMD7, PSMD3, PSMC5, PSMA3, PSMA2, PSMC3, PSMC6, PSMA8, PSMC4, PSMD2, PSMB1, PSMA4, PSMD8, PSMA6, PSMB5
KEGG_MEDICUS_VARIANT_MUTATION_CAUSED_ABERRANT_ABETA_TO_ELECTRON_TRANSFER_IN_COMPLEX_I	0.816462	0.966646	0.232134	0.805265	16187	45	NDUFA10, NDUFS1, NDUFV3, NDUFB5, CAPN2, NDUFA5, MAPT, NDUFA12, NDUFV1, NDUFA9, NDUFAB1, NDUFB2, NDUFS4, NDUFS3, NDUFV2, NDUFB8, NDUFB4, NDUFA8, NDUFC2, NDUFA11, NDUFB11, NDUFC1, NDUFS8, NDUFS7, NDUFA3, NDUFS6, NDUFA7, NDUFA4, NDUFB9, NDUFS2, NDUFB10, NDUFA13, NDUFS5
KEGG_MEDICUS_VARIANT_MUTATION_CAUSED_ABERRANT_HTT_TO_ELECTRON_TRANSFER_IN_COMPLEX_III	0.832312	0.966646	0.284936	0.739097	14666	10	HTT, UQCRC2
KEGG_MEDICUS_VARIANT_MUTATION_CAUSED_ABERRANT_SNCA_TO_26S_PROTEASOME_MEDIATED_PROTEIN_DEGRADATION	0.826646	0.966646	0.232666	0.780028	16255	35	PSMD11, PSMD14, PSMD12, PSMD1, PSMA5, PSMC2, PSMB2, PSMA1, PSMD7, PSMD3, PSMC5, PSMA3, PSMA2, PSMC3, PSMC6, PSMA8, PSMC4, PSMD2, PSMB1, PSMA4, PSMD8, PSMA6, PSMB5
KEGG_MEDICUS_VARIANT_MUTATION_CAUSED_ABERRANT_SNCA_TO_ANTEROGRADE_AXONAL_TRANSPORT	0.811143	0.966646	-0.165626	-0.780931	858	19	TUBA4A, TUBA1A, TUBB4B, TUBA8, TUBB2A, TUBA1C, SNCA, KLC3, TUBB1, TUBB6, KLC4, TUBA1B, KIF5B, KLC1, TUBB4A, KIF5A, TUBB, KLC2, KIF5C
KEGG_MEDICUS_VARIANT_MUTATION_CAUSED_ABERRANT_SOD1_TO_26S_PROTEASOME_MEDIATED_PROTEIN_DEGRADATION	0.853333	0.966646	0.224033	0.765538	16860	40	DERL1, PSMD11, PSMD14, PSMD12, PSMD1, PSMA5, PSMC2, PSMB2, PSMA1, RPS27A, SOD1, PSMD7, PSMD3, PSMC5, PSMA3, PSMA2, PSMC3, PSMC6, PSMA8, PSMC4, PSMD2, PSMB1, PSMA4, PSMD8
KEGG_MEDICUS_VARIANT_MUTATION_INACTIVATED_PINK1_TO_ELECTRON_TRANSFER_IN_COMPLEX_I	0.810967	0.966646	0.23498	0.79997	16001	39	NDUFA10, NDUFS1, NDUFV3, NDUFB5, NDUFA5, NDUFA12, NDUFV1, NDUFA9, NDUFAB1, NDUFB2, NDUFS4, NDUFS3, NDUFV2, NDUFB8, NDUFB4, NDUFA8, NDUFC2, NDUFA11, NDUFB11, NDUFC1, NDUFS8, NDUFS7, NDUFA3, NDUFS6, NDUFA7, NDUFA4, NDUFB9, NDUFS2, NDUFB10, NDUFA13, NDUFS5
KEGG_MEDICUS_VARIANT_MUTATION_INACTIVATED_RASD1_TO_CRHR_PKA_ACTH_SIGNALING_PATHWAY	0.839207	0.966646	0.243242	0.739832	15954	20	PRKACB, ADCY9, ATF2, CREB3L2, CREB3L4, ADCY7, CREB1, CREB3, ATF6B, GNAI1
KEGG_MEDICUS_REFERENCE_FLT3LG_FLT3_RAS_PI3K_SIGNALING_PATHWAY	0.878379	0.980715	0.241969	0.692659	16213	15	AKT3, MTOR, SOS1, NRAS, FLT3LG, HRAS, AKT2, PIK3CA, KRAS, AKT1
KEGG_MEDICUS_REFERENCE_WNT_SIGNALING_PATHWAY	0.877131	0.980715	0.218648	0.729467	17239	34	LEF1, TCF7, MYC, AXIN2, WNT7A, FZD3, WNT10B, DVL2, FZD6, CCND1, DVL1, WNT10A, CTNNB1, WNT1, LRP5, WNT2B
KEGG_MEDICUS_REFERENCE_CX3CR1_GNAI_AC_PKA_SIGNALING_PATHWAY	0.913782	0.991368	0.242955	0.645455	16289	11	PRKACB, ADCY9, CX3CR1
KEGG_MEDICUS_REFERENCE_CXCR4_GNAI_PI3K_BAD_SIGNALING_PATHWAY	0.910866	0.991368	0.24432	0.649084	16237	11	AKT3
KEGG_MEDICUS_REFERENCE_EGF_EGFR_PLCG_ERK_SIGNALING_PATHWAY	0.909701	0.991368	0.234882	0.650861	16541	13	PLCG1, PRKCA
KEGG_MEDICUS_REFERENCE_MDM2_P21_CELL_CYCLE_G1_S_N00536	0.891008	0.991368	0.253893	0.674514	15883	11	TP53, RB1, CDK2, CDKN2A, CCNE1, CCNE2
KEGG_MEDICUS_VARIANT_EML4_ALK_FUSION_KINASE_TO_PLCG_ERK_SIGNALING_PATHWAY	0.912612	0.991368	0.238475	0.647621	16447	12	PLCG1, PRKCA
KEGG_MEDICUS_VARIANT_HRAS_OVEREXPRESSION_TO_ERK_SIGNALING_PATHWAY	0.898319	0.991368	-0.19881	-0.699108	2137	10	MAPK3, RAF1, MAP2K2, MAPK1
KEGG_MEDICUS_VARIANT_LRP6_OVEREXPRESSION_TO_WNT_SIGNALING_PATHWAY	0.901702	0.991368	0.210565	0.699286	17694	33	LEF1, TCF7, MYC, AXIN2, WNT7A, FZD3, WNT10B, DVL2, FZD6, CCND1, DVL1, WNT10A, CTNNB1, WNT1, WNT2B, AXIN1, FZD1, WNT16, FZD4
KEGG_MEDICUS_VARIANT_MUTATION_ACTIVATED_EGFR_TO_PLCG_ERK_SIGNALING_PATHWAY	0.912612	0.991368	0.238475	0.647621	16447	12	PLCG1, PRKCA
KEGG_MEDICUS_VARIANT_MUTATION_ACTIVATED_FGFR3_TO_RAS_ERK_SIGNALING_PATHWAY	0.909268	0.991368	-0.16312	-0.698918	1402	15	MAPK3, GRB2, RAF1, MAP2K2, MAPK1, SOS2
KEGG_MEDICUS_REFERENCE_LIGHT_HVEM_NFKB_SIGNALING_PATHWAY	0.919078	0.993988	0.245271	0.63621	16195	10	TRAF5, IKBKB
KEGG_MEDICUS_ENV_FACTOR_NICOTINE_NNK_TO_PI3K_SIGNALING_PATHWAY	0.958434	0.996002	0.216459	0.575064	17085	11	AKT3
KEGG_MEDICUS_ENV_FACTOR_NNK_NNN_TO_PI3K_SIGNALING_PATHWAY_N01350	0.968475	0.996002	0.208791	0.554693	17264	11	AKT3
KEGG_MEDICUS_ENV_FACTOR_NNK_NNN_TO_RAS_ERK_SIGNALING_PATHWAY	0.979522	0.996002	0.18009	0.515525	18080	15	BCL2, MYC
KEGG_MEDICUS_PATHOGEN_HIV_GP120_TO_CXCR4_GNAI_PI3K_BAD_SIGNALING_PATHWAY	0.969261	0.996002	0.201422	0.546995	17468	12	AKT3
KEGG_MEDICUS_REFERENCE_BETA_OXIDATION_ACYL_COA_SYNTHESIS	0.983316	0.996002	0.194336	0.504089	17327	10	ACSL5, ACSL6, CPT1A, CPT2
KEGG_MEDICUS_REFERENCE_CXCL12_CXCR4_PKC_ERK_SIGNALING_PATHAWAY	0.970881	0.996002	0.185959	0.547321	18170	17	PLCG1, PRKCA, PLCB1
KEGG_MEDICUS_REFERENCE_EGF_EGFR_PI3K_NFKB_SIGNALING_PATHWAY	0.96046	0.996002	0.204548	0.566806	17464	13	AKT3, IKBKB
KEGG_MEDICUS_REFERENCE_EGF_EGFR_RAS_PI3K_SIGNALING_PATHWAY	0.950726	0.996002	0.207093	0.58379	17422	14	AKT3, SOS1, NRAS, HRAS, AKT2, PIK3CA, KRAS, AKT1
KEGG_MEDICUS_REFERENCE_EXTRINSIC_APOPTOTIC_PATHWAY	0.977415	0.996002	0.201292	0.522132	17223	10	TRAF5, CASP7, TRAF2, TNF, CASP3, TRADD, RIPK1
KEGG_MEDICUS_REFERENCE_GLYCOLYSIS	0.953462	0.996002	0.198536	0.584339	17844	17	LDHB, PFKP, PFKM, ENO2, PFKL, ENO3, ALDOC
KEGG_MEDICUS_REFERENCE_GPCR_PLCB_ITPR_SIGNALING_PATHWAY	0.938731	0.996002	0.2008	0.626698	18017	23	ITPR3, ITPR1, CYSLTR2, PLCB1, CYSLTR1, ITPR2, GNA11, F2R
KEGG_MEDICUS_REFERENCE_IGF_IGFR_PI3K_NFKB_SIGNALING_PATHWAY	0.976591	0.996002	0.18599	0.524301	17896	14	AKT3, IKBKB
KEGG_MEDICUS_REFERENCE_INTRINSIC_APOPTOTIC_PATHWAY	0.929938	0.996002	0.223736	0.619977	16909	13	BCL2, CYCS, CASP7
KEGG_MEDICUS_REFERENCE_ITGA_B_FAK_CDC42_SIGNALING_PATHWAY	0.982442	0.996002	0.166311	0.519057	18856	23	ITGA4, ARHGEF7, ITGB7, ITGB1
KEGG_MEDICUS_REFERENCE_ITGA_B_RHOGAP_RHOA_SIGNALING_PATHWAY	0.93178	0.996002	0.206044	0.626692	17714	20	ITGA4, ARHGAP35, ITGB7, ITGB1
KEGG_MEDICUS_REFERENCE_ITGA_B_RHOGEF_RHOA_SIGNALING_PATHWAY	0.963707	0.996002	0.185988	0.56569	18321	20	ITGA4, ITGB7, ITGB1, ITGA3, ITGAV, ITGA10, ARHGEF28, ITGB8, ITGA2, PTK2
KEGG_MEDICUS_REFERENCE_MDA5_IRF7_3_SIGNALING_PATHWAY	0.984454	0.996002	-0.164386	-0.578056	2342	10	TBKBP1, IRF7, TANK, IFIH1, AZI2, TBK1, MAVS, IRF3, IKBKE, TRAF3
KEGG_MEDICUS_REFERENCE_P27_CELL_CYCLE_G1_S	0.932173	0.996002	0.219078	0.617575	17082	14	SKP2, CUL1, SKP1, RB1, CDK2, CCNE1, CDKN1B, CCNE2, CCNA2
KEGG_MEDICUS_REFERENCE_TLR3_NFKB_SIGNALING_PATHWAY	0.967143	0.996002	0.210966	0.547224	17042	10	MAP3K7, IKBKB, TLR3, TRAF6
KEGG_MEDICUS_REFERENCE_TNF_P38_SIGNALING_PATHWAY	0.951883	0.996002	0.19256	0.596412	18219	22	TRAF5, MAP3K7, TAB1, ATF2, CREB3L2, TRAF2, CREB3L4, RPS6KA5, CREB1, RPS6KA4, TNF, CREB3, ATF6B, TRADD, RIPK1
KEGG_MEDICUS_VARIANT_DUPLICATION_OR_MUTATION_ACTIVATED_FLT3_TO_RAS_PI3K_SIGNALING_PATHWAY	0.982484	0.996002	0.179102	0.504884	18004	14	AKT3, SOS1, NRAS, HRAS, AKT2, PIK3CA, KRAS, AKT1
KEGG_MEDICUS_VARIANT_MUTATION_CAUSED_ABERRANT_HTT_TO_RETROGRADE_AXONAL_TRANSPORT	0.980645	0.996002	0.161386	0.533265	19201	32	HTT, DCTN5, ACTR1B, TUBB, DNAL1, DNAH1, DNAH6, DCTN6, DNAI2
KEGG_MEDICUS_REFERENCE_GF_RTK_PI3K_SIGNALING_PATHWAY	0.998439	0.998439	0.120169	0.420965	19830	49	AKT3, PIK3R1, PIK3R3, PDGFD, ERBB2, VEGFB, FLT3LG, CSF1R, FLT4, AKT2, PDGFRB, FGF9, FGFR2, PDGFB, EFNA5, ERBB3, PIK3CA
KEGG_MEDICUS_REFERENCE_GF_RTK_RAS_PI3K_SIGNALING_PATHWAY	0.997739	0.998439	0.126283	0.448185	19860	55	AKT3, PIK3R1, PIK3R3, PDGFD, SOS1, NRAS, ERBB2, VEGFB, FLT3LG, CSF1R, FLT4, HRAS, AKT2, PDGFRB, FGF9, FGFR2, PDGFB, EFNA5, ERBB3, PIK3CA, FGFR1, KIT, KRAS, AKT1
KEGG_MEDICUS_REFERENCE_RAB7_REGULATED_MICROTUBULE_MINUS_END_DIRECTED_TRANSPORT	0.992728	0.998439	0.143904	0.482447	19521	35	DYNC1H1, DYNC2H1, DCTN5, DYNC1I2, ACTR1B, DYNLT3, TUBB
KEGG_MEDICUS_VARIANT_MUTATION_CAUSED_ABERRANT_HTT_TO_ANTEROGRADE_AXONAL_TRANSPORT	0.990637	0.998439	0.155847	0.474015	18833	20	HTT, KIF5C, KLC2, TUBB

## Sheet: Fig.3C GO
ONTOLOGY	ID	Description	GeneRatio	BgRatio	pvalue	p.adjust	qvalue	geneID	Count	group	change	choose
BP	GO:0000022	mitotic spindle elongation	5/359	12/18870	1.72015e-06	5.32625e-05	4.7567e-05	AURKB/BIRC5/CDCA8/KIF23/KIF4A	5	endotype1	up
BP	GO:0000022	mitotic spindle elongation	4/482	12/18870	0.000176802	0.00465395	0.0038019	AURKB/BIRC5/CDCA8/KIF4A	4	endotype2	up
BP	GO:0000070	mitotic sister chromatid segregation	38/359	184/18870	1.75032e-28	1.00264e-25	8.95425e-26	AURKB/BIRC5/BUB1/BUB1B/CCNB1/CDC20/CDCA5/CDCA8/CDK1/CDT1/CENPE/CENPF/CENPI/DLGAP5/ESPL1/KIF11/KIF14/KIF18A/KIF18B/KIF23/KIF2C/KIF4A/KIFC1/MYBL2/NCAPG/NCAPH/NDC80/NEK2/NUF2/PLK1/SPAG5/SPC24/SPC25/TPX2/TRIP13/TTK/UBE2C/ZWINT	38	endotype1	up
BP	GO:0000070	mitotic sister chromatid segregation	30/482	184/18870	4.87928e-16	3.4464e-13	2.81543e-13	AURKB/BIRC5/BUB1/BUB1B/CCNB1/CDC20/CDCA5/CDCA8/CDK1/CDT1/CENPF/DLGAP5/ESPL1/KIF11/KIF18B/KIF2C/KIF4A/KIFC1/MYBL2/NCAPG/NCAPH/NEK2/PLK1/SPC24/SPC25/TPX2/TRIP13/TTK/UBE2C/ZWINT	30	endotype2	up
BP	GO:0000070	mitotic sister chromatid segregation	36/1304	184/18870	1.10615e-08	1.32594e-06	1.04413e-06	AURKB/BIRC5/BUB1/BUB1B/CCNB1/CDC20/CDCA5/CDCA8/CDK1/CDK5RAP2/CDT1/CENPF/CHMP4C/DLGAP5/DUSP1/ESPL1/HSPA1A/HSPA1B/KIF11/KIF18B/KIF2C/KIF4A/KIFC1/MYBL2/NCAPG/NCAPH/NEK2/PLK1/SPAG5/SPC24/SPC25/TPX2/TRIP13/TTK/UBE2C/ZWINT	36	endotype3	up
BP	GO:0000075	cell cycle checkpoint signaling	30/359	192/18870	4.81828e-19	1.18289e-16	1.0564e-16	AURKB/BIRC5/BRCA2/BRIP1/BUB1/BUB1B/CCNB1/CDC20/CDC45/CDC6/CDCA8/CDK1/CDT1/CENPF/CHEK1/CLSPN/DTL/EME1/GTSE1/NDC80/NUF2/ORC1/PLK1/RAD51/SPC24/SPC25/TICRR/TRIP13/TTK/ZWINT	30	endotype1	up
BP	GO:0000075	cell cycle checkpoint signaling	26/482	192/18870	3.8614e-12	8.1823e-10	6.68428e-10	AURKB/BIRC5/BUB1/BUB1B/CCNB1/CDC20/CDC45/CDC6/CDCA8/CDK1/CDT1/CENPF/CHEK1/CLSPN/DTL/E2F1/GTSE1/ORC1/PLK1/RAD51/SPC24/SPC25/TICRR/TRIP13/TTK/ZWINT	26	endotype2	up
BP	GO:0000075	cell cycle checkpoint signaling	34/1304	192/18870	3.46087e-07	1.94727e-05	1.53341e-05	AURKB/BIRC5/BUB1/BUB1B/CCNB1/CDC20/CDC45/CDC6/CDCA8/CDK1/CDK5RAP2/CDT1/CENPF/CHEK1/CHMP4C/CLSPN/DTL/DUSP1/E2F1/FBXO6/GTSE1/MAPK14/MUC1/ORC1/PARP9/PLK1/PML/RAD51/SPC24/SPC25/TICRR/TRIP13/TTK/ZWINT	34	endotype3	up
BP	GO:0000076	DNA replication checkpoint signaling	6/359	18/18870	6.95958e-07	2.2781e-05	2.0345e-05	CDC45/CDC6/CDT1/CLSPN/ORC1/TICRR	6	endotype1	up
BP	GO:0000076	DNA replication checkpoint signaling	6/482	18/18870	3.84958e-06	0.000185392	0.00015145	CDC45/CDC6/CDT1/CLSPN/ORC1/TICRR	6	endotype2	up
BP	GO:0000076	DNA replication checkpoint signaling	6/1304	18/18870	0.000969614	0.0131362	0.0103444	CDC45/CDC6/CDT1/CLSPN/ORC1/TICRR	6	endotype3	up
BP	GO:0000077	DNA damage checkpoint signaling	11/359	126/18870	2.92779e-05	0.000734512	0.000655969	BRCA2/BRIP1/CDK1/CHEK1/CLSPN/DTL/EME1/GTSE1/PLK1/RAD51/TICRR	11	endotype1	up
BP	GO:0000079	regulation of cyclin-dependent protein serine/threonine kinase activity	11/359	82/18870	4.24868e-07	1.50543e-05	1.34445e-05	CCNA1/CCNA2/CCNB1/CCNB2/CCNE1/CDC25A/CDC25C/CDC6/CDKN3/PKMYT1/PLK1	11	endotype1	up
BP	GO:0000079	regulation of cyclin-dependent protein serine/threonine kinase activity	10/482	82/18870	4.44427e-05	0.00159617	0.00130394	CCNA1/CCNA2/CCNB1/CCNB2/CDC25A/CDC25C/CDC6/HERC5/PKMYT1/PLK1	10	endotype2	up
BP	GO:0000079	regulation of cyclin-dependent protein serine/threonine kinase activity	16/1304	82/18870	0.000133395	0.00296986	0.00233868	CCNA1/CCNA2/CCNB1/CCNB2/CCND3/CCNJL/CDC25A/CDC25C/CDC6/CDKN2C/CDKN2D/CDKN3/GADD45A/HERC5/PKMYT1/PLK1	16	endotype3	up
BP	GO:0000082	G1/S transition of mitotic cell cycle	16/359	252/18870	2.81529e-05	0.000711481	0.000635401	CCL2/CCNA2/CCNE1/CDC25A/CDC6/CDK1/CDKN3/E2F7/ESRRB/GTSE1/IQGAP3/KIF14/RRM2/STIL/TERT/TRIM71	16	endotype1	up
BP	GO:0000086	G2/M transition of mitotic cell cycle	20/359	140/18870	2.36315e-12	1.35369e-10	1.20894e-10	AURKA/AURKB/CCNA2/CCNB1/CDC25A/CDC25C/CDC6/CDK1/CENPF/CHEK1/CLSPN/DTL/ESRRB/FOXM1/KIF14/MELK/ORC1/PKMYT1/PLK1/TICRR	20	endotype1	up
BP	GO:0000086	G2/M transition of mitotic cell cycle	18/482	140/18870	1.88288e-08	1.53455e-06	1.2536e-06	AURKB/CCNA2/CCNB1/CDC25A/CDC25C/CDC6/CDK1/CENPF/CHEK1/CLSPN/DTL/FOXM1/MELK/NES/ORC1/PKMYT1/PLK1/TICRR	18	endotype2	up
BP	GO:0000086	G2/M transition of mitotic cell cycle	21/1304	140/18870	0.000624125	0.00950669	0.00748623	AURKB/CCNA2/CCNB1/CDC25A/CDC25C/CDC6/CDK1/CDK14/CENPF/CHEK1/CHMP4C/CLSPN/DTL/FOXM1/MELK/NES/ORC1/PKMYT1/PLK1/SMARCD3/TICRR	21	endotype3	up
CC	GO:0000152	nuclear ubiquitin ligase complex	5/377	44/19886	0.00141078	0.0196944	0.0172857	BRCA2/BUB1B/CDC20/RAD51/UBE2C	5	endotype1	up
BP	GO:0000212	meiotic spindle organization	5/359	19/18870	2.26272e-05	0.000598229	0.000534259	ASPM/AURKA/CCNB2/ESPL1/NDC80	5	endotype1	up
CC	GO:0000228	nuclear chromosome	20/377	228/19886	1.50375e-08	5.2481e-07	4.60623e-07	BIRC5/BRCA2/CDC45/CHEK1/DMC1/EME1/GINS1/GINS2/MCM10/MCM2/MCM4/NCAPG/NCAPH/NEK2/ORC1/ORC6/PLK1/POLE2/RAD51/TOP2A	20	endotype1	up
CC	GO:0000228	nuclear chromosome	14/499	228/19886	0.00193612	0.0201982	0.0159178	BIRC5/CDC45/CHEK1/DMC1/GINS2/MCM10/NCAPG/NCAPH/NEK2/ORC1/ORC6/PLK1/RAD51/TOP2A	14	endotype2	up
BP	GO:0000271	polysaccharide biosynthetic process	11/1304	66/18870	0.00524698	0.042298	0.0333084	CSGALNACT2/EGF/EXT1/GYG1/HAS1/IGF1/IRS2/NDST1/NDST3/PPP1R3B/PPP1R3D	11	endotype3	up
BP	GO:0000272	polysaccharide catabolic process	6/1304	21/18870	0.0023696	0.0248403	0.019561	CHIT1/MGAM/PPP1R3B/PPP1R3D/PYGL/PYGM	6	endotype3	up
BP	GO:0000280	nuclear division	62/359	441/18870	6.77396e-36	2.32821e-32	2.07925e-32	ANLN/ASPM/AURKA/AURKB/BIRC5/BRCA2/BRIP1/BUB1/BUB1B/CAV2/CCNA1/CCNB1/CCNB2/CCNE1/CDC20/CDC25C/CDCA2/CDCA5/CDCA8/CDK1/CDT1/CENPE/CENPF/CENPI/CHEK1/DLGAP5/DMC1/EME1/ESPL1/FBXO43/IGF1/KIF11/KIF14/KIF18A/KIF18B/KIF23/KIF2C/KIF4A/KIFC1/MKI67/MND1/MYBL2/NCAPG/NCAPH/NDC80/NEK2/NUF2/PKMYT1/PLK1/PRDM7/RAD51/RAD51AP1/RAD54L/SPAG5/SPC24/SPC25/TOP2A/TPX2/TRIP13/TTK/UBE2C/ZWINT	62	endotype1	up
BP	GO:0000280	nuclear division	50/482	441/18870	6.84836e-19	2.90234e-15	2.37098e-15	ANLN/ASPM/AURKB/BIRC5/BUB1/BUB1B/CAV2/CCNA1/CCNB1/CCNB2/CDC20/CDC25C/CDCA2/CDCA5/CDCA8/CDK1/CDT1/CENPF/CHEK1/DLGAP5/DMC1/EGF/ESPL1/IGF1/KIF11/KIF18B/KIF2C/KIF4A/KIFC1/MKI67/MND1/MYBL2/NCAPG/NCAPH/NEK2/PDE3A/PKMYT1/PLK1/PRDM7/RAD51/RAD54L/SPC24/SPC25/TDRD9/TOP2A/TPX2/TRIP13/TTK/UBE2C/ZWINT	50	endotype2	up
BP	GO:0000280	nuclear division	62/1304	441/18870	6.83318e-08	5.19585e-06	4.09158e-06	ANLN/AURKB/BIRC5/BUB1/BUB1B/CAV2/CCNA1/CCNB1/CCNB2/CDC20/CDC25C/CDCA2/CDCA5/CDCA8/CDK1/CDK5RAP2/CDT1/CENPF/CHEK1/CHMP4C/DLGAP5/DMC1/DUSP1/EGF/ESPL1/HSPA1A/HSPA1B/IGF1/KIF11/KIF18B/KIF2C/KIF4A/KIFC1/KLHDC8B/M1AP/MKI67/MND1/MYBL2/NCAPG/NCAPH/NEK2/NFIB/PDE3A/PKMYT1/PLK1/PRDM7/PTTG1/RAD51/RAD54L/SPAG5/SPC24/SPC25/SYCE3/TDRD9/TGFA/TOP2A/TPX2/TRIP13/TTK/UBE2C/UBE2S/ZWINT	62	endotype3	up
BP	GO:0000281	mitotic cytokinesis	13/359	88/18870	1.14317e-08	4.79155e-07	4.27918e-07	ANLN/AURKB/BIRC5/CDCA8/CENPA/CEP55/CIT/ESPL1/IQGAP3/KIF20A/KIF23/KIF4A/PLK1	13	endotype1	up
BP	GO:0000281	mitotic cytokinesis	12/482	88/18870	2.37789e-06	0.000124413	0.000101636	ANLN/AURKB/BIRC5/CDCA8/CENPA/CEP55/CIT/ESPL1/IQGAP3/KIF20A/KIF4A/PLK1	12	endotype2	up
BP	GO:0000281	mitotic cytokinesis	14/1304	88/18870	0.00274392	0.0276599	0.0217813	ANLN/AURKB/BIRC5/CDCA8/CENPA/CEP55/CHMP4C/CIT/ESPL1/IQGAP3/KIF20A/KIF4A/KLHDC8B/PLK1	14	endotype3	up
CC	GO:0000307	cyclin-dependent protein kinase holoenzyme complex	6/377	54/19886	0.000534735	0.00811403	0.00712165	CCNA1/CCNA2/CCNB1/CCNB2/CCNE1/CDK1	6	endotype1	up
BP	GO:0000724	double-strand break repair via homologous recombination	15/359	175/18870	1.34341e-06	4.23606e-05	3.78309e-05	AUNIP/BRCA2/CDC45/CHEK1/DMC1/GINS2/MCM2/MCM4/PARPBP/POLQ/RAD51/RAD51AP1/RAD54L/UHRF1/XRCC2	15	endotype1	up
BP	GO:0000725	recombinational repair	15/359	179/18870	1.78557e-06	5.47948e-05	4.89355e-05	AUNIP/BRCA2/CDC45/CHEK1/DMC1/GINS2/MCM2/MCM4/PARPBP/POLQ/RAD51/RAD51AP1/RAD54L/UHRF1/XRCC2	15	endotype1	up
BP	GO:0000727	double-strand break repair via break-induced replication	4/359	12/18870	5.6515e-05	0.00132137	0.00118008	CDC45/GINS2/MCM2/MCM4	4	endotype1	up
BP	GO:0000768	syncytium formation by plasma membrane fusion	12/1304	63/18870	0.00111776	0.0145705	0.0114738	ADAM9/CFLAR/CXCL10/EHD2/FLOT1/GCM1/GDF15/IL4R/MAPK14/SBNO2/TNFSF14/TREM2	12	endotype3	up
CC	GO:0000775	chromosome, centromeric region	36/377	258/19886	5.8623e-21	6.81981e-19	5.98572e-19	AURKA/AURKB/BIRC5/BUB1/BUB1B/CCNB1/CDC20/CDCA5/CDCA8/CDT1/CENPA/CENPE/CENPF/CENPI/CENPM/CENPW/DSCC1/ERCC6L/ESCO2/HJURP/KIF18A/KIF2C/NCAPG/NDC80/NEK2/NUF2/OIP5/PLK1/SKA1/SKA3/SPAG5/SPC24/SPC25/TOP2A/TTK/ZWINT	36	endotype1	up
CC	GO:0000775	chromosome, centromeric region	26/499	258/19886	1.98288e-09	8.3281e-08	6.56322e-08	AURKB/BIRC5/BUB1/BUB1B/CCNB1/CDC20/CDCA5/CDCA8/CDT1/CENPA/CENPF/CENPM/DYNC1I1/ESCO2/HJURP/KIF2C/NCAPG/NEK2/PLK1/SKA1/SKA3/SPC24/SPC25/TOP2A/TTK/ZWINT	26	endotype2	up
CC	GO:0000775	chromosome, centromeric region	31/1378	258/19886	0.00196288	0.0204732	0.0169949	AURKB/BIRC5/BUB1/BUB1B/CCNB1/CDC20/CDCA5/CDCA8/CDT1/CEBPB/CENPA/CENPF/CENPM/CENPW/CHMP4C/DYNC1I1/ESCO2/HJURP/KIF2C/NCAPG/NEK2/OIP5/PLK1/SKA1/SKA3/SPAG5/SPC24/SPC25/TOP2A/TTK/ZWINT	31	endotype3	up
CC	GO:0000776	kinetochore	28/377	171/19886	1.98981e-18	1.38889e-16	1.21902e-16	AURKA/AURKB/BIRC5/BUB1/BUB1B/CCNB1/CDC20/CDT1/CENPE/CENPF/CENPI/CENPM/CENPW/ERCC6L/HJURP/KIF18A/KIF2C/NDC80/NEK2/NUF2/PLK1/SKA1/SKA3/SPAG5/SPC24/SPC25/TTK/ZWINT	28	endotype1	up
CC	GO:0000776	kinetochore	20/499	171/19886	1.1949e-08	3.76394e-07	2.96629e-07	AURKB/BIRC5/BUB1/BUB1B/CCNB1/CDC20/CDT1/CENPF/CENPM/DYNC1I1/HJURP/KIF2C/NEK2/PLK1/SKA1/SKA3/SPC24/SPC25/TTK/ZWINT	20	endotype2	up
CC	GO:0000776	kinetochore	23/1378	171/19886	0.00169016	0.0180283	0.0149655	AURKB/BIRC5/BUB1/BUB1B/CCNB1/CDC20/CDT1/CENPF/CENPM/CENPW/CHMP4C/DYNC1I1/HJURP/KIF2C/NEK2/PLK1/SKA1/SKA3/SPAG5/SPC24/SPC25/TTK/ZWINT	23	endotype3	up
CC	GO:0000779	condensed chromosome, centromeric region	30/377	182/19886	9.53745e-20	8.32142e-18	7.30368e-18	AURKA/AURKB/BIRC5/BUB1/BUB1B/CCNB1/CDC20/CDT1/CENPA/CENPE/CENPF/CENPI/CENPM/CENPW/ERCC6L/HJURP/KIF18A/KIF2C/NCAPG/NDC80/NEK2/NUF2/PLK1/SKA1/SKA3/SPAG5/SPC24/SPC25/TTK/ZWINT	30	endotype1	up
CC	GO:0000779	condensed chromosome, centromeric region	22/499	182/19886	1.18367e-09	5.59283e-08	4.40761e-08	AURKB/BIRC5/BUB1/BUB1B/CCNB1/CDC20/CDT1/CENPA/CENPF/CENPM/DYNC1I1/HJURP/KIF2C/NCAPG/NEK2/PLK1/SKA1/SKA3/SPC24/SPC25/TTK/ZWINT	22	endotype2	up
CC	GO:0000779	condensed chromosome, centromeric region	26/1378	182/19886	0.000346649	0.00523825	0.00434831	AURKB/BIRC5/BUB1/BUB1B/CCNB1/CDC20/CDT1/CEBPB/CENPA/CENPF/CENPM/CENPW/CHMP4C/DYNC1I1/HJURP/KIF2C/NCAPG/NEK2/PLK1/SKA1/SKA3/SPAG5/SPC24/SPC25/TTK/ZWINT	26	endotype3	up
CC	GO:0000781	chromosome, telomeric region	11/377	171/19886	0.000434312	0.00688977	0.00604712	BRCA2/CDK1/CHEK1/DMC1/MCM2/MCM4/ORC1/PIF1/RAD51/RAD51AP1/TERT	11	endotype1	up
CC	GO:0000793	condensed chromosome	38/377	281/19886	1.40695e-21	2.45512e-19	2.15485e-19	AURKA/AURKB/BIRC5/BRCA2/BUB1/BUB1B/CCNB1/CDC20/CDT1/CENPA/CENPE/CENPF/CENPI/CENPM/CENPW/CHEK1/DMC1/ERCC6L/ESRRB/HJURP/KIF18A/KIF2C/MKI67/NCAPG/NCAPH/NDC80/NEK2/NUF2/PLK1/RAD51/SKA1/SKA3/SPAG5/SPC24/SPC25/TOP2A/TTK/ZWINT	38	endotype1	up
CC	GO:0000793	condensed chromosome	28/499	281/19886	6.09685e-10	3.8831e-08	3.0602e-08	AURKB/BIRC5/BUB1/BUB1B/CCNB1/CDC20/CDT1/CENPA/CENPF/CENPM/CHEK1/DMC1/DYNC1I1/HJURP/KIF2C/MKI67/NCAPG/NCAPH/NEK2/PLK1/RAD51/SKA1/SKA3/SPC24/SPC25/TOP2A/TTK/ZWINT	28	endotype2	up
CC	GO:0000793	condensed chromosome	35/1378	281/19886	0.000547224	0.00763307	0.00633628	AURKB/BIRC5/BUB1/BUB1B/CCNB1/CDC20/CDT1/CEBPB/CENPA/CENPF/CENPM/CENPW/CHEK1/CHMP4C/DMC1/DYNC1I1/HJURP/HMGB2/KIF2C/MKI67/NCAPG/NCAPH/NEK2/PLK1/RAD51/RSPH1/SKA1/SKA3/SPAG5/SPC24/SPC25/SYCE3/TOP2A/TTK/ZWINT	35	endotype3	up
CC	GO:0000794	condensed nuclear chromosome	8/377	81/19886	0.000149215	0.00247982	0.00217653	BRCA2/CHEK1/DMC1/NCAPG/NCAPH/NEK2/PLK1/RAD51	8	endotype1	up
CC	GO:0000794	condensed nuclear chromosome	7/499	81/19886	0.00422175	0.0377084	0.0297173	CHEK1/DMC1/NCAPG/NCAPH/NEK2/PLK1/RAD51	7	endotype2	up
CC	GO:0000800	lateral element	3/377	14/19886	0.00210633	0.0245036	0.0215067	BRCA2/DMC1/RAD51	3	endotype1	up
BP	GO:0000819	sister chromatid segregation	40/359	225/18870	2.75297e-27	1.35171e-24	1.20717e-24	AURKB/BIRC5/BUB1/BUB1B/CCNB1/CDC20/CDC6/CDCA5/CDCA8/CDK1/CDT1/CENPE/CENPF/CENPI/DLGAP5/ESPL1/KIF11/KIF14/KIF18A/KIF18B/KIF23/KIF2C/KIF4A/KIFC1/MYBL2/NCAPG/NCAPH/NDC80/NEK2/NUF2/PLK1/SPAG5/SPC24/SPC25/TOP2A/TPX2/TRIP13/TTK/UBE2C/ZWINT	40	endotype1	up
BP	GO:0000819	sister chromatid segregation	32/482	225/18870	2.89581e-15	1.35534e-12	1.1072e-12	AURKB/BIRC5/BUB1/BUB1B/CCNB1/CDC20/CDC6/CDCA5/CDCA8/CDK1/CDT1/CENPF/DLGAP5/ESPL1/KIF11/KIF18B/KIF2C/KIF4A/KIFC1/MYBL2/NCAPG/NCAPH/NEK2/PLK1/SPC24/SPC25/TOP2A/TPX2/TRIP13/TTK/UBE2C/ZWINT	32	endotype2	up
BP	GO:0000819	sister chromatid segregation	41/1304	225/18870	9.49845e-09	1.19033e-06	9.37347e-07	AURKB/BIRC5/BUB1/BUB1B/CCNB1/CDC20/CDC6/CDCA5/CDCA8/CDK1/CDK5RAP2/CDT1/CENPF/CHMP4C/DLGAP5/DUSP1/ESPL1/HECW2/HSPA1A/HSPA1B/KIF11/KIF18B/KIF2C/KIF4A/KIFC1/MYBL2/NCAPG/NCAPH/NEK2/PLK1/RMI2/SMARCD3/SPAG5/SPC24/SPC25/TOP2A/TPX2/TRIP13/TTK/UBE2C/ZWINT	41	endotype3	up
BP	GO:0000910	cytokinesis	19/359	188/18870	3.52425e-09	1.61504e-07	1.44234e-07	ANLN/AURKA/AURKB/BIRC5/BRCA2/CDC6/CDCA8/CENPA/CEP55/CIT/E2F7/E2F8/ESPL1/IQGAP3/KIF14/KIF20A/KIF23/KIF4A/PLK1	19	endotype1	up
BP	GO:0000910	cytokinesis	15/482	188/18870	0.000101594	0.00292895	0.00239271	ANLN/AURKB/BIRC5/CDC6/CDCA8/CENPA/CEP55/CIT/E2F7/E2F8/ESPL1/IQGAP3/KIF20A/KIF4A/PLK1	15	endotype2	up
CC	GO:0000922	spindle pole	16/377	176/19886	2.58796e-07	6.02131e-06	5.28488e-06	ASPM/AUNIP/AURKA/AURKB/CCNB1/CDC20/CDC6/CENPF/CKAP2L/DLGAP5/KIF11/NEK2/PLK1/SPAG5/TPX2/WDR62	16	endotype1	up
CC	GO:0000922	spindle pole	14/499	176/19886	0.000148165	0.00193125	0.00152198	ASPM/AURKB/CCNB1/CDC20/CDC6/CENPF/CKAP2L/DLGAP5/DYNC1I1/KIF11/NEK2/PLK1/TPX2/WDR62	14	endotype2	up
CC	GO:0000940	outer kinetochore	12/377	20/19886	1.9908e-16	1.15798e-14	1.01635e-14	BUB1/BUB1B/CCNB1/CENPF/NDC80/NUF2/PLK1/SKA1/SKA3/SPC24/SPC25/ZWINT	12	endotype1	up
CC	GO:0000940	outer kinetochore	10/499	20/19886	1.33514e-11	1.2617e-09	9.94325e-10	BUB1/BUB1B/CCNB1/CENPF/PLK1/SKA1/SKA3/SPC24/SPC25/ZWINT	10	endotype2	up
CC	GO:0000940	outer kinetochore	10/1378	20/19886	2.40137e-07	6.22068e-06	5.16384e-06	BUB1/BUB1B/CCNB1/CENPF/PLK1/SKA1/SKA3/SPC24/SPC25/ZWINT	10	endotype3	up
BP	GO:0001503	ossification	48/1304	444/18870	0.00138138	0.0170401	0.0134186	ALOX5/ALPL/BAMBI/CASR/CBS/CCR1/CEBPB/CEBPD/CLEC5A/CLIC1/CREB3L1/CSF1/ECM1/EXT1/FGF2/FGR/FHL2/FZD9/HGF/IFITM1/IGF1/ISG15/JUNB/KL/KREMEN1/LEP/LTF/MAP2K6/MAPK14/MDK/MMP2/PDLIM7/PPARG/SBNO2/SFRP1/SHOX2/SLC24A3/SLC8A1/SORT1/TEK/TMEM119/TNFAIP6/TUFT1/TWIST2/VEGFC/WNT11/YAP1/ZBTB16	48	endotype3	up
BP	GO:0001508	action potential	21/1304	146/18870	0.00108687	0.0143031	0.0112633	CAV1/CNR1/FGF13/GNA15/GPER1/JUP/KCNB1/KCNE1/KCNH7/KCNJ2/KCNN2/NOS1AP/P2RX1/RYR2/SCN1B/SCN2B/SCN5A/SLC8A1/SLC8A2/SLC9A1/YWHAH	21	endotype3	up
MF	GO:0001530	lipopolysaccharide binding	11/1339	39/18496	6.94464e-05	0.00589137	0.00511101	BPI/CAMP/CD14/LTF/LY96/NLRP6/RNASE3/SELP/TLR2/TLR4/TREM2	11	endotype3	up
BP	GO:0001553	luteinization	3/482	12/18870	0.00306796	0.0405048	0.0330891	INHBA/MMP2/PTPRN	3	endotype2	up
BP	GO:0001556	oocyte maturation	4/359	33/18870	0.00340957	0.0486253	0.0434257	AURKA/BRCA2/DMC1/TRIP13	4	endotype1	up
BP	GO:0001562	response to protozoan	13/1304	31/18870	4.91657e-08	4.32205e-06	3.40348e-06	ARG1/BATF/BATF2/BCL3/DEFA1/DEFA1B/GBP1/GBP6/IL10/IL4R/MYD88/PF4/SLC11A1	13	endotype3	up
BP	GO:0001659	temperature homeostasis	24/1304	183/18870	0.00184593	0.0207471	0.0163377	ACSL1/ALPL/CAV1/CEBPB/CNR1/DHRS7B/EDNRB/ELOVL3/EPAS1/G0S2/GADD45G/GRB10/IL18R1/IL4R/LCN2/LEP/MAP2K6/NTSR1/PDGFC/PLAC8/TFE3/TLR4/TRPM2/TSHR	24	endotype3	up
BP	GO:0001666	response to hypoxia	34/1304	298/18870	0.00276536	0.0278252	0.0219115	ACVRL1/ADM/AGTRAP/AK4/ANG/CASR/CAV1/CBS/CCNA2/CFLAR/CYGB/CYP1A1/EPAS1/KCNMA1/LEP/MMP2/MPL/NOL3/PDLIM1/PLOD1/PLOD2/PML/PPARG/RYR2/SFRP1/SLC2A4/SLC6A4/SLC8A3/SLC9A1/TEK/TERT/TLR2/TREM2/VEGFC	34	endotype3	up
BP	GO:0001667	ameboidal-type cell migration	54/1304	497/18870	0.000639113	0.00970818	0.00764489	ACVR1B/ACVRL1/ADAM9/ANLN/ANXA3/CEACAM1/CYGB/CYP1B1/DAAM2/DLL4/EDNRB/EGF/EPB41L4B/FAP/FAT2/FGF2/FN1/FSTL1/GADD45A/GLIPR2/GRN/HAS1/INSL3/IRS2/ITGB3/ITGB4/JUP/LRG1/MET/MIXL1/MMP9/NR2E1/PDLIM1/PML/PPARG/RAB13/RADIL/RHOJ/S100A12/S100A2/S100A9/S100P/SEMA3B/SEMA4A/SEMA6B/SPARC/TACSTD2/TBXA2R/TEK/TIMP1/VEGFC/VIL1/WNT11/ZC3H12A	54	endotype3	up
BP	GO:0001704	formation of primary germ layer	10/482	128/18870	0.00166533	0.0266776	0.0217934	EYA2/INHBA/ITGA7/ITGA8/ITGB3/MIXL1/MMP2/MMP8/MMP9/WNT11	10	endotype2	up
BP	GO:0001706	endoderm formation	6/482	58/18870	0.00354433	0.0444404	0.0363043	INHBA/ITGA7/MIXL1/MMP2/MMP8/MMP9	6	endotype2	up
BP	GO:0001706	endoderm formation	12/1304	58/18870	0.000514131	0.0081503	0.00641811	COL7A1/DUSP1/FN1/INHBA/ITGA7/ITGB5/LHX1/MIXL1/MMP2/MMP8/MMP9/POU5F1	12	endotype3	up
CC	GO:0001725	stress fiber	13/1378	70/19886	0.000929369	0.0111431	0.00925001	ABLIM3/ACTN1/FAM107A/GAS2L1/MYL9/MYLK/PDLIM1/PDLIM7/SH2B2/SHROOM4/TEK/XIRP2/ZYX	13	endotype3	up
BP	GO:0001774	microglial cell activation	12/1304	49/18870	9.47384e-05	0.00228117	0.00179635	AZU1/C1QA/C5AR1/CLU/CST7/GRN/IFNGR2/ITGAM/MMP8/TLR2/TLR9/TREM2	12	endotype3	up
BP	GO:0001818	negative regulation of cytokine production	47/1304	381/18870	7.98021e-05	0.00198211	0.00156085	ARG1/BCL3/BCL6/BPI/BST2/CD274/CEACAM1/CR1/DHX58/ELANE/EPHB2/FN1/GAS6/GBP1/HGF/IGF1/IL10/IL1R2/IL1RL1/INHBA/INHBB/IRAK3/JAK3/LAPTM4B/LILRA5/LTF/MEFV/MERTK/NLRP12/NLRP6/OAS1/OAS3/ORM1/PDCD1LG2/PGLYRP1/PML/SERPINB1/SIGLEC1/SIRPA/SLC11A1/TLR4/TREM2/TSPO/VSIG4/WNT11/XAF1/ZC3H12A	47	endotype3	up
BP	GO:0001819	positive regulation of cytokine production	82/1304	499/18870	1.44758e-13	7.98194e-11	6.28553e-11	ABCC8/ADRA2A/AGPAT2/AIM2/ALOX15B/ARID5A/AZU1/BATF/BCL3/C3AR1/C5AR1/CD14/CD274/CD58/CEBPB/CLEC4E/CLEC5A/CLU/CYP1B1/DDT/DHX58/EBI3/EIF2AK2/ELANE/EPHB2/F3/FADD/FCER1G/FFAR2/FFAR3/FGR/FLOT1/GAPDH/HGF/HMGB2/HPSE/HSPA1A/HSPA1B/IFI16/IL10/IL17RA/IL18R1/IL1R1/IL1RL1/IL1RL2/IL27/IL4R/IRAK3/IRF7/ISG15/LEP/LILRA2/LILRA5/LY96/MAPK14/MDK/MEFV/MMP8/MYD88/NAIP/NLRC4/NLRP12/OAS1/OAS2/OAS3/ORM1/ORM2/OSM/PANX2/PF4…	82	endotype3	up
BP	GO:0001820	serotonin secretion	4/1304	10/18870	0.00340053	0.0320522	0.0252401	CNR1/MAOB/P2RX1/SLC6A4	4	endotype3	up
BP	GO:0001822	kidney development	36/1304	314/18870	0.00194682	0.0214538	0.0168942	ALDH1A2/ASS1/BASP1/CALB1/CENPF/CFLAR/CXCR2/EDNRB/EPCAM/EXT1/FADD/FBN1/FGF2/FREM2/GLIS2/HPGD/IRX3/ITGB3/LHX1/MMP9/NOTCH3/PCSK9/PDGFA/PKD1L3/PROM1/SDC1/SFRP1/SLC22A1/TACSTD2/TEK/TP73/WNK4/WNT11/WNT9B/YAP1/ZBTB16	36	endotype3	up
BP	GO:0001832	blastocyst growth	4/359	22/18870	0.000718459	0.012908	0.0115277	BRCA2/CHEK1/GINS1/IGF1	4	endotype1	up
BP	GO:0001833	inner cell mass cell proliferation	3/359	14/18870	0.00212681	0.0323444	0.0288858	BRCA2/CHEK1/GINS1	3	endotype1	up
BP	GO:0001836	release of cytochrome c from mitochondria	12/1304	56/18870	0.000365882	0.00628497	0.00494922	BCL2A1/BIK/CLU/FZD9/GPER1/HGF/IFI6/IGF1/MMP9/NOL3/SFN/TNFSF10	12	endotype3	up
BP	GO:0001889	liver development	10/482	142/18870	0.00356114	0.0445194	0.0363688	ASS1/CYP1A1/E2F7/E2F8/HPN/IL10/MET/PTPN3/TYMS/UPB1	10	endotype2	up
BP	GO:0001890	placenta development	20/1304	151/18870	0.00378443	0.0334949	0.0263762	ADM/ANG/CEBPB/E2F8/EPAS1/FOSL1/GCM1/GJB5/HTRA1/IL10/JUNB/LEP/LHX4/MAPK14/PLCD3/PPARG/SOCS3/ST14/TCF23/TFEB	20	endotype3	up
BP	GO:0001906	cell killing	29/1304	223/18870	0.00075731	0.0110252	0.00868204	APOL1/ARG1/AZU1/CAMP/CD59/CEACAM1/CR1/CTSG/DEFA1/DEFA1B/DEFA3/DEFA4/ELANE/FADD/FCGR1A/GAPDH/GBP1/HLA-C/IL18RAP/ITGAM/LEP/LTF/MYD88/NLRP6/PF4/PGLYRP1/S100A12/SPI1/STXBP2	29	endotype3	up
BP	GO:0001935	endothelial cell proliferation	13/482	202/18870	0.00213598	0.0322145	0.0263167	CAV1/CAV2/CCL2/EGF/EGFL7/FGF2/IL10/ITGB3/LEP/PLXNB3/PPARG/TEK/VEGFC	13	endotype2	up
BP	GO:0001935	endothelial cell proliferation	25/1304	202/18870	0.00332413	0.0318769	0.0251021	ACVRL1/ALDH1A2/ALOX5/ANG/CAV1/CAV2/DLL4/ECM1/EGF/EGFL7/F3/FGF2/HMGB2/IL10/ITGB3/LEP/LRG1/MDK/PLXNB3/PPARG/PRL/PROK2/SPARC/TEK/VEGFC	25	endotype3	up
BP	GO:0001936	regulation of endothelial cell proliferation	13/482	181/18870	0.000791237	0.0152421	0.0124516	CAV1/CAV2/CCL2/EGF/EGFL7/FGF2/IL10/ITGB3/LEP/PLXNB3/PPARG/TEK/VEGFC	13	endotype2	up
BP	GO:0001936	regulation of endothelial cell proliferation	24/1304	181/18870	0.0015888	0.0186397	0.0146782	ACVRL1/ALDH1A2/ALOX5/ANG/CAV1/CAV2/DLL4/ECM1/EGF/EGFL7/F3/FGF2/HMGB2/IL10/ITGB3/LEP/LRG1/MDK/PLXNB3/PPARG/PRL/SPARC/TEK/VEGFC	24	endotype3	up
BP	GO:0001938	positive regulation of endothelial cell proliferation	9/482	111/18870	0.00217342	0.032663	0.0266831	CAV2/EGF/EGFL7/FGF2/IL10/ITGB3/PLXNB3/TEK/VEGFC	9	endotype2	up
BP	GO:0001938	positive regulation of endothelial cell proliferation	16/1304	111/18870	0.00396464	0.0344268	0.0271101	ACVRL1/ANG/CAV2/ECM1/EGF/EGFL7/F3/FGF2/HMGB2/IL10/ITGB3/LRG1/MDK/PLXNB3/TEK/VEGFC	16	endotype3	up
BP	GO:0001954	positive regulation of cell-matrix adhesion	6/482	56/18870	0.00296718	0.0403043	0.0329253	CCL25/CEACAM6/ITGB3/JUP/SFRP1/TEK	6	endotype2	up
BP	GO:0001959	regulation of cytokine-mediated signaling pathway	32/1304	171/18870	2.0886e-07	1.29399e-05	1.01898e-05	AGPAT2/ARG1/CAV1/CCDC3/CSF1/DCST1/ECM1/FADD/GAS6/HSPA1A/HSPA1B/IL1R1/IL1R2/IL1RN/IRAK2/IRAK3/IRF7/ISG15/MMP8/NAIP/NLRP6/OAS1/OAS3/PADI2/PARP9/PPARG/RBM47/TNFRSF1A/TREM2/TRIM6/USP18/ZBP1	32	endotype3	up
BP	GO:0001960	negative regulation of cytokine-mediated signaling pathway	17/1304	89/18870	0.000109759	0.0025429	0.00200245	ARG1/CAV1/CCDC3/DCST1/ECM1/GAS6/IL1R2/IL1RN/IRAK3/ISG15/NAIP/OAS1/OAS3/PADI2/PPARG/TREM2/USP18	17	endotype3	up
BP	GO:0001961	positive regulation of cytokine-mediated signaling pathway	15/1304	60/18870	9.96873e-06	0.00037649	0.000296475	AGPAT2/CSF1/FADD/GAS6/HSPA1A/HSPA1B/IL1R1/IRF7/MMP8/NLRP6/PARP9/RBM47/TREM2/TRIM6/ZBP1	15	endotype3	up
MF	GO:0002020	protease binding	27/1339	142/18496	3.17957e-06	0.000539467	0.00046801	ADAMTSL4/ATP9A/CD177/CFLAR/CTSG/DERL3/ECM1/ELANE/F2RL3/F3/FADD/FAP/FLOT1/FN1/IL1R1/INSL3/ITGB3/NLRC4/NOL3/SELL/SERPINA1/SERPINE1/TIMP1/TIMP2/TIMP3/TIMP4/VWF	27	endotype3	up
BP	GO:0002027	regulation of heart rate	16/1304	102/18870	0.00164997	0.0190333	0.0149882	ADM/ADM2/BVES/CAV1/EDNRB/EPAS1/JUP/KCNE1/KCNJ2/NOS1AP/RYR2/SCN1B/SCN2B/SCN5A/SHOX2/SLC8A1	16	endotype3	up
BP	GO:0002052	positive regulation of neuroblast proliferation	6/482	37/18870	0.000319424	0.00764812	0.0062479	ASPM/FGF2/HAPLN4/NR2E1/VEGFC/WDR62	6	endotype2	up
BP	GO:0002218	activation of innate immune response	46/1304	276/18870	2.19639e-08	2.32902e-06	1.83403e-06	AIM2/ALPK1/CAV1/CD14/CLEC4E/DDX60/DHX58/EIF2AK2/FFAR2/FLOT1/FOSL1/HCK/HSPA1A/HSPA1B/IFI16/IFI35/IRAK2/IRAK3/IRF7/LILRA2/LTF/LY96/MAP2K6/MEFV/MYD88/NAIP/NFKBIA/NLRC4/NLRP6/OAS1/OAS3/OASL/RNF135/RSAD2/SMPDL3B/TIFA/TLR2/TLR4/TLR5/TLR9/TREM2/TREML4/TRIM25/TYRO3/ZBP1/ZDHHC12	46	endotype3	up
BP	GO:0002220	innate immune response activating cell surface receptor signaling pathway	14/1304	91/18870	0.00375969	0.0333832	0.0262882	CD14/FFAR2/IFI35/IRAK2/LILRA2/LTF/LY96/MYD88/NFKBIA/OAS1/TLR2/TLR4/TLR5/TREM2	14	endotype3	up
BP	GO:0002221	pattern recognition receptor signaling pathway	43/1304	236/18870	4.16988e-09	5.89557e-07	4.64258e-07	AIM2/ALPK1/CAV1/CD14/CLEC4E/DDX60/DHX58/EIF2AK2/FFAR2/FLOT1/FOSL1/HSPA1A/HSPA1B/IFI35/IRAK2/IRAK3/IRF7/LILRA2/LTF/LY96/MAP2K6/MEFV/MYD88/NAIP/NFKBIA/NLRC4/NLRP6/OAS1/OAS3/OASL/RNF135/RSAD2/SMPDL3B/TIFA/TLR2/TLR4/TLR5/TLR9/TREM2/TREML4/TRIM25/TYRO3/ZDHHC12	43	endotype3	up
BP	GO:0002224	toll-like receptor signaling pathway	13/1304	74/18870	0.00154378	0.0183062	0.0144156	FOSL1/IRAK2/IRAK3/IRF7/LY96/MYD88/NLRP6/SMPDL3B/TLR2/TLR4/TLR5/TLR9/TYRO3	13	endotype3	up
BP	GO:0002227	innate immune response in mucosa	7/482	28/18870	5.04924e-06	0.000233898	0.000191076	CAMP/DEFA1B/DEFA3/DEFA4/LTF/RNASE2/RNASE3	7	endotype2	up
BP	GO:0002227	innate immune response in mucosa	8/1304	28/18870	0.000453792	0.00749164	0.00589943	CAMP/DEFA1/DEFA1B/DEFA3/DEFA4/LTF/RNASE2/RNASE3	8	endotype3	up
BP	GO:0002237	response to molecule of bacterial origin	28/482	369/18870	3.20252e-07	2.05641e-05	1.67992e-05	ASS1/C2/CAMP/CCL2/CMPK2/CTSG/CXCL10/CXCL11/CYP1A1/DEFA1B/DEFA3/DEFA4/EDNRB/ELANE/EPHB2/IL10/LTF/MAOB/MMP8/MMP9/MPO/PF4/PF4V1/PLSCR4/PTGFR/SELP/SERPINE1/TRIM6	28	endotype2	up	yes
BP	GO:0002237	response to molecule of bacterial origin	69/1304	369/18870	2.27843e-14	1.79475e-11	1.41331e-11	ABCA1/ABCC8/ADAM9/ADM/ALPL/ARID5A/ASS1/BPI/C2/C5AR1/CAMP/CD14/CD274/CEBPB/CMPK2/CNR1/CTSG/CXCL1/CXCL10/CYP1A1/DEFA1/DEFA1B/DEFA3/DEFA4/EDNRB/ELANE/EPHB2/HCK/HMGB2/HPGD/IL10/IRAK2/IRAK3/LILRA2/LOXL1/LTF/LY96/MAOB/MAPK14/MMP8/MMP9/MPO/MYD88/NFKBIA/PDCD1LG2/PF4/PF4V1/PLSCR4/PPBP/PPM1E/PTGFR/S100A8/S100A9/SBNO2/SELP/SERPINE1/SIRPA/SLC11A1/SLPI/SPI1/TBXA2R/TLR2/TLR4/TLR9/TREM2/TRIB1/TRIM6/TSPO/ZC3H12A	69	endotype3	up	yes
BP	GO:0002244	hematopoietic progenitor cell differentiation	20/1304	133/18870	0.000805137	0.0116523	0.00917583	ANLN/ARL11/BATF/BVES/CEBPD/EIF2AK2/ESCO2/EXT1/FLT3/HERC6/INHBA/MIXL1/OSM/RBM47/SFRP1/SLC8A3/SPI1/TAL1/TMEM91/TOP2A	20	endotype3	up
BP	GO:0002251	organ or tissue specific immune response	7/482	43/18870	9.86873e-05	0.00286463	0.00234018	CAMP/DEFA1B/DEFA3/DEFA4/LTF/RNASE2/RNASE3	7	endotype2	up
BP	GO:0002251	organ or tissue specific immune response	10/1304	43/18870	0.000561518	0.00874636	0.00688749	CAMP/DEFA1/DEFA1B/DEFA3/DEFA4/FFAR2/FFAR3/LTF/RNASE2/RNASE3	10	endotype3	up
BP	GO:0002263	cell activation involved in immune response	42/1304	305/18870	1.45841e-05	0.000513429	0.000404309	ANXA3/BATF/BCL3/BCL6/CD177/CEACAM1/CLEC4D/CLEC4E/CR1/DYSF/EXO1/FCER1G/FES/FGR/GRN/HLX/IFI35/IL10/IL18R1/IL27/IL4R/ITGAM/JAK3/JUNB/LAT2/LGALS1/LILRA2/MDK/MILR1/MYD88/PGLYRP1/SBNO2/SEMA4A/SLC11A1/SOCS3/SPI1/STXBP2/SUCNR1/TLR4/TMEM98/TREM2/ZC3H12A	42	endotype3	up
BP	GO:0002269	leukocyte activation involved in inflammatory response	13/1304	52/18870	3.86316e-05	0.00113774	0.000895936	AZU1/C1QA/C5AR1/CLU/CST7/GRN/IFNGR2/ITGAM/MMP8/MYD88/TLR2/TLR9/TREM2	13	endotype3	up
BP	GO:0002274	myeloid leukocyte activation	50/1304	241/18870	1.64859e-12	6.99257e-10	5.50643e-10	ADAM9/ANXA3/AZU1/BATF/BATF2/BPI/C1QA/C5AR1/CAMP/CD177/CLEC4D/CLU/CNR1/CSF1/CST7/CTSG/CXCR2/DYSF/FCER1G/FES/FGR/FN1/GRN/IFI35/IFNGR2/IL10/IL18RAP/IL1RL1/IL4R/ITGAM/LAT2/LILRA2/MILR1/MMP8/MYD88/PLSCR1/PRKCD/S100A12/SBNO2/SLC11A1/SPI1/STXBP2/SUCNR1/TLR2/TLR4/TLR9/TREM2/VSIG4/WNK4/ZC3H12A	50	endotype3	up
BP	GO:0002275	myeloid cell activation involved in immune response	19/1304	98/18870	3.56777e-05	0.00106339	0.000837385	ANXA3/CD177/DYSF/FCER1G/FES/FGR/GRN/IFI35/IL4R/ITGAM/LAT2/LILRA2/MILR1/MYD88/SBNO2/SPI1/STXBP2/SUCNR1/TREM2	19	endotype3	up
BP	GO:0002281	macrophage activation involved in immune response	6/1304	19/18870	0.0013349	0.0167287	0.0131733	DYSF/GRN/IFI35/SBNO2/SUCNR1/TREM2	6	endotype3	up
BP	GO:0002283	neutrophil activation involved in immune response	8/1304	19/18870	1.93168e-05	0.000653452	0.000514573	ANXA3/CD177/FCER1G/ITGAM/LILRA2/MYD88/SPI1/STXBP2	8	endotype3	up
BP	GO:0002285	lymphocyte activation involved in immune response	26/1304	213/18870	0.00336929	0.0320522	0.0252401	BATF/BCL3/BCL6/CEACAM1/CLEC4D/CLEC4E/CR1/EXO1/FCER1G/HLX/IL10/IL18R1/IL27/IL4R/JAK3/JUNB/LGALS1/MDK/PGLYRP1/SEMA4A/SLC11A1/SOCS3/SPI1/TLR4/TMEM98/ZC3H12A	26	endotype3	up
BP	GO:0002286	T cell activation involved in immune response	19/1304	123/18870	0.00077127	0.0111915	0.00881299	BATF/BCL3/BCL6/CEACAM1/CLEC4D/CLEC4E/FCER1G/HLX/IL18R1/IL27/IL4R/JAK3/JUNB/MDK/SEMA4A/SLC11A1/SOCS3/TMEM98/ZC3H12A	19	endotype3	up
BP	GO:0002287	alpha-beta T cell activation involved in immune response	13/1304	76/18870	0.00198216	0.0216857	0.0170769	BATF/BCL3/BCL6/HLX/IL18R1/IL27/IL4R/JAK3/JUNB/SEMA4A/SOCS3/TMEM98/ZC3H12A	13	endotype3	up
BP	GO:0002292	T cell differentiation involved in immune response	16/1304	84/18870	0.000179145	0.00379925	0.0029918	BATF/BCL3/BCL6/CLEC4D/CLEC4E/FCER1G/HLX/IL18R1/IL27/IL4R/JAK3/JUNB/SEMA4A/SOCS3/TMEM98/ZC3H12A	16	endotype3	up
BP	GO:0002293	alpha-beta T cell differentiation involved in immune response	13/1304	76/18870	0.00198216	0.0216857	0.0170769	BATF/BCL3/BCL6/HLX/IL18R1/IL27/IL4R/JAK3/JUNB/SEMA4A/SOCS3/TMEM98/ZC3H12A	13	endotype3	up
BP	GO:0002294	CD4-positive, alpha-beta T cell differentiation involved in immune response	13/1304	75/18870	0.00175167	0.0200804	0.0158127	BATF/BCL3/BCL6/HLX/IL18R1/IL27/IL4R/JAK3/JUNB/SEMA4A/SOCS3/TMEM98/ZC3H12A	13	endotype3	up
BP	GO:0002366	leukocyte activation involved in immune response	42/1304	301/18870	1.05288e-05	0.000392268	0.000308899	ANXA3/BATF/BCL3/BCL6/CD177/CEACAM1/CLEC4D/CLEC4E/CR1/DYSF/EXO1/FCER1G/FES/FGR/GRN/HLX/IFI35/IL10/IL18R1/IL27/IL4R/ITGAM/JAK3/JUNB/LAT2/LGALS1/LILRA2/MDK/MILR1/MYD88/PGLYRP1/SBNO2/SEMA4A/SLC11A1/SOCS3/SPI1/STXBP2/SUCNR1/TLR4/TMEM98/TREM2/ZC3H12A	42	endotype3	up
BP	GO:0002367	cytokine production involved in immune response	17/1304	122/18870	0.00433122	0.0369696	0.0291124	ARG1/ARID5A/BCL6/BST2/FFAR2/FFAR3/IL10/IL18R1/IL1R1/IRAK3/JAK3/MYD88/RSAD2/TLR4/TLR9/TRIM6/UBE2J1	17	endotype3	up
BP	GO:0002385	mucosal immune response	7/482	39/18870	5.14432e-05	0.00177249	0.00144798	CAMP/DEFA1B/DEFA3/DEFA4/LTF/RNASE2/RNASE3	7	endotype2	up
BP	GO:0002385	mucosal immune response	10/1304	39/18870	0.000239742	0.00459007	0.00361454	CAMP/DEFA1/DEFA1B/DEFA3/DEFA4/FFAR2/FFAR3/LTF/RNASE2/RNASE3	10	endotype3	up
BP	GO:0002430	complement receptor mediated signaling pathway	5/1304	13/18870	0.00125886	0.0159205	0.0125369	C3AR1/C5AR1/CR1/FPR1/FPR2	5	endotype3	up
BP	GO:0002437	inflammatory response to antigenic stimulus	15/1304	80/18870	0.000337675	0.00596776	0.00469943	CNR1/CXCR2/ELANE/EXT1/FCGR1A/FGR/FUT7/GPR17/HCK/HMGB2/IL10/IL1RN/MAPK14/NLRP6/TREM2	15	endotype3	up
BP	GO:0002438	acute inflammatory response to antigenic stimulus	7/1304	26/18870	0.00151714	0.0181071	0.0142588	CNR1/CXCR2/ELANE/EXT1/FCGR1A/FUT7/NLRP6	7	endotype3	up
BP	GO:0002443	leukocyte mediated immunity	51/1304	466/18870	0.00075781	0.0110252	0.00868204	ANXA3/ARG1/ARID5A/AZU1/BATF/BCL3/BCL6/BST2/C1QA/C1QB/C1QC/C1RL/C2/C4BPA/CD177/CEACAM1/CLU/CR1/CTSG/ELANE/EXO1/FADD/FCER1G/FCGR1A/FES/FGR/FUT7/HLA-C/IGLL5/IL10/IL18R1/IL18RAP/IL1R1/IL4R/IRF7/ITGAM/JAK3/LAT2/LEP/MILR1/MPL/MYD88/NLRP6/PRKCD/RSAD2/SERPING1/SPI1/STXBP2/TLR4/TLR9/TREM2	51	endotype3	up
BP	GO:0002444	myeloid leukocyte mediated immunity	17/1304	110/18870	0.00141873	0.0173072	0.0136289	ANXA3/ARG1/AZU1/CD177/CTSG/ELANE/FCGR1A/FES/FGR/IL4R/ITGAM/LAT2/MILR1/MYD88/NLRP6/SPI1/STXBP2	17	endotype3	up
BP	GO:0002446	neutrophil mediated immunity	11/1304	35/18870	1.46188e-05	0.000513429	0.000404309	ANXA3/ARG1/AZU1/CD177/CTSG/ELANE/ITGAM/MYD88/NLRP6/SPI1/STXBP2	11	endotype3	up	yes
BP	GO:0002455	humoral immune response mediated by circulating immunoglobulin	6/482	55/18870	0.00270647	0.0373601	0.0305202	C1QB/C1QC/C2/CLU/EXO1/SERPING1	6	endotype2	up
BP	GO:0002455	humoral immune response mediated by circulating immunoglobulin	12/1304	55/18870	0.000306499	0.00557021	0.00438637	BCL3/C1QA/C1QB/C1QC/C1RL/C2/C4BPA/CLU/CR1/EXO1/SERPING1/TREM2	12	endotype3	up
BP	GO:0002460	adaptive immune response based on somatic recombination of immune receptors built from immunoglobulin superfamily domains	47/1304	380/18870	7.48438e-05	0.00190179	0.0014976	ARG1/ARID5A/BATF/BCL3/BCL6/C1QA/C1QB/C1QC/C1RL/C2/C4BPA/CD274/CEACAM1/CLU/CR1/EBI3/EPHB2/EXO1/FADD/FCER1G/FCGR1A/FUT7/HLA-C/HLX/IGLL5/IL10/IL17RA/IL18R1/IL1R1/IL1RL1/IL27/IL4R/IRF7/JAK3/JUNB/MPL/MYD88/PRKCD/RSAD2/SEMA4A/SERPING1/SLC11A1/SOCS3/TLR4/TMEM98/TREM2/ZC3H12A	47	endotype3	up
BP	GO:0002523	leukocyte migration involved in inflammatory response	7/1304	19/18870	0.000178163	0.00379302	0.00298689	ALOX5/ELANE/FFAR2/FUT7/MDK/S100A8/S100A9	7	endotype3	up
BP	GO:0002526	acute inflammatory response	27/1304	107/18870	2.57502e-09	4.17608e-07	3.28854e-07	ALOX5AP/ASS1/CD163/CEBPB/CNR1/CXCR2/EDNRB/ELANE/EXT1/F12/F3/FCGR1A/FFAR2/FFAR3/FN1/FUT7/HP/MYLK3/NLRP6/NUPR1/ORM1/ORM2/OSM/OSMR/PLSCR1/SERPINA1/VNN1	27	endotype3	up
BP	GO:0002532	production of molecular mediator involved in inflammatory response	18/1304	106/18870	0.000328129	0.00587436	0.00462588	ALOX5/ALOX5AP/EPHB2/GRN/IL17RA/IL1R2/IL4R/LEP/MAPK14/MEFV/MYD88/NCF1/P2RX1/SERPINE1/SIRPA/TLR4/TREM2/ZC3H12A	18	endotype3	up
BP	GO:0002573	myeloid leukocyte differentiation	37/1304	235/18870	2.11537e-06	9.91236e-05	7.80568e-05	BATF/BATF2/C1QC/CCR1/CEACAM1/CEBPB/CSF1/DHRS7B/FADD/FBN1/FES/IFI16/IL1RL1/INHBA/IRF7/JUNB/LILRB3/LTF/MAPK14/MMP9/MYD88/OSCAR/PF4/PIR/PPARG/PRTN3/SBNO2/SFRP1/SOCS1/SPI1/TAL1/TFE3/TLR2/TLR4/TNFAIP6/TREM2/TRIB1	37	endotype3	up
BP	GO:0002673	regulation of acute inflammatory response	10/1304	49/18870	0.00164947	0.0190333	0.0149882	ALOX5AP/CNR1/EDNRB/F12/FCGR1A/FFAR2/FFAR3/FUT7/OSM/OSMR	10	endotype3	up
BP	GO:0002675	positive regulation of acute inflammatory response	7/1304	28/18870	0.00241865	0.0251631	0.0198151	ALOX5AP/CNR1/FCGR1A/FFAR2/FFAR3/OSM/OSMR	7	endotype3	up
BP	GO:0002679	respiratory burst involved in defense response	5/1304	16/18870	0.00358889	0.0327213	0.025767	GRN/HCK/MPO/NCF1/TREM2	5	endotype3	up
BP	GO:0002685	regulation of leukocyte migration	14/482	230/18870	0.00245887	0.0347984	0.0284275	C3AR1/CCL2/CCL25/CXCL10/CYP19A1/ELANE/GP1BA/ITGA2B/ITGB3/LYVE1/SELP/SERPINE1/VEGFC/XG	14	endotype2	up
BP	GO:0002685	regulation of leukocyte migration	32/1304	230/18870	0.000120318	0.00274146	0.00215881	BST1/C3AR1/C5AR1/CCR1/CSF1/CXCL10/CXCR2/CYP19A1/DDT/DUSP1/ECM1/ELANE/FADD/FPR2/FUT7/GAS6/GP1BA/IL1R1/ITGA2B/ITGB3/LYVE1/MDK/MYD88/PADI2/SELP/SERPINE1/SPI1/ST3GAL4/TNFAIP6/TNFSF14/TREM2/VEGFC	32	endotype3	up
BP	GO:0002687	positive regulation of leukocyte migration	21/1304	149/18870	0.00141234	0.0172675	0.0135977	C3AR1/C5AR1/CCR1/CSF1/CXCL10/CXCR2/FADD/FPR2/FUT7/GAS6/IL1R1/ITGA2B/ITGB3/LYVE1/MDK/SELP/SERPINE1/SPI1/TNFSF14/TREM2/VEGFC	21	endotype3	up
BP	GO:0002688	regulation of leukocyte chemotaxis	19/1304	126/18870	0.00103918	0.0138074	0.0108729	BST1/C3AR1/C5AR1/CCR1/CSF1/CXCL10/CXCR2/CYP19A1/DDT/DUSP1/FPR2/GAS6/MDK/PADI2/SERPINE1/SPI1/TNFAIP6/TNFSF14/VEGFC	19	endotype3	up
BP	GO:0002691	regulation of cellular extravasation	6/482	41/18870	0.000566789	0.0116041	0.00947963	CCL25/ELANE/GP1BA/LYVE1/SELP/XG	6	endotype2	up
BP	GO:0002691	regulation of cellular extravasation	10/1304	41/18870	0.000372536	0.00634001	0.00499256	BST1/ELANE/FADD/FUT7/GP1BA/IL1R1/LYVE1/MDK/SELP/ST3GAL4	10	endotype3	up
BP	GO:0002695	negative regulation of leukocyte activation	33/1304	202/18870	3.27525e-06	0.000142203	0.00011198	ARG1/BCL6/BPI/CD274/CEACAM1/CEBPB/CNR1/CR1/CST7/CTSG/FGR/FN1/GPER1/GRN/HLX/IL10/IL4R/INHBA/JAK3/MDK/MERTK/MILR1/PDCD1LG2/PDE5A/PGLYRP1/SAMSN1/SFRP1/SOCS1/SPI1/TARM1/TYRO3/VSIG4/ZC3H12A	33	endotype3	up
BP	GO:0002696	positive regulation of leukocyte activation	40/1304	380/18870	0.00523276	0.0422451	0.0332667	BCL6/BST1/CAV1/CD177/CD274/CLEC4D/CR1/EBI3/EPHB2/FADD/FGR/FLOT2/GAS6/HLX/IGF1/IGFBP2/IL10/IL1RL1/IL1RL2/IL4R/IRS2/ITGAM/LEP/LGALS1/MDK/MMP8/MPL/MYD88/PDCD1LG2/SIRPA/SMARCD3/SOCS1/SPI1/SPTA1/TLR4/TLR9/TNFSF14/TREM2/VNN1/ZBTB16	40	endotype3	up
BP	GO:0002697	regulation of immune effector process	49/1304	389/18870	3.31845e-05	0.000999887	0.00078738	ARG1/ARID5A/BATF/BCL6/BST2/C4BPA/CD177/CD59/CEACAM1/CR1/DDX60/DHX58/EPHB2/FADD/FCGR1A/FES/FFAR2/FFAR3/FGR/FUT7/GRN/HLA-C/HLX/IL10/IL18R1/IL18RAP/IL1R1/IL27/IL4R/IRAK3/ITGAM/JAK3/JUNB/LEP/MYD88/MZB1/NCF1/PGLYRP1/RSAD2/SERPING1/SPI1/STXBP2/TLR4/TLR9/TREM2/TRIM6/UBE2J1/VSIG4/ZC3H12A	49	endotype3	up
BP	GO:0002698	negative regulation of immune effector process	18/1304	125/18870	0.00235587	0.0248403	0.019561	ARG1/BCL6/BST2/C4BPA/CD59/CEACAM1/CR1/GRN/HLX/IL10/IL4R/IRAK3/JAK3/PGLYRP1/SERPING1/SPI1/VSIG4/ZC3H12A	18	endotype3	up
BP	GO:0002718	regulation of cytokine production involved in immune response	17/1304	120/18870	0.00364698	0.0328585	0.0258751	ARG1/ARID5A/BCL6/BST2/FFAR2/FFAR3/IL10/IL18R1/IL1R1/IRAK3/JAK3/MYD88/RSAD2/TLR4/TLR9/TRIM6/UBE2J1	17	endotype3	up
BP	GO:0002752	cell surface pattern recognition receptor signaling pathway	14/1304	70/18870	0.000263026	0.00496688	0.00391126	CD14/FFAR2/IFI35/IRAK2/LILRA2/LTF/LY96/MYD88/NFKBIA/OAS1/TLR2/TLR4/TLR5/TREM2	14	endotype3	up
BP	GO:0002753	cytoplasmic pattern recognition receptor signaling pathway	26/1304	146/18870	7.23746e-06	0.000291294	0.000229385	ALPK1/CAV1/DDX60/DHX58/EIF2AK2/FLOT1/HSPA1A/HSPA1B/IRF7/MAP2K6/MEFV/MYD88/NFKBIA/NLRP6/OAS1/OAS3/OASL/RNF135/RSAD2/TIFA/TLR4/TLR9/TREM2/TREML4/TRIM25/ZDHHC12	26	endotype3	up
BP	GO:0002755	MyD88-dependent toll-like receptor signaling pathway	6/1304	20/18870	0.00179651	0.020476	0.0161242	IRAK2/IRAK3/IRF7/MYD88/TLR4/TLR9	6	endotype3	up
BP	GO:0002757	immune response-activating signal transduction	63/1304	473/18870	3.84343e-07	2.12762e-05	1.67543e-05	AIM2/ALPK1/BMX/BTN1A1/BTNL3/BTNL8/C3AR1/C5AR1/CAV1/CD14/CEACAM1/CLEC4E/CR1/DDX60/DHX58/EIF2AK2/FCER1G/FFAR2/FGR/FLOT1/FOSL1/FPR1/FPR2/GBP1/HCK/HSPA1A/HSPA1B/IFI35/IRAK2/IRAK3/IRF7/LAT2/LILRA2/LTF/LY96/MAP2K6/MEFV/MOG/MYD88/NAIP/NFKBIA/NLRC4/NLRP6/OAS1/OAS3/OASL/PLSCR1/PRKCD/RNF135/RSAD2/SH2B2/SMPDL3B/TIFA/TLR2/TLR4/TLR5/TLR9/TREM2/TREML4/TRIM25/TYRO3/ZC3H12A/ZDHHC12	63	endotype3	up
BP	GO:0002758	innate immune response-activating signal transduction	44/1304	255/18870	1.53444e-08	1.79104e-06	1.41039e-06	AIM2/ALPK1/CAV1/CD14/CLEC4E/DDX60/DHX58/EIF2AK2/FFAR2/FLOT1/FOSL1/HCK/HSPA1A/HSPA1B/IFI35/IRAK2/IRAK3/IRF7/LILRA2/LTF/LY96/MAP2K6/MEFV/MYD88/NAIP/NFKBIA/NLRC4/NLRP6/OAS1/OAS3/OASL/RNF135/RSAD2/SMPDL3B/TIFA/TLR2/TLR4/TLR5/TLR9/TREM2/TREML4/TRIM25/TYRO3/ZDHHC12	44	endotype3	up
BP	GO:0002761	regulation of myeloid leukocyte differentiation	20/1304	124/18870	0.000319227	0.00575234	0.00452979	C1QC/CCR1/CEACAM1/CEBPB/CSF1/FADD/FBN1/FES/INHBA/IRF7/LILRB3/LTF/PF4/SFRP1/TAL1/TFE3/TLR4/TNFAIP6/TREM2/TRIB1	20	endotype3	up
BP	GO:0002762	negative regulation of myeloid leukocyte differentiation	10/1304	53/18870	0.0030454	0.029994	0.0236193	C1QC/CEACAM1/FBN1/INHBA/LILRB3/LTF/SFRP1/TLR4/TNFAIP6/TRIB1	10	endotype3	up
BP	GO:0002764	immune response-regulating signaling pathway	66/1304	500/18870	2.83556e-07	1.69948e-05	1.33829e-05	AIM2/ALPK1/BMX/BTN1A1/BTNL3/BTNL8/C3AR1/C5AR1/CAV1/CD14/CEACAM1/CLEC4D/CLEC4E/CR1/DDX60/DHX58/EIF2AK2/FCER1G/FCGR1A/FFAR2/FGR/FLOT1/FOSL1/FPR1/FPR2/GBP1/HCK/HSPA1A/HSPA1B/IFI35/IRAK2/IRAK3/IRF7/LAT2/LILRA2/LTF/LY96/MAP2K6/MAPK10/MEFV/MOG/MYD88/NAIP/NFKBIA/NLRC4/NLRP6/OAS1/OAS3/OASL/PLSCR1/PRKCD/RNF135/RSAD2/SH2B2/SMPDL3B/TIFA/TLR2/TLR4/TLR5/TLR9/TREM2/TREML4/TRIM25/TYRO3/ZC3H12A/ZDHHC12	66	endotype3	up
BP	GO:0002768	immune response-regulating cell surface receptor signaling pathway	38/1304	346/18870	0.0031601	0.0306858	0.0241641	BMX/BTN1A1/BTNL3/BTNL8/C3AR1/C5AR1/CD14/CEACAM1/CLEC4D/CLEC4E/CR1/FCER1G/FCGR1A/FFAR2/FGR/FPR1/FPR2/GBP1/HCK/IFI35/IRAK2/LAT2/LILRA2/LTF/LY96/MAPK10/MOG/MYD88/NFKBIA/OAS1/PLSCR1/PRKCD/SH2B2/TLR2/TLR4/TLR5/TREM2/ZC3H12A	38	endotype3	up
BP	GO:0002790	peptide secretion	29/1304	246/18870	0.00340798	0.0320675	0.0252522	ABCA1/ABCC8/ADRA2A/ALOX5/CASR/CNR1/CPE/CPLX3/DOC2B/EXOC3L1/FAM3B/FFAR2/FFAR3/GNAZ/GPER1/GPR27/IL1RN/INHBB/IRS2/KCNB1/LEP/MAFA/NADK/PFKFB2/PIM3/PTPRN/S100A8/SFRP1/SYTL4	29	endotype3	up
BP	GO:0002792	negative regulation of peptide secretion	10/1304	46/18870	0.000988106	0.013354	0.0105158	ABCC8/ADRA2A/FFAR2/GNAZ/INHBB/KCNB1/LEP/PIM3/SFRP1/SYTL4	10	endotype3	up
BP	GO:0002819	regulation of adaptive immune response	28/1304	208/18870	0.000534573	0.00842182	0.00663192	ARG1/ARID5A/BATF/BCL6/C4BPA/CD274/CEACAM1/CR1/EPHB2/FADD/FCGR1A/FUT7/HLA-C/HLX/IL10/IL18R1/IL1R1/IL1RL1/IL27/IL4R/IRF7/JAK3/JUNB/RSAD2/SAMSN1/SLC11A1/TREM2/ZC3H12A	28	endotype3	up
BP	GO:0002822	regulation of adaptive immune response based on somatic recombination of immune receptors built from immunoglobulin superfamily domains	26/1304	193/18870	0.000820351	0.0116741	0.00919298	ARG1/ARID5A/BATF/BCL6/C4BPA/CD274/CEACAM1/CR1/EPHB2/FADD/FCGR1A/FUT7/HLA-C/HLX/IL10/IL18R1/IL1R1/IL1RL1/IL27/IL4R/JAK3/JUNB/RSAD2/SLC11A1/TREM2/ZC3H12A	26	endotype3	up
BP	GO:0002825	regulation of T-helper 1 type immune response	9/1304	31/18870	0.000175308	0.00376127	0.00296188	ARID5A/HLX/IL18R1/IL1R1/IL1RL1/IL27/IL4R/JAK3/SLC11A1	9	endotype3	up
BP	GO:0002832	negative regulation of response to biotic stimulus	25/1304	150/18870	3.47149e-05	0.00104031	0.000819215	ARG1/AURKB/CEACAM1/CR1/DCST1/DHX58/GRN/IFI16/IRAK3/ISG15/LILRA2/LTF/MEFV/OAS1/OAS3/PPARG/SERPING1/TRAFD1/TREM2/TRIB1/TRIM21/TYRO3/USP18/VSIG4/ZDHHC12	25	endotype3	up
BP	GO:0002833	positive regulation of response to biotic stimulus	59/1304	369/18870	1.1911e-09	2.26473e-07	1.7834e-07	AIM2/ALPK1/ARG1/CAV1/CD14/CD274/CLEC4E/DDX60/DHX58/EIF2AK2/EMILIN2/FADD/FFAR2/FLOT1/FOSL1/FPR2/GRN/HCK/HMGB2/HSPA1A/HSPA1B/IFI16/IFI35/IL18RAP/IRAK2/IRAK3/IRF7/LILRA2/LTF/LY96/MAP2K6/MEFV/MYD88/NAIP/NFKBIA/NLRC4/NLRP6/OAS1/OAS3/OASL/PARP9/PLSCR1/RBM47/RNF135/RSAD2/SMPDL3B/SPI1/TIFA/TLR2/TLR4/TLR5/TLR9/TREM2/TREML4/TRIM25/TRIM6/TYRO3/ZBP1/ZDHHC12	59	endotype3	up
BP	GO:0002861	regulation of inflammatory response to antigenic stimulus	10/1304	48/18870	0.00139799	0.0171301	0.0134894	CNR1/FCGR1A/FGR/FUT7/GPR17/HCK/IL10/MAPK14/NLRP6/TREM2	10	endotype3	up
BP	GO:0002862	negative regulation of inflammatory response to antigenic stimulus	7/1304	33/18870	0.00645106	0.0493358	0.0388504	FGR/GPR17/HCK/IL10/MAPK14/NLRP6/TREM2	7	endotype3	up
BP	GO:0002921	negative regulation of humoral immune response	5/1304	17/18870	0.00479831	0.0398462	0.0313776	C4BPA/CD59/CR1/SERPING1/VSIG4	5	endotype3	up
BP	GO:0003012	muscle system process	52/1304	452/18870	0.000206029	0.00414544	0.00326441	ABCC8/ADRA2A/ANKRD2/APBB2/ARHGEF11/ASPH/CALD1/CAV1/CFLAR/CNN1/CTTN/DOCK4/EDNRB/EHD3/FGF13/GPER1/HDAC4/IGF1/JUP/KCNE1/KCNJ2/KCNMA1/KCNN2/LEP/LTB4R/MAP2K6/MEIS1/MYBPC3/MYL9/MYLK/NOS1AP/P2RX1/P2RY1/PDE5A/PPARG/PRKG1/PROK2/RYR2/SCN1B/SCN2B/SCN5A/SLC8A1/SLC8A3/SLC9A1/SMTN/TBXA2R/TMEM38A/TNFRSF1A/TNNT1/TNNT3/TRIM72/ZC3H12A	52	endotype3	up
BP	GO:0003015	heart process	31/1304	255/18870	0.00155622	0.0183747	0.0144695	ADM/ADM2/BVES/CAV1/EDNRB/EHD3/EPAS1/EXT1/FGF13/IRX3/JUP/KCNE1/KCNG2/KCNJ2/KCNN2/MAP2K6/MYBPC3/NOS1AP/PDE5A/RYR2/SCN1B/SCN2B/SCN5A/SHOX2/SLC8A1/SLC8A2/SLC8A3/SLC9A1/TMEM38A/YAP1/ZC3H12A	31	endotype3	up
BP	GO:0003018	vascular process in circulatory system	20/482	269/18870	2.09729e-05	0.000822992	0.000672318	ADCY6/ADRA1A/ADRA2A/CAV1/CBS/CD38/EDNRB/GPR4/LEP/MMP2/PDE2A/PDE3A/PRKG1/SLC1A3/SLC8A2/SLCO2B1/SMTNL1/TEK/TJP1/UTS2R	20	endotype2	up
BP	GO:0003018	vascular process in circulatory system	44/1304	269/18870	7.76613e-08	5.78681e-06	4.55694e-06	ABCC8/ADCY6/ADM/ADRA2A/AZU1/CASR/CAV1/CBS/CEACAM1/CLDN5/CXCR2/DOCK4/ECE1/EDNRB/EXT1/GPER1/HRH2/ITGA1/KCNMA1/KEL/LEP/MMP2/MYLK3/P2RX1/P2RY1/PDE2A/PDE3A/PRKG1/SLC19A1/SLC1A2/SLC1A3/SLC22A1/SLC24A3/SLC2A3/SLC2A4/SLC6A13/SLC6A4/SLC8A1/SLC8A2/SLCO2B1/SMTNL1/TBXA2R/TEK/UTS2R	44	endotype3	up
BP	GO:0003254	regulation of membrane depolarization	6/482	47/18870	0.00118977	0.0209482	0.017113	FZD9/IFI6/NTSR1/PTPN3/SCN2B/SCN5A	6	endotype2	up
MF	GO:0003678	DNA helicase activity	7/367	58/18496	0.000144021	0.00735814	0.00690472	BRIP1/DSCC1/MCM2/MCM4/PIF1/POLQ/RAD51	7	endotype1	up
MF	GO:0003688	DNA replication origin binding	5/367	16/18496	1.09186e-05	0.000767034	0.000719767	CDC45/CDC6/MCM10/MCM2/ORC1	5	endotype1	up
MF	GO:0003688	DNA replication origin binding	4/490	16/18496	0.000687297	0.043916	0.0408985	CDC45/CDC6/MCM10/ORC1	4	endotype2	up
MF	GO:0003697	single-stranded DNA binding	10/367	118/18496	0.000122014	0.00685721	0.00643465	BRCA2/CDC45/DMC1/MCM10/MCM2/MCM4/NEIL3/RAD51/RAD51AP1/RAD54L	10	endotype1	up
MF	GO:0003774	cytoskeletal motor activity	14/367	112/18496	4.74069e-08	8.88089e-06	8.33363e-06	CENPE/DNAH8/KIF11/KIF14/KIF15/KIF18A/KIF18B/KIF20A/KIF23/KIF26B/KIF2C/KIF4A/KIFC1/MYH15	14	endotype1	up
MF	GO:0003777	microtubule motor activity	13/367	68/18496	7.00677e-10	3.9378e-07	3.69515e-07	CENPE/DNAH8/KIF11/KIF14/KIF15/KIF18A/KIF18B/KIF20A/KIF23/KIF26B/KIF2C/KIF4A/KIFC1	13	endotype1	up
MF	GO:0003777	microtubule motor activity	13/1339	68/18496	0.00104667	0.0355169	0.0308124	DNAH17/DNAH2/DYNC1I1/KIF11/KIF18B/KIF1B/KIF20A/KIF24/KIF2C/KIF3C/KIF4A/KIFC1/KIFC3	13	endotype3	up
MF	GO:0003953	NAD+ nucleosidase activity	8/1339	16/18496	5.61923e-06	0.000577674	0.000501157	BST1/IL18R1/IL18RAP/IL1R1/IL1RL1/IL1RL2/TLR2/TLR4	8	endotype3	up
MF	GO:0004175	endopeptidase activity	45/1339	389/18496	0.00123482	0.0371013	0.032187	ADAM9/ADAMTS2/ADAMTS3/ASPRV1/AZU1/C1RL/C2/CAPN11/CAPN13/CASP5/CFLAR/CTRC/CTRL/CTSD/CTSG/ECE1/ELANE/ESPL1/F12/F3/FAP/HP/HPN/HTRA1/HTRA3/KEL/LTF/MMP1/MMP2/MMP25/MMP27/MMP8/MMP9/OVCH1/PAPPA2/PCSK6/PCSK9/PGA5/PRSS27/PRSS36/PRTN3/SFRP1/ST14/TMPRSS2/UCHL1	45	endotype3	up
MF	GO:0004252	serine-type endopeptidase activity	14/490	174/18496	0.000228277	0.0332713	0.0309852	C2/CTSG/ELANE/FAP/HP/HPN/HTRA3/LTF/MMP1/MMP2/MMP8/MMP9/PCSK6/PRTN3	14	endotype2	up
MF	GO:0004252	serine-type endopeptidase activity	27/1339	174/18496	0.000135985	0.00988808	0.00857832	AZU1/C1RL/C2/CTRC/CTRL/CTSG/ELANE/F12/F3/FAP/HP/HPN/HTRA1/HTRA3/LTF/MMP1/MMP2/MMP8/MMP9/OVCH1/PCSK6/PCSK9/PRSS27/PRSS36/PRTN3/ST14/TMPRSS2	27	endotype3	up
MF	GO:0004386	helicase activity	10/367	154/18496	0.00102573	0.0384308	0.0360626	BRIP1/DQX1/DSCC1/ERCC6L/MCM2/MCM4/PIF1/POLQ/RAD51/RAD54L	10	endotype1	up
MF	GO:0004713	protein tyrosine kinase activity	24/1339	138/18496	5.08192e-05	0.00470308	0.00408012	AATK/BMX/CAMKK2/EIF2AK2/EPHA10/EPHA6/EPHB2/FES/FGFR4/FGR/FLT3/HCK/JAK3/MAP2K6/MELK/MERTK/MET/NTRK3/PBK/PKM/PRKCD/TEK/TTK/TYRO3	24	endotype3	up
MF	GO:0004875	complement receptor activity	5/1339	12/18496	0.00101578	0.0355169	0.0308124	C3AR1/C5AR1/CR1/FPR1/FPR2	5	endotype3	up
MF	GO:0004896	cytokine receptor activity	24/1339	96/18496	5.74389e-08	2.92364e-05	2.53638e-05	CCR1/CCRL2/CSF2RA/CSF3R/CXCR1/CXCR2/EBI3/F3/FLT3/GPR17/IFNGR2/IL10RB/IL17RA/IL17REL/IL18R1/IL18RAP/IL1R1/IL1R2/IL1RL1/IL1RL2/IL4R/MPL/OSMR/XCR1	24	endotype3	up
MF	GO:0005178	integrin binding	23/1339	154/18496	0.000715285	0.0291264	0.0252684	ACTN1/ADAM9/CASR/CD177/FAP/FBN1/FERMT3/FGF2/FN1/ICAM5/IGF1/ISG15/ITGA1/ITGA2B/ITGA7/ITGA9/ITGAD/ITGAM/ITGB3/ITGB4/ITGB5/SLC6A4/VWF	23	endotype3	up
MF	GO:0005355	glucose transmembrane transporter activity	7/1339	25/18496	0.00154644	0.0415957	0.036086	PPBP/SLC2A14/SLC2A3/SLC2A4/SLC2A5/SLC45A2/SLC5A9	7	endotype3	up
MF	GO:0005539	glycosaminoglycan binding	23/490	240/18496	1.14231e-07	3.96383e-05	3.69148e-05	AOC1/CCL8/COL23A1/CTSG/CXCL10/CXCL11/ELANE/FGF2/FSTL1/HAPLN4/HMMR/LIPH/LTF/LYVE1/MPO/PCOLCE2/PCSK6/PF4/PF4V1/PRELP/PTPRF/SELP/SFRP1	23	endotype2	up
MF	GO:0005539	glycosaminoglycan binding	40/1339	240/18496	5.96728e-07	0.00020249	0.000175668	ADAMTS3/AGRN/ANG/AOC1/AZU1/CEL/COL17A1/COL23A1/CRISPLD2/CTSG/CXCL10/ELANE/FBN1/FGF2/FGFR4/FN1/FSTL1/HAPLN4/HMMR/LIPH/LRPAP1/LTF/LYVE1/MDK/MPO/PCOLCE2/PCSK6/PF4/PF4V1/PGLYRP1/PRELP/PTPRF/SELL/SELP/SFRP1/SLIT1/STAB2/TLR2/TNFAIP6/TREM2	40	endotype3	up
MF	GO:0005544	calcium-dependent phospholipid binding	7/490	53/18496	0.000471253	0.0408812	0.0380723	ANXA10/ANXA3/ANXA8/ANXA8L1/CPNE4/DOC2B/SYT1	7	endotype2	up
MF	GO:0005544	calcium-dependent phospholipid binding	11/1339	53/18496	0.00123914	0.0371013	0.032187	ANXA10/ANXA3/ANXA8/ANXA8L1/CPNE4/CPNE5/DOC2B/DYSF/PLA2G4D/RPH3A/SYT5	11	endotype3	up
CC	GO:0005581	collagen trimer	15/1378	86/19886	0.000774031	0.00991291	0.00822879	C1QA/C1QB/C1QC/C1QTNF7/COL17A1/COL23A1/COL24A1/COL4A1/COL7A1/COL9A2/COL9A3/EMID1/EMILIN2/GLDN/MARCO	15	endotype3	up
CC	GO:0005604	basement membrane	16/1378	90/19886	0.000420578	0.00618363	0.00513308	AGRN/ANG/COL17A1/COL23A1/COL4A1/COL7A1/FBN1/FN1/FREM2/HMCN1/ITGB4/LOXL1/MEGF9/SPARC/TIMP1/TIMP3	16	endotype3	up
CC	GO:0005657	replication fork	6/377	67/19886	0.00168169	0.0225735	0.0198126	CHEK1/EME1/MCM10/PIF1/UHRF1/XRCC2	6	endotype1	up
CC	GO:0005765	lysosomal membrane	45/1378	441/19886	0.00596375	0.049912	0.0414324	ABCA13/ABCB6/AP1M2/AP5B1/ARL8A/ATP6V0D1/ATP6V1C1/AZU1/BRI3/BST2/C3AR1/CD63/CEACAM6/CEACAM8/CHMP4C/CKAP4/CSF3R/CTSA/CTSD/DAB2/DRAM1/ECE1/EGF/FLOT1/FPR1/GRN/HPSE/IFITM1/IFITM2/IFITM3/KPTN/LAPTM4B/MGST1/PCSK9/RRAGD/SLC11A1/SLC36A1/SORT1/STOM/TFE3/TFEB/TLR9/TOM1/TRPM2/VNN1	45	endotype3	up
CC	GO:0005766	primary lysosome	15/499	155/19886	8.69152e-06	0.000182522	0.000143842	ABCA13/C3AR1/CEACAM6/CEACAM8/CTSG/DEFA1B/DEFA3/DEFA4/ELANE/GGH/MPO/PRTN3/RNASE2/RNASE3/TXNDC5	15	endotype2	up
CC	GO:0005766	primary lysosome	38/1378	155/19886	4.41355e-12	2.00081e-10	1.66089e-10	ABCA13/ARG1/ARL8A/AZU1/BPI/BRI3/BST2/C3AR1/CD63/CEACAM6/CEACAM8/CKAP4/CTSA/CTSG/DEFA1/DEFA1B/DEFA3/DEFA4/ELANE/FPR1/GCA/GGH/GRN/MGST1/MPO/ORM2/PADI2/PLAC8/PRKCD/PRTN3/RETN/RNASE2/RNASE3/STOM/STXBP2/TOM1/TXNDC5/VNN1	38	endotype3	up
CC	GO:0005774	vacuolar membrane	50/1378	484/19886	0.00305677	0.0296944	0.0246496	ABCA13/ABCB6/ABCC11/AP1M2/AP5B1/ARL8A/ATP6V0D1/ATP6V1C1/AZU1/BRI3/BST2/C3AR1/CD63/CEACAM6/CEACAM8/CHMP4C/CKAP4/CSF3R/CTSA/CTSD/DAB2/DRAM1/ECE1/EGF/FLOT1/FPR1/GRN/HPSE/IFITM1/IFITM2/IFITM3/KPTN/LAPTM4B/MAP1LC3B2/MGST1/PCSK9/RRAGD/SBF2/SH3GLB1/SLC11A1/SLC36A1/SORT1/STOM/TFE3/TFEB/TLR9/TOM1/TRPM2/VNN1/WDFY3	50	endotype3	up
CC	GO:0005775	vacuolar lumen	15/499	176/19886	3.94052e-05	0.000677053	0.000533573	CTSG/DEFA1B/DEFA3/ELANE/GGH/GPC5/MPO/NSG2/PRELP/PRTN3/RNASE2/RNASE3/SDC1/TCN2/TXNDC5	15	endotype2	up
CC	GO:0005775	vacuolar lumen	31/1378	176/19886	1.35213e-06	2.91353e-05	2.41855e-05	AGRN/ARG1/AZU1/BPI/CTSA/CTSD/CTSG/DEFA1/DEFA1B/DEFA3/ELANE/EPDR1/GCA/GGH/GRN/GYG1/HPSE/MPO/NSG2/ORM2/PADI2/PLAC8/PRELP/PRKCD/PRTN3/RETN/RNASE2/RNASE3/SDC1/TCN2/TXNDC5	31	endotype3	up
CC	GO:0005788	endoplasmic reticulum lumen	37/1378	313/19886	0.00103508	0.0114915	0.00953918	ADAMTSL4/APOL1/CES1/CKAP4/CLU/COL17A1/COL23A1/COL24A1/COL4A1/COL7A1/COL9A2/COL9A3/CSF1/EBI3/F5/FBN1/FLT3/FN1/FSTL1/GAS6/IL27/LGALS1/LRPAP1/LTBP1/MZB1/P4HA2/PCSK9/PDGFA/PDGFC/QSOX1/SERPINA1/SERPING1/SHISA5/TIMP1/TOR1B/TXNDC5/WNT5B	37	endotype3	up
CC	GO:0005796	Golgi lumen	11/499	106/19886	7.22441e-05	0.00113784	0.000896714	DEFA1B/DEFA3/DEFA4/GPC5/MUC21/PCSK6/PDGFA/PRELP/PROS1/SDC1/WNT5B	11	endotype2	up
CC	GO:0005811	lipid droplet	15/1378	104/19886	0.00529009	0.0464163	0.0385305	ABHD4/AQP10/CAV1/CES1/CKAP4/DGAT2/G0S2/GAPDH/HSD17B13/HSD3B7/PLIN3/PLIN4/PLIN5/PNPLA1/RSAD2	15	endotype3	up
CC	GO:0005819	spindle	36/377	431/19886	9.34575e-14	4.65952e-12	4.08964e-12	ASPM/AUNIP/AURKA/AURKB/BIRC5/BUB1B/CCNB1/CDC20/CDC6/CDCA8/CDK1/CENPE/CENPF/CKAP2L/DLGAP5/ESPL1/HMMR/KIF11/KIF14/KIF15/KIF18A/KIF18B/KIF20A/KIF23/KIF2C/KIF4A/KIFC1/NEK2/PLK1/SHCBP1/SKA1/SKA3/SPAG5/TPX2/TTK/WDR62	36	endotype1	up
CC	GO:0005819	spindle	30/499	431/19886	5.36944e-07	1.44975e-05	1.14252e-05	ASPM/AURKB/BIRC5/BUB1B/CCNB1/CDC20/CDC6/CDCA8/CDK1/CENPF/CKAP2L/DLGAP5/DYNC1I1/ESPL1/HEPACAM2/HMMR/KIF11/KIF18B/KIF20A/KIF2C/KIF4A/KIFC1/NEK2/PLK1/SHCBP1/SKA1/SKA3/TPX2/TTK/WDR62	30	endotype2	up
CC	GO:0005819	spindle	47/1378	431/19886	0.00137241	0.0149318	0.012395	ALPK1/ARL8A/AUNIP/AURKB/BIRC5/BUB1B/CAPG/CCNB1/CDC20/CDC6/CDCA8/CDK1/CDK5RAP2/CENPF/CEP19/CHMP4C/CKAP2L/CLTCL1/CTTN/CXCR2/DLGAP5/DNAAF1/DYNC1I1/ESPL1/HAUS4/HECW2/HEPACAM2/HMMR/KIF11/KIF18B/KIF20A/KIF2C/KIF4A/KIFC1/LIMK2/MAPK14/NEK2/PLEKHG6/PLK1/POC1A/RSPH1/SHCBP1/SKA1/SKA3/SPAG5/TPX2/TTK	47	endotype3	up
CC	GO:0005871	kinesin complex	9/377	47/19886	2.07447e-07	5.17136e-06	4.53888e-06	KIF11/KIF14/KIF15/KIF18A/KIF18B/KIF20A/KIF23/KIF2C/KIFC1	9	endotype1	up
CC	GO:0005871	kinesin complex	5/499	47/19886	0.00628247	0.0494745	0.0389899	KIF11/KIF18B/KIF20A/KIF2C/KIFC1	5	endotype2	up
CC	GO:0005874	microtubule	29/377	467/19886	2.4802e-08	7.21324e-07	6.33103e-07	ASPM/AURKA/AURKB/BIRC5/CDK1/CENPE/DCX/DNAH8/GTSE1/KIF11/KIF14/KIF15/KIF18A/KIF18B/KIF20A/KIF23/KIF26B/KIF2C/KIF4A/KIFC1/MX1/NEK2/PLK1/RADIL/SKA1/SKA3/SPAG5/TEKT4/TPX2	29	endotype1	up
CC	GO:0005874	microtubule	24/499	467/19886	0.000786767	0.00901206	0.00710223	ASPM/AURKB/BIRC5/CDK1/DYNC1I1/FGF13/FIGN/GTSE1/KIF11/KIF18B/KIF20A/KIF2C/KIF4A/KIFC1/MAP2/MX1/NEK2/PLK1/RADIL/RP1L1/SKA1/SKA3/SPAG6/TPX2	24	endotype2	up
CC	GO:0005875	microtubule associated complex	16/377	156/19886	4.82534e-08	1.29542e-06	1.13698e-06	AURKA/AURKB/BIRC5/CDCA8/DCX/DNAH8/KIF11/KIF14/KIF15/KIF18A/KIF18B/KIF20A/KIF23/KIF2C/KIF4A/KIFC1	16	endotype1	up
CC	GO:0005875	microtubule associated complex	11/499	156/19886	0.00197707	0.0201982	0.0159178	AURKB/BIRC5/CDCA8/DYNC1I1/KIF11/KIF18B/KIF20A/KIF2C/KIF4A/KIFC1/MAP2	11	endotype2	up
CC	GO:0005875	microtubule associated complex	20/1378	156/19886	0.00565216	0.0488059	0.0405142	AURKB/BIRC5/CDCA8/DNAH17/DNAH2/DRC1/DYNC1I1/HAUS4/KIF11/KIF18B/KIF1B/KIF20A/KIF2C/KIF3C/KIF4A/KIFC1/KIFC3/MAP1A/MAP1B/MEFV	20	endotype3	up
CC	GO:0005876	spindle microtubule	11/377	81/19886	3.63518e-07	7.92925e-06	6.95946e-06	AURKA/AURKB/CDK1/CENPE/KIF11/KIF18A/KIF18B/KIF4A/PLK1/SKA1/SKA3	11	endotype1	up
CC	GO:0005876	spindle microtubule	8/499	81/19886	0.000961175	0.010686	0.00842144	AURKB/CDK1/KIF11/KIF18B/KIF4A/PLK1/SKA1/SKA3	8	endotype2	up
CC	GO:0005884	actin filament	17/1378	118/19886	0.00314698	0.0300344	0.0249318	ACTN1/ARHGAP6/CTTN/FHDC1/GAS2L1/GAS7/HCK/MYO1B/PDLIM1/PDLIM7/POTEE/PSTPIP2/SH2B2/SHROOM4/SMTN/SMTNL1/TEK	17	endotype3	up
CC	GO:0005901	caveola	7/499	81/19886	0.00422175	0.0377084	0.0297173	ADRA1A/BVES/CAV1/CAV2/EHD2/NOS1AP/SCN5A	7	endotype2	up
CC	GO:0005902	microvillus	16/1378	97/19886	0.000984173	0.011154	0.00925899	CEACAM1/CLRN1/FABP2/ITGB3/MYO1B/MYO7B/PDGFA/PDPN/PLEKHG6/PROM1/PTPRH/S100P/SLC7A11/STARD10/TEK/VIL1	16	endotype3	up
BP	GO:0005976	polysaccharide metabolic process	16/1304	102/18870	0.00164997	0.0190333	0.0149882	CHIT1/CHST1/CSGALNACT2/EGF/EXT1/GYG1/HAS1/IGF1/IRS2/MGAM/NDST1/NDST3/PPP1R3B/PPP1R3D/PYGL/PYGM	16	endotype3	up
BP	GO:0006022	aminoglycan metabolic process	22/1304	121/18870	2.55954e-05	0.00081111	0.000638724	B3GNT8/B4GALT5/CHIT1/CHST1/CHST13/CHST15/CSGALNACT2/EDNRB/EGF/EXT1/FGF2/HAS1/HMMR/HPSE/LYVE1/NDST1/NDST3/PGLYRP1/ST3GAL2/ST3GAL4/STAB2/TNFAIP6	22	endotype3	up
BP	GO:0006023	aminoglycan biosynthetic process	13/1304	74/18870	0.00154378	0.0183062	0.0144156	B3GNT8/B4GALT5/CHST1/CHST13/CHST15/CSGALNACT2/EGF/EXT1/HAS1/NDST1/NDST3/ST3GAL2/ST3GAL4	13	endotype3	up
BP	GO:0006213	pyrimidine nucleoside metabolic process	7/1304	24/18870	0.00090156	0.0124592	0.0098112	APOBEC3A/APOBEC3B/CDA/TK1/TYMP/UPB1/UPP1	7	endotype3	up
BP	GO:0006260	DNA replication	30/359	278/18870	1.57817e-14	1.04311e-12	9.3157e-13	BRCA2/CCNA2/CCNE1/CDC45/CDC6/CDK1/CDT1/CHEK1/DSCC1/DTL/E2F7/E2F8/EME1/ESCO2/FAM111B/GINS1/GINS2/MAS1/MCM10/MCM2/MCM4/ORC1/ORC6/PIF1/POLE2/POLQ/RAD51/RRM2/TICRR/TK1	30	endotype1	up	yes
BP	GO:0006260	DNA replication	22/482	278/18870	2.99782e-06	0.000151247	0.000123557	ADRA2A/CCNA2/CDC45/CDC6/CDK1/CDT1/CHEK1/DTL/E2F7/E2F8/EGF/ESCO2/GINS2/MCM10/ORC1/ORC6/PIF1/POLQ/RAD51/RRM2/TICRR/TK1	22	endotype2	up	yes
BP	GO:0006261	DNA-templated DNA replication	21/359	161/18870	4.01606e-12	2.26282e-10	2.02085e-10	BRCA2/CCNE1/CDC45/CDC6/CDT1/DSCC1/E2F7/E2F8/EME1/GINS1/GINS2/MCM10/MCM2/MCM4/ORC1/ORC6/POLE2/POLQ/RAD51/TICRR/TK1	21	endotype1	up
BP	GO:0006261	DNA-templated DNA replication	13/482	161/18870	0.000258395	0.00636673	0.00520111	CDC45/CDC6/CDT1/E2F7/E2F8/GINS2/MCM10/ORC1/ORC6/POLQ/RAD51/TICRR/TK1	13	endotype2	up
BP	GO:0006268	DNA unwinding involved in DNA replication	6/359	21/18870	1.93838e-06	5.84404e-05	5.21913e-05	CDC45/GINS1/GINS2/MCM2/MCM4/RAD51	6	endotype1	up
BP	GO:0006270	DNA replication initiation	10/359	37/18870	1.2096e-09	6.02523e-08	5.38094e-08	CCNE1/CDC45/CDC6/CDT1/MCM10/MCM2/MCM4/ORC1/ORC6/TICRR	10	endotype1	up
BP	GO:0006270	DNA replication initiation	7/482	37/18870	3.59869e-05	0.00135946	0.00111057	CDC45/CDC6/CDT1/MCM10/ORC1/ORC6/TICRR	7	endotype2	up
BP	GO:0006275	regulation of DNA replication	12/359	124/18870	4.40986e-06	0.000130661	0.000116689	CCNA2/CDC6/CDK1/CDT1/DSCC1/E2F7/E2F8/ESCO2/MAS1/MCM2/MCM4/TICRR	12	endotype1	up
BP	GO:0006302	double-strand break repair	21/359	307/18870	4.81016e-07	1.65325e-05	1.47647e-05	AUNIP/BRCA2/BRIP1/CDC45/CDCA5/CHEK1/DMC1/EME1/ESCO2/FOXM1/GINS2/MCM2/MCM4/PARPBP/POLQ/RAD51/RAD51AP1/RAD54L/TRIP13/UHRF1/XRCC2	21	endotype1	up
BP	GO:0006310	DNA recombination	23/359	340/18870	1.66085e-07	6.20471e-06	5.54122e-06	AUNIP/BRCA2/BRIP1/CDC45/CHEK1/DMC1/EME1/EXO1/GINS2/MCM2/MCM4/MND1/PARPBP/PIF1/POLQ/PRDM7/RAD51/RAD51AP1/RAD54L/TOP2A/TRIP13/UHRF1/XRCC2	23	endotype1	up
BP	GO:0006509	membrane protein ectodomain proteolysis	7/482	44/18870	0.000114803	0.00328741	0.00268555	ADRA2A/IL10/PRTN3/PTPN3/RGMA/TIMP3/TIMP4	7	endotype2	up
BP	GO:0006509	membrane protein ectodomain proteolysis	9/1304	44/18870	0.00273691	0.0276599	0.0217813	ADAM9/ADRA2A/IL10/PRTN3/RGMA/TIMP1/TIMP2/TIMP3/TIMP4	9	endotype3	up
BP	GO:0006575	cellular modified amino acid metabolic process	10/482	126/18870	0.00147943	0.0247675	0.020233	ALDH1L2/ASS1/CBS/CHDH/CRYM/GGH/HPN/PLOD2/PLSCR1/TYMS	10	endotype2	up
BP	GO:0006690	icosanoid metabolic process	21/1304	125/18870	0.00012711	0.00286074	0.00225275	AKR1C1/ALOX12/ALOX15B/ALOX5/ALOX5AP/CYP1A1/CYP1A2/CYP1B1/CYP2C9/CYP4F2/GGT1/GGT5/GGT6/HPGD/MGLL/NAIP/NLRC4/PTGR1/PTGS1/TLR2/TNFRSF1A	21	endotype3	up
BP	GO:0006691	leukotriene metabolic process	9/1304	34/18870	0.000377861	0.00637165	0.00501747	ALOX12/ALOX5/ALOX5AP/CYP4F2/GGT1/GGT5/GGT6/PTGR1/TLR2	9	endotype3	up
BP	GO:0006750	glutathione biosynthetic process	6/1304	16/18870	0.000471508	0.00766931	0.00603935	CHAC1/GGT1/GGT5/GGT6/SLC1A2/SLC7A11	6	endotype3	up
BP	GO:0006801	superoxide metabolic process	12/1304	72/18870	0.00363044	0.0328585	0.0258751	ALOX12/BST1/CBS/CD177/FPR2/ITGAM/MPO/NCF1/NCF2/NCF4/PRKCD/SH3PXD2B	12	endotype3	up
BP	GO:0006809	nitric oxide biosynthetic process	12/1304	73/18870	0.00407772	0.0352543	0.0277617	ASS1/CAV1/CLU/CYP1B1/DDAH2/IL10/NOS1AP/PTX3/SIRPA/TLR4/TSPO/ZC3H12A	12	endotype3	up
BP	GO:0006813	potassium ion transport	29/1304	241/18870	0.00252197	0.0259928	0.0204685	ABCC8/ADRA2A/CAV1/CD63/HPN/KCNB1/KCND1/KCNE1/KCNG2/KCNH7/KCNJ15/KCNJ2/KCNK7/KCNMA1/KCNN2/KCNN3/KCNS1/KCNS2/KEL/NOS1AP/SLC12A8/SLC1A3/SLC24A3/SLC9A1/SLC9A4/SLC9A8/TMEM38A/TREM2/WNK4	29	endotype3	up
BP	GO:0006816	calcium ion transport	46/1304	445/18870	0.00408551	0.0352543	0.0277617	ADRA2A/ATP2C2/BHLHA15/CACNA1A/CACNA1E/CASR/CAV1/CCR1/CXCL10/EDNRB/EGF/F2RL3/FGF2/GAS6/GJA4/GP1BA/GP9/GPER1/ITGB3/LILRA2/LILRA5/MICU1/MYLK/NOL3/NOS1AP/NTSR1/OPRM1/P2RX1/PKD1L3/PLCH1/PML/RCVRN/RYR2/SCN5A/SLC24A3/SLC8A1/SLC8A2/SLC8A3/SLC9A1/TLR9/TMEM38A/TRPM2/TRPM6/TRPV5/TSPO/XCR1	46	endotype3	up
BP	GO:0006837	serotonin transport	6/1304	22/18870	0.00307	0.029994	0.0236193	CNR1/ITGB3/MAOB/P2RX1/SLC22A1/SLC6A4	6	endotype3	up
BP	GO:0006869	lipid transport	23/482	453/18870	0.00147511	0.0247675	0.020233	ABCA13/ABCB11/CAV1/CES1/CETP/CLU/CYP19A1/EGF/FABP2/INHBA/ITGB3/LEP/NTSR1/OSBPL6/PLSCR1/PLSCR4/PPARG/RBP4/SLCO2A1/SLCO2B1/SLCO4A1/TNFAIP8L3/TSKU	23	endotype2	up
BP	GO:0006869	lipid transport	50/1304	453/18870	0.000703204	0.0104796	0.0082524	ABCA1/ABCA13/ABCB11/ABCC11/ABCG1/ACSL1/AKR1C1/APOBR/APOL1/AQP9/ATP9A/CAV1/CEACAM1/CEL/CES1/CETP/CLU/CRABP2/CYP19A1/CYP4F2/DAB2/EGF/FABP2/GRAMD1A/INHBA/IRS2/ITGB3/LEP/LRP10/MAP2K6/NFKBIA/NTSR1/OSBPL6/PCSK9/PLSCR1/PLSCR2/PLSCR4/PLTP/PPARG/PRKCD/RETN/SLC22A1/SLC51A/SLCO2B1/SLCO4A1/STARD10/TNFAIP8L3/TREM2/TSPO/WNK4	50	endotype3	up
BP	GO:0006874	cellular calcium ion homeostasis	36/1304	308/18870	0.00139154	0.017089	0.0134571	ATP2C2/CALB1/CASR/CAV1/CAV2/CCR1/CNGB1/CNR1/CTRC/CXCL10/ELANE/F2RL3/FGF2/FZD9/GP1BA/GP9/GPER1/GRINA/ITGB3/KEL/MICU1/NOL3/NTSR1/P2RX1/P2RY1/PLCH1/PML/RYR2/SLC24A3/SLC8A1/SLC8A2/SLC8A3/TMEM38A/TRPM2/XCR1/XK	36	endotype3	up
BP	GO:0006898	receptor-mediated endocytosis	35/1304	258/18870	9.91625e-05	0.0023467	0.00184796	ADM/CAV1/CAV2/CD14/CD63/CEACAM1/CLTCL1/CLU/CTTN/CXCR1/CXCR2/DAB2/DNM1/EGF/FCER1G/FCGR1A/FLOT1/GSG1L/HMMR/ITGAM/ITGB3/LRPAP1/LYVE1/MARCO/NECAB2/PCSK9/PDLIM7/RAB31/RALB/SDC1/SERPINE1/SIGLEC1/STAB2/STON2/WASF1	35	endotype3	up
BP	GO:0006909	phagocytosis	38/1304	237/18870	9.79523e-07	4.95513e-05	3.90201e-05	ABCA1/ANXA3/AZU1/C2/C4BPA/CD14/CEACAM4/DYSF/ELANE/FCER1G/FCGR1A/FGR/FPR2/GAS6/HCK/ICAM5/ITGAM/ITGB3/LEP/MARCO/MERTK/MET/MYD88/NCF2/NCF4/PEAR1/PLSCR1/PRKCD/PRTN3/PTX3/RAB20/RAB31/SIRPA/SLC11A1/TLR2/TLR4/TREM2/TYRO3	38	endotype3	up
BP	GO:0006935	chemotaxis	27/482	468/18870	7.70766e-05	0.00245713	0.00200728	C3AR1/CCL2/CCL25/CCL8/CMTM5/CTSG/CXCL10/CXCL11/CYP19A1/DEFA1B/EDNRB/ELANE/FGF2/IL10/ITGB3/MET/MMP2/NTRK3/PDGFA/PF4/PF4V1/PLXNB3/RNASE2/RNASE3/SERPINE1/SUCNR1/VEGFC	27	endotype2	up
BP	GO:0006935	chemotaxis	77/1304	468/18870	7.68798e-13	3.85377e-10	3.03473e-10	ALOX5/AZU1/BST1/C3AR1/C5AR1/CASR/CCR1/CCRL2/CKLF/CMTM1/CMTM5/CSF1/CSF3R/CTSG/CXCL1/CXCL10/CXCR1/CXCR2/CYP19A1/DDT/DEFA1/DEFA1B/DOCK4/DUSP1/EDNRB/ELANE/F3/FCER1G/FES/FFAR2/FGF2/FOSL1/FPR1/FPR2/GAS6/HGF/HMGB2/HSD3B7/IL10/IL17RA/ITGA1/ITGA9/ITGB3/MAPK14/MDK/MET/MMP2/NTRK3/PADI2/PDGFA/PF4/PF4V1/PLXNB3/PPBP/PRKCD/PROK2/RAB13/RHOG/RNASE2/RNASE3/S100A12/S100A8/S100A9/SEMA3B/SEMA4A/SEMA6B/SERPINE1/SLIT1/…	77	endotype3	up
BP	GO:0006936	muscle contraction	42/1304	351/18870	0.000359497	0.006214	0.00489333	ADRA2A/ANKRD2/APBB2/ARHGEF11/ASPH/CALD1/CAV1/CNN1/CTTN/DOCK4/EDNRB/EHD3/FGF13/GPER1/JUP/KCNE1/KCNJ2/KCNMA1/KCNN2/LTB4R/MAP2K6/MYBPC3/MYL9/MYLK/NOS1AP/P2RX1/PDE5A/PRKG1/PROK2/RYR2/SCN1B/SCN2B/SCN5A/SLC8A1/SLC8A3/SLC9A1/SMTN/TBXA2R/TMEM38A/TNNT1/TNNT3/ZC3H12A	42	endotype3	up
BP	GO:0006937	regulation of muscle contraction	26/1304	170/18870	0.000108595	0.00253727	0.00199802	ADRA2A/CAV1/CNN1/CTTN/DOCK4/EHD3/FGF13/GPER1/JUP/KCNJ2/MYBPC3/MYL9/P2RX1/PDE5A/PRKG1/PROK2/RYR2/SCN5A/SLC8A1/SLC8A3/SLC9A1/TBXA2R/TMEM38A/TNNT1/TNNT3/ZC3H12A	26	endotype3	up
BP	GO:0006939	smooth muscle contraction	16/1304	109/18870	0.00329934	0.0317362	0.0249913	ADRA2A/APBB2/CAV1/CNN1/CTTN/DOCK4/EDNRB/GPER1/KCNMA1/MYLK/P2RX1/PRKG1/PROK2/SLC8A1/SMTN/TBXA2R	16	endotype3	up
BP	GO:0006941	striated muscle contraction	23/1304	186/18870	0.00477974	0.0398462	0.0313776	ARHGEF11/CAV1/EHD3/FGF13/JUP/KCNE1/KCNJ2/KCNN2/MAP2K6/MYBPC3/NOS1AP/PDE5A/RYR2/SCN1B/SCN2B/SCN5A/SLC8A1/SLC8A3/SLC9A1/TMEM38A/TNNT1/TNNT3/ZC3H12A	23	endotype3	up
BP	GO:0006942	regulation of striated muscle contraction	15/1304	99/18870	0.00320745	0.0309735	0.0243907	CAV1/EHD3/FGF13/JUP/KCNJ2/MYBPC3/PDE5A/RYR2/SCN5A/SLC8A1/SLC8A3/SLC9A1/TMEM38A/TNNT3/ZC3H12A	15	endotype3	up
BP	GO:0006949	syncytium formation	13/1304	67/18870	0.000586428	0.00908304	0.00715262	ADAM9/CFLAR/CXCL10/CYP19A1/EHD2/FLOT1/GCM1/GDF15/IL4R/MAPK14/SBNO2/TNFSF14/TREM2	13	endotype3	up
BP	GO:0006953	acute-phase response	11/1304	48/18870	0.000344856	0.00603669	0.00475371	ASS1/CD163/CEBPB/CNR1/EDNRB/FN1/HP/ORM1/ORM2/PLSCR1/SERPINA1	11	endotype3	up
BP	GO:0006956	complement activation	12/1304	67/18870	0.00194694	0.0214538	0.0168942	C1QA/C1QB/C1QC/C1RL/C2/C4BPA/CD59/CLU/CR1/SERPING1/TREM2/VSIG4	12	endotype3	up
BP	GO:0006958	complement activation, classical pathway	5/482	42/18870	0.00415796	0.049778	0.0406646	C1QB/C1QC/C2/CLU/SERPING1	5	endotype2	up
BP	GO:0006958	complement activation, classical pathway	10/1304	42/18870	0.000459017	0.00751044	0.00591424	C1QA/C1QB/C1QC/C1RL/C2/C4BPA/CLU/CR1/SERPING1/TREM2	10	endotype3	up
BP	GO:0006959	humoral immune response	21/482	258/18870	3.22937e-06	0.000161013	0.000131534	C1QB/C1QC/C2/CAMP/CCL2/CLU/CTSG/CXCL10/CXCL11/DEFA1B/DEFA3/DEFA4/ELANE/EXO1/LTF/PF4/PF4V1/PRTN3/RNASE3/SERPING1/VSIG4	21	endotype2	up
BP	GO:0006959	humoral immune response	43/1304	258/18870	6.28481e-08	5.19585e-06	4.09158e-06	ALOX5/ANG/AZU1/BCL3/BST1/C1QA/C1QB/C1QC/C1RL/C2/C4BPA/CAMP/CD59/CLU/CR1/CTSG/CXCL1/CXCL10/DEFA1/DEFA1B/DEFA3/DEFA4/EBI3/ELANE/EXO1/GAPDH/LTF/PF4/PF4V1/PGLYRP1/PI3/PPBP/PRTN3/RNASE3/S100A12/S100A9/SERPING1/SLC11A1/SLPI/TFE3/TFEB/TREM2/VSIG4	43	endotype3	up
BP	GO:0007015	actin filament organization	47/1304	464/18870	0.00545288	0.0435126	0.0342648	ACTN1/ANG/ARHGAP6/CALD1/CAPG/CLRN1/CNN1/CTTN/DAAM2/DBN1/DLC1/ESAM/FAM107A/FHDC1/GAS2L1/GAS7/HCK/IQGAP3/ITGB5/KPTN/MEGF9/MET/MSRB1/MSRB2/MYO1B/MYO7B/PDLIM1/PPM1E/PRKCD/PSTPIP2/RHOBTB1/RHOG/RHOJ/SAMD14/SFRP1/SHROOM2/SHROOM4/SLC9A1/SPTA1/SPTB/TACSTD2/VASP/VIL1/WASF1/WNT11/XIRP2/ZYX	47	endotype3	up
BP	GO:0007018	microtubule-based movement	19/359	420/18870	0.000469237	0.00862443	0.0077022	CENPE/DLGAP5/DNAH8/EPPIN/FSIP2/KIF11/KIF14/KIF15/KIF18A/KIF18B/KIF20A/KIF23/KIF26B/KIF2C/KIF4A/KIFC1/TEKT4/TMEM108/UCHL1	19	endotype1	up
BP	GO:0007043	cell-cell junction assembly	11/482	157/18870	0.00238001	0.0340759	0.0278373	CAV1/CDH12/CDH6/CLDN18/EPHB2/ESAM/GJA4/JUP/PARD3/TJP1/WNT11	11	endotype2	up
BP	GO:0007051	spindle organization	27/359	202/18870	1.68396e-15	1.23144e-13	1.09976e-13	ASPM/AUNIP/AURKA/AURKB/BIRC5/CCNB1/CCNB2/CDC20/CDCA8/CENPE/DLGAP5/ESPL1/KIF11/KIF23/KIF4A/KIFC1/MYBL2/NDC80/NEK2/NUF2/PLK1/SPAG5/SPC25/STIL/TPX2/TTK/WDR62	27	endotype1	up
BP	GO:0007051	spindle organization	19/482	202/18870	1.12233e-06	6.69923e-05	5.47273e-05	ASPM/AURKB/BIRC5/CCNB1/CCNB2/CDC20/CDCA8/DLGAP5/ESPL1/KIF11/KIF4A/KIFC1/MYBL2/NEK2/PLK1/SPC25/TPX2/TTK/WDR62	19	endotype2	up
BP	GO:0007052	mitotic spindle organization	22/359	130/18870	4.93436e-15	3.53321e-13	3.15539e-13	AURKA/AURKB/BIRC5/CCNB1/CDC20/CDCA8/CENPE/DLGAP5/KIF11/KIF23/KIF4A/KIFC1/MYBL2/NDC80/NEK2/NUF2/PLK1/SPC25/STIL/TPX2/TTK/WDR62	22	endotype1	up
BP	GO:0007052	mitotic spindle organization	16/482	130/18870	2.14753e-07	1.42207e-05	1.16171e-05	AURKB/BIRC5/CCNB1/CDC20/CDCA8/DLGAP5/KIF11/KIF4A/KIFC1/MYBL2/NEK2/PLK1/SPC25/TPX2/TTK/WDR62	16	endotype2	up
BP	GO:0007052	mitotic spindle organization	18/1304	130/18870	0.00363127	0.0328585	0.0258751	AURKB/BIRC5/CCNB1/CDC20/CDCA8/CHMP4C/DLGAP5/HSPA1A/HSPA1B/KIF11/KIF4A/KIFC1/MYBL2/NEK2/PLK1/SPC25/TPX2/TTK	18	endotype3	up
BP	GO:0007059	chromosome segregation	57/359	424/18870	6.30998e-32	5.42185e-29	4.84208e-29	ASPM/AURKA/AURKB/BIRC5/BRIP1/BUB1/BUB1B/CCNB1/CCNB2/CCNE1/CDC20/CDC6/CDCA2/CDCA5/CDCA8/CDK1/CDT1/CENPE/CENPF/CENPI/CENPM/CENPW/DLGAP5/DMC1/ESCO2/ESPL1/HJURP/KIF11/KIF14/KIF18A/KIF18B/KIF23/KIF2C/KIF4A/KIFC1/MKI67/MND1/MYBL2/NCAPG/NCAPH/NDC80/NEK2/NUF2/OIP5/PLK1/SKA1/SKA3/SPAG5/SPC24/SPC25/STIL/TOP2A/TPX2/TRIP13/TTK/UBE2C/ZWINT	57	endotype1	up
BP	GO:0007059	chromosome segregation	44/482	424/18870	2.58382e-15	1.35534e-12	1.1072e-12	ASPM/AURKB/BIRC5/BUB1/BUB1B/CCNB1/CCNB2/CDC20/CDC6/CDCA2/CDCA5/CDCA8/CDK1/CDT1/CENPF/CENPM/DLGAP5/DMC1/ESCO2/ESPL1/HJURP/KIF11/KIF18B/KIF2C/KIF4A/KIFC1/MKI67/MND1/MYBL2/NCAPG/NCAPH/NEK2/PLK1/PLSCR1/SKA1/SKA3/SPC24/SPC25/TOP2A/TPX2/TRIP13/TTK/UBE2C/ZWINT	44	endotype2	up
BP	GO:0007059	chromosome segregation	61/1304	424/18870	3.74507e-08	3.50005e-06	2.75618e-06	ARL8A/AURKB/BIRC5/BUB1/BUB1B/CCNB1/CCNB2/CDC20/CDC6/CDCA2/CDCA5/CDCA8/CDK1/CDK5RAP2/CDT1/CENPF/CENPM/CENPW/CHMP4C/DLGAP5/DMC1/DUSP1/ESCO2/ESPL1/HAUS4/HECW2/HJURP/HSPA1A/HSPA1B/KIF11/KIF18B/KIF2C/KIF4A/KIFC1/KLHDC8B/M1AP/MKI67/MND1/MYBL2/NCAPG/NCAPH/NEK2/OIP5/PLK1/PLSCR1/PTTG1/RMI2/SKA1/SKA3/SMARCD3/SPAG5/SPC24/SPC25/SRPK1/SYCE3/TOP2A/TPX2/TRIP13/TTK/UBE2C/ZWINT	61	endotype3	up
BP	GO:0007062	sister chromatid cohesion	8/359	59/18870	1.5106e-05	0.000405618	0.000362245	BUB1/BUB1B/CDC20/CDCA5/DSCC1/ESCO2/ESPL1/PLK1	8	endotype1	up
BP	GO:0007062	sister chromatid cohesion	7/482	59/18870	0.000735442	0.0144296	0.0117879	BUB1/BUB1B/CDC20/CDCA5/ESCO2/ESPL1/PLK1	7	endotype2	up
BP	GO:0007064	mitotic sister chromatid cohesion	5/359	31/18870	0.00027409	0.00535254	0.00478018	BUB1/CDC20/CDCA5/DSCC1/ESCO2	5	endotype1	up
BP	GO:0007076	mitotic chromosome condensation	4/359	19/18870	0.000398235	0.00743877	0.00664332	CDCA5/NCAPG/NCAPH/PLK1	4	endotype1	up
BP	GO:0007076	mitotic chromosome condensation	4/482	19/18870	0.00120114	0.0209482	0.017113	CDCA5/NCAPG/NCAPH/PLK1	4	endotype2	up
BP	GO:0007080	mitotic metaphase plate congression	13/359	57/18870	3.96548e-11	2.16339e-09	1.93205e-09	AURKB/BIRC5/CCNB1/CDCA5/CDCA8/CDT1/CENPE/KIF14/KIF18A/KIF2C/KIFC1/NDC80/NUF2	13	endotype1	up
BP	GO:0007080	mitotic metaphase plate congression	8/482	57/18870	9.41559e-05	0.00279044	0.00227956	AURKB/BIRC5/CCNB1/CDCA5/CDCA8/CDT1/KIF2C/KIFC1	8	endotype2	up
BP	GO:0007088	regulation of mitotic nuclear division	29/359	118/18870	2.82157e-24	1.21222e-21	1.08259e-21	AURKA/AURKB/BIRC5/BUB1/BUB1B/CAV2/CCNB1/CDC20/CDC25C/CDCA2/CDCA8/CENPF/CHEK1/DLGAP5/ESPL1/FBXO43/IGF1/MKI67/NDC80/NEK2/NUF2/PKMYT1/PLK1/SPC24/SPC25/TRIP13/TTK/UBE2C/ZWINT	29	endotype1	up
BP	GO:0007088	regulation of mitotic nuclear division	26/482	118/18870	2.11832e-17	2.24436e-14	1.83346e-14	AURKB/BIRC5/BUB1/BUB1B/CAV2/CCNB1/CDC20/CDC25C/CDCA2/CDCA8/CENPF/CHEK1/DLGAP5/EGF/ESPL1/IGF1/MKI67/NEK2/PKMYT1/PLK1/SPC24/SPC25/TRIP13/TTK/UBE2C/ZWINT	26	endotype2	up
BP	GO:0007088	regulation of mitotic nuclear division	29/1304	118/18870	1.30263e-09	2.39423e-07	1.88538e-07	AURKB/BIRC5/BUB1/BUB1B/CAV2/CCNB1/CDC20/CDC25C/CDCA2/CDCA8/CDK5RAP2/CENPF/CHEK1/DLGAP5/DUSP1/EGF/ESPL1/IGF1/MKI67/NEK2/PKMYT1/PLK1/SPC24/SPC25/TGFA/TRIP13/TTK/UBE2C/ZWINT	29	endotype3	up
BP	GO:0007091	metaphase/anaphase transition of mitotic cell cycle	21/359	94/18870	5.5166e-17	7.29252e-15	6.51271e-15	AURKB/BIRC5/BUB1/BUB1B/CCNB1/CDC20/CDC6/CDCA8/CENPE/CENPF/DLGAP5/ESPL1/NDC80/NUF2/PLK1/SPC24/SPC25/TRIP13/TTK/UBE2C/ZWINT	21	endotype1	up
BP	GO:0007091	metaphase/anaphase transition of mitotic cell cycle	18/482	94/18870	2.35172e-11	2.55553e-09	2.08766e-09	AURKB/BIRC5/BUB1/BUB1B/CCNB1/CDC20/CDC6/CDCA8/CENPF/DLGAP5/ESPL1/PLK1/SPC24/SPC25/TRIP13/TTK/UBE2C/ZWINT	18	endotype2	up
BP	GO:0007091	metaphase/anaphase transition of mitotic cell cycle	22/1304	94/18870	3.16145e-07	1.85449e-05	1.46036e-05	AURKB/BIRC5/BUB1/BUB1B/CCNB1/CDC20/CDC6/CDCA8/CDK5RAP2/CENPF/DLGAP5/DUSP1/ESPL1/HECW2/PLK1/SMARCD3/SPC24/SPC25/TRIP13/TTK/UBE2C/ZWINT	22	endotype3	up
BP	GO:0007093	mitotic cell cycle checkpoint signaling	25/359	142/18870	2.42694e-17	3.97209e-15	3.54735e-15	AURKB/BIRC5/BUB1/BUB1B/CCNB1/CDC20/CDC6/CDCA8/CDK1/CENPF/CHEK1/CLSPN/DTL/EME1/GTSE1/NDC80/NUF2/ORC1/PLK1/SPC24/SPC25/TICRR/TRIP13/TTK/ZWINT	25	endotype1	up
BP	GO:0007093	mitotic cell cycle checkpoint signaling	22/482	142/18870	1.19499e-11	1.53466e-09	1.25369e-09	AURKB/BIRC5/BUB1/BUB1B/CCNB1/CDC20/CDC6/CDCA8/CDK1/CENPF/CHEK1/CLSPN/DTL/GTSE1/ORC1/PLK1/SPC24/SPC25/TICRR/TRIP13/TTK/ZWINT	22	endotype2	up
BP	GO:0007093	mitotic cell cycle checkpoint signaling	27/1304	142/18870	1.32012e-06	6.50805e-05	5.12489e-05	AURKB/BIRC5/BUB1/BUB1B/CCNB1/CDC20/CDC6/CDCA8/CDK1/CDK5RAP2/CENPF/CHEK1/CHMP4C/CLSPN/DTL/DUSP1/GTSE1/MUC1/ORC1/PLK1/PML/SPC24/SPC25/TICRR/TRIP13/TTK/ZWINT	27	endotype3	up
BP	GO:0007094	mitotic spindle assembly checkpoint signaling	16/359	46/18870	1.24719e-16	1.29897e-14	1.16007e-14	AURKB/BIRC5/BUB1/BUB1B/CCNB1/CDC20/CDCA8/CENPF/NDC80/NUF2/PLK1/SPC24/SPC25/TRIP13/TTK/ZWINT	16	endotype1	up
BP	GO:0007094	mitotic spindle assembly checkpoint signaling	14/482	46/18870	4.73967e-12	8.73335e-10	7.13445e-10	AURKB/BIRC5/BUB1/BUB1B/CCNB1/CDC20/CDCA8/CENPF/PLK1/SPC24/SPC25/TRIP13/TTK/ZWINT	14	endotype2	up
BP	GO:0007094	mitotic spindle assembly checkpoint signaling	16/1304	46/18870	3.37163e-08	3.20537e-06	2.52413e-06	AURKB/BIRC5/BUB1/BUB1B/CCNB1/CDC20/CDCA8/CDK5RAP2/CENPF/DUSP1/PLK1/SPC24/SPC25/TRIP13/TTK/ZWINT	16	endotype3	up
BP	GO:0007095	mitotic G2 DNA damage checkpoint signaling	6/359	37/18870	6.4229e-05	0.00149159	0.00133209	CDK1/CHEK1/CLSPN/DTL/PLK1/TICRR	6	endotype1	up
BP	GO:0007095	mitotic G2 DNA damage checkpoint signaling	6/482	37/18870	0.000319424	0.00764812	0.0062479	CDK1/CHEK1/CLSPN/DTL/PLK1/TICRR	6	endotype2	up
BP	GO:0007098	centrosome cycle	12/359	138/18870	1.32906e-05	0.000365439	0.000326362	AURKA/BRCA2/CDK1/CHEK1/KIF11/NDC80/NEK2/PLK1/PLK4/STIL/WDR62/XRCC2	12	endotype1	up
BP	GO:0007100	mitotic centrosome separation	4/359	14/18870	0.000110888	0.00242753	0.00216795	AURKA/CHEK1/KIF11/NEK2	4	endotype1	up
BP	GO:0007127	meiosis I	18/359	129/18870	4.50968e-11	2.42184e-09	2.16287e-09	AURKA/BRCA2/BRIP1/CCNA1/CCNB2/CCNE1/DMC1/EME1/ESPL1/MND1/NDC80/PLK1/PRDM7/RAD51/RAD51AP1/RAD54L/TOP2A/TRIP13	18	endotype1	up
BP	GO:0007127	meiosis I	12/482	129/18870	0.000117889	0.00335312	0.00273923	CCNA1/CCNB2/DMC1/ESPL1/MND1/PLK1/PRDM7/RAD51/RAD54L/TDRD9/TOP2A/TRIP13	12	endotype2	up
BP	GO:0007129	homologous chromosome pairing at meiosis	5/359	53/18870	0.00329111	0.0473287	0.0422677	BRIP1/CCNE1/DMC1/MND1/TRIP13	5	endotype1	up
BP	GO:0007131	reciprocal meiotic recombination	10/359	60/18870	1.77493e-07	6.48984e-06	5.79586e-06	BRIP1/DMC1/EME1/MND1/PRDM7/RAD51/RAD51AP1/RAD54L/TOP2A/TRIP13	10	endotype1	up
BP	GO:0007131	reciprocal meiotic recombination	7/482	60/18870	0.000814566	0.0154804	0.0126462	DMC1/MND1/PRDM7/RAD51/RAD54L/TOP2A/TRIP13	7	endotype2	up
BP	GO:0007141	male meiosis I	4/359	27/18870	0.00159932	0.0255668	0.0228329	BRCA2/CCNA1/DMC1/TRIP13	4	endotype1	up
BP	GO:0007143	female meiotic nuclear division	8/359	38/18870	4.71709e-07	1.63764e-05	1.46252e-05	AURKA/CCNB2/NCAPH/NDC80/PLK1/TOP2A/TRIP13/TTK	8	endotype1	up
BP	GO:0007143	female meiotic nuclear division	6/482	38/18870	0.000371225	0.00845283	0.00690528	CCNB2/NCAPH/PLK1/TOP2A/TRIP13/TTK	6	endotype2	up
BP	GO:0007144	female meiosis I	4/359	13/18870	8.04098e-05	0.00181821	0.00162379	AURKA/CCNB2/NDC80/TRIP13	4	endotype1	up
BP	GO:0007159	leukocyte cell-cell adhesion	49/1304	419/18870	0.00021095	0.0041841	0.00329485	ALOX5/ARG1/ASS1/BCL6/CAV1/CD177/CD274/CEACAM1/CEBPB/CR1/CTSG/EBI3/ELANE/EXT1/FADD/FERMT3/FLOT2/FUT7/GP1BA/HLX/IGF1/IGFBP2/IL10/IL1RL2/IL4R/JAK3/LEP/LGALS1/LRG1/MDK/OLR1/PDCD1LG2/PDE5A/S100A8/S100A9/SELL/SELP/SELPLG/SIRPA/SMARCD3/SOCS1/SPTA1/ST3GAL4/TARM1/TNFSF14/VNN1/VSIG4/ZBTB16/ZC3H12A	49	endotype3	up
BP	GO:0007160	cell-matrix adhesion	14/482	239/18870	0.0034775	0.0438621	0.0358318	ARHGAP6/CCL25/CEACAM6/FAM107A/ITGA2B/ITGA7/ITGA8/ITGB3/JUP/LYVE1/SERPINE1/SFRP1/SIGLEC1/TEK	14	endotype2	up
BP	GO:0007160	cell-matrix adhesion	34/1304	239/18870	4.7662e-05	0.00135468	0.00106677	ACTN1/ACVRL1/ADAM9/ARHGAP6/BCL6/BST1/CD63/CEACAM6/COL17A1/CSF1/CTTN/DLC1/EPDR1/FAM107A/FERMT3/FN1/HPSE/ITGA1/ITGA2B/ITGA7/ITGA9/ITGAD/ITGAM/ITGB3/ITGB4/ITGB5/JUP/LYVE1/SERPINE1/SFRP1/SIGLEC1/SLC9A1/TEK/ZYX	34	endotype3	up
BP	GO:0007162	negative regulation of cell adhesion	41/1304	312/18870	5.48785e-05	0.00149337	0.00117599	ACVRL1/ALOX12/ARG1/ARHGAP6/ASS1/B4GALNT2/BCL6/CD274/CEACAM1/CEBPB/CR1/CTSG/CYP1B1/DLC1/DUSP1/EPCAM/EPHB2/FAM107A/GBP1/HLX/IL10/IL1RN/IL4R/JAK3/MDK/MMP2/MUC1/MUC21/PDCD1LG2/PDE5A/PLXNB3/PLXNC1/PRKCD/PRKG1/SERPINE1/SOCS1/SPI1/TACSTD2/TARM1/VSIG4/ZC3H12A	41	endotype3	up
BP	GO:0007193	adenylate cyclase-inhibiting G protein-coupled receptor signaling pathway	15/1304	80/18870	0.000337675	0.00596776	0.00469943	ADCY4/ADCY6/ADRA2A/CASR/FFAR3/FPR2/GNAZ/GPR37L1/INSL3/ITGB3/MARCO/OPRL1/OPRM1/P2RY1/PDE2A	15	endotype3	up
BP	GO:0007200	phospholipase C-activating G protein-coupled receptor signaling pathway	17/1304	113/18870	0.00191292	0.0213519	0.016814	ADRA2A/C3AR1/C5AR1/CASR/CXCR2/EDNRB/F2RL3/FFAR2/FPR1/FPR2/GNA15/GPR17/GPR27/LTB4R/OPRL1/OPRM1/P2RY1	17	endotype3	up
BP	GO:0007204	positive regulation of cytosolic calcium ion concentration	22/1304	173/18870	0.00408203	0.0352543	0.0277617	ADM/C3AR1/C5AR1/CACNA1A/CAV1/CCR1/CCRL2/CXCR1/CXCR2/EDNRB/FPR1/FPR2/GPER1/P2RY1/PML/PRKG1/PROK2/PTGFR/RYR2/SLC8A1/TBXA2R/XCR1	22	endotype3	up
BP	GO:0007229	integrin-mediated signaling pathway	21/1304	111/18870	2.08476e-05	0.000696689	0.000548621	ADAM9/BST1/CD177/CD63/CEACAM1/FERMT3/FGR/FN1/HCK/ISG15/ITGA1/ITGA2B/ITGA7/ITGA9/ITGAD/ITGAM/ITGB3/ITGB4/ITGB5/TIMP1/ZYX	21	endotype3	up
BP	GO:0007249	I-kappaB kinase/NF-kappaB signaling	34/1304	300/18870	0.00307984	0.030004	0.0236272	ALPK1/BCL3/BST2/CFLAR/CLEC4D/ECM1/EDNRB/FADD/GAPDH/IRAK2/LGALS1/LTF/LURAP1L/MYD88/NFKBIA/NLRP12/NLRP6/S100A12/SECTM1/SHISA5/SIRPA/TBKBP1/TIFA/TLR2/TLR4/TLR9/TNFRSF1A/TNFSF10/TREM2/TRIM21/TRIM22/TRIM25/TRIM6/ZC3H12A	34	endotype3	up	yes
BP	GO:0007292	female gamete generation	13/359	163/18870	1.48959e-05	0.000403127	0.000360019	ASPM/AURKA/BRCA2/CCNB2/DMC1/IGF1/LEP/NCAPH/NDC80/PLK1/TOP2A/TRIP13/TTK	13	endotype1	up
BP	GO:0007292	female gamete generation	14/482	163/18870	7.82709e-05	0.00245713	0.00200728	ASPM/CCNB2/DMC1/IGF1/INHBA/INHBB/LEP/MMP2/NCAPH/PDE3A/PLK1/TOP2A/TRIP13/TTK	14	endotype2	up
BP	GO:0007292	female gamete generation	23/1304	163/18870	0.000845662	0.0118178	0.00930613	ANG/CCNB2/DMC1/FOSL1/HPGD/IGF1/INHBA/INHBB/INSL3/LEP/M1AP/MDK/MMP2/NCAPH/PDE3A/PDE5A/PLK1/PTX3/TDRD7/TNFAIP6/TOP2A/TRIP13/TTK	23	endotype3	up
BP	GO:0007369	gastrulation	13/482	197/18870	0.00171118	0.0272544	0.0222647	EYA2/IL10/INHBA/ITGA7/ITGA8/ITGB3/MIXL1/MMP2/MMP8/MMP9/SFRP1/WNT11/WNT5B	13	endotype2	up
BP	GO:0007405	neuroblast proliferation	9/482	81/18870	0.000219574	0.00557217	0.00455202	ASPM/FGF13/FGF2/FZD9/HAPLN4/NR2E1/TEAD3/VEGFC/WDR62	9	endotype2	up
BP	GO:0007492	endoderm development	14/1304	83/18870	0.00155569	0.0183747	0.0144695	COL7A1/DUSP1/EXT1/FN1/INHBA/ITGA7/ITGB5/LHX1/MIXL1/MMP2/MMP8/MMP9/PELO/POU5F1	14	endotype3	up
BP	GO:0007548	sex differentiation	14/359	288/18870	0.00130655	0.0217447	0.0194195	ASPM/AXL/BRCA2/BRIP1/CENPI/DMC1/HESX1/KIF18A/KITLG/LEP/MAS1/SDC1/TLR3/ZFP42	14	endotype1	up
BP	GO:0007548	sex differentiation	16/482	288/18870	0.00313773	0.0411694	0.0336321	ASPM/CYP19A1/DHCR24/DMC1/FST/HESX1/INHBA/INHBB/LEP/MMP2/PCYT1B/PTPRN/RBP4/SDC1/SFRP1/ZFPM2	16	endotype2	up
BP	GO:0007548	sex differentiation	34/1304	288/18870	0.00157288	0.0184923	0.0145621	ANG/BASP1/BIK/CEBPB/CYP19A1/CYP1B1/DACH1/DHCR24/DMC1/HESX1/HMGB2/INHBA/INHBB/INSL3/KCNE1/LEP/LHFPL2/LHX1/MAS1/MERTK/MMP2/NUPR1/PCYT1B/PTPRN/PTX3/RAB13/RETN/SDC1/SFRP1/TLR9/TNFAIP6/TNFSF10/TYRO3/WNT9B	34	endotype3	up
BP	GO:0007565	female pregnancy	12/482	186/18870	0.00305554	0.0405048	0.0330891	ADRA2A/CBS/CD38/IGFBP2/ITGB3/LEP/MMP2/MMP9/PSG6/STOX2/TCF23/TEAD3	12	endotype2	up
BP	GO:0007584	response to nutrient	27/1304	155/18870	7.44915e-06	0.000297642	0.000234384	ABCA1/ACSL1/ALDH1A2/ALPL/ASS1/C2/CASR/CBS/CDKN2D/CNR1/CXCL10/CYP1A1/CYP1B1/F5/FES/GAS6/IGFBP2/KL/LEP/MAP1B/PPARG/SFRP1/SLC6A4/TBXA2R/TRIM25/TSPO/TYMS	27	endotype3	up
BP	GO:0007586	digestion	19/1304	134/18870	0.0021698	0.0233678	0.0184014	ADRA2A/AKR1C1/CEL/CHIT1/FABP2/HRH2/LEP/MDK/PGA5/PIR/SLC2A5/SLC4A9/SLC9A4/TFF3/TLR4/TLR9/TYMP/VIL1/WNK4	19	endotype3	up
BP	GO:0007596	blood coagulation	23/482	224/18870	1.63975e-08	1.38985e-06	1.13539e-06	ADRA2A/ANXA8/CAV1/CTSG/EPHB2/FAP/GP1BA/GP6/ITGB3/MMRN1/MYL9/PDGFA/PEAR1/PF4/PLSCR1/PRKG1/PROS1/SCUBE1/SELP/SERPINE1/SERPING1/SLC7A11/TREML1	23	endotype2	up
BP	GO:0007596	blood coagulation	54/1304	224/18870	2.60691e-16	7.18726e-13	5.65974e-13	ADRA2A/ALOX12/ANXA8/CAV1/CD59/CEACAM1/CLIC1/CTSG/CYP4F2/DGKH/DGKI/EMILIN2/EPHB2/F12/F2RL3/F3/F5/FAP/FCER1G/FERMT3/GAS6/GP1BA/GP6/GP9/HPSE/ITGB3/MAPK14/MERTK/MMRN1/MYL9/P2RX1/P2RY1/PDGFA/PDPN/PEAR1/PF4/PLSCR1/PRKCD/PRKG1/PROS1/SCUBE1/SELP/SERPINA1/SERPINE1/SERPING1/SLC6A4/SLC7A11/ST3GAL4/TBXA2R/TFPI/TLR4/TREML1/TYRO3/VWF	54	endotype3	up
BP	GO:0007599	hemostasis	23/482	231/18870	2.92608e-08	2.25468e-06	1.84189e-06	ADRA2A/ANXA8/CAV1/CTSG/EPHB2/FAP/GP1BA/GP6/ITGB3/MMRN1/MYL9/PDGFA/PEAR1/PF4/PLSCR1/PRKG1/PROS1/SCUBE1/SELP/SERPINE1/SERPING1/SLC7A11/TREML1	23	endotype2	up
BP	GO:0007599	hemostasis	55/1304	231/18870	2.47261e-16	7.18726e-13	5.65974e-13	ADRA2A/ALOX12/ANXA8/CAV1/CD59/CEACAM1/CLIC1/CTSG/CYP4F2/DGKH/DGKI/EMILIN2/EPHB2/F12/F2RL3/F3/F5/FAP/FCER1G/FERMT3/GAS6/GP1BA/GP6/GP9/HPSE/ITGB3/MAPK14/MERTK/MMRN1/MYL9/NFE2/P2RX1/P2RY1/PDGFA/PDPN/PEAR1/PF4/PLSCR1/PRKCD/PRKG1/PROS1/SCUBE1/SELP/SERPINA1/SERPINE1/SERPING1/SLC6A4/SLC7A11/ST3GAL4/TBXA2R/TFPI/TLR4/TREML1/TYRO3/VWF	55	endotype3	up
BP	GO:0007620	copulation	6/1304	19/18870	0.0013349	0.0167287	0.0131733	CNR1/EDNRB/P2RX1/P2RY1/PI3/SLC6A4	6	endotype3	up
MF	GO:0008009	chemokine activity	7/490	49/18496	0.000287648	0.0332713	0.0309852	CCL2/CCL25/CCL8/CXCL10/CXCL11/PF4/PF4V1	7	endotype2	up
BP	GO:0008016	regulation of heart contraction	27/1304	208/18870	0.00116231	0.0151155	0.011903	ADM/ADM2/BVES/CAV1/EDNRB/EHD3/EPAS1/FGF13/IRX3/JUP/KCNE1/KCNG2/KCNJ2/KCNN2/NOS1AP/PDE5A/RYR2/SCN1B/SCN2B/SCN5A/SHOX2/SLC8A1/SLC8A2/SLC8A3/SLC9A1/TMEM38A/ZC3H12A	27	endotype3	up
MF	GO:0008017	microtubule binding	23/367	273/18496	6.18031e-09	1.73667e-06	1.62965e-06	BIRC5/CENPE/CENPF/CGN/DCX/DLGAP5/GTSE1/KIF11/KIF14/KIF15/KIF18A/KIF18B/KIF20A/KIF23/KIF26B/KIF2C/KIF4A/KIFC1/MX1/PLK1/SKA1/SPAG5/SPC24	23	endotype1	up
MF	GO:0008017	microtubule binding	18/490	273/18496	0.000378161	0.037492	0.0349159	BIRC5/CENPF/DLGAP5/DYNC1I1/FGF13/GTSE1/KIF11/KIF18B/KIF20A/KIF2C/KIF4A/KIFC1/MAP2/MX1/PLK1/SKA1/SPAG6/SPC24	18	endotype2	up
MF	GO:0008017	microtubule binding	36/1339	273/18496	0.000346709	0.0168071	0.0145809	BIRC5/CDK5RAP2/CENPF/DLGAP5/DNM1/DYNC1I1/FES/FGF13/FHDC1/GAPDH/GAS2L1/GTSE1/HAUS4/KIF11/KIF18B/KIF1B/KIF20A/KIF24/KIF2C/KIF3C/KIF4A/KIFC1/KIFC3/MAP1A/MAP1B/MAP1LC3B2/MX1/MX2/PLK1/REEP2/S100A8/S100A9/SKA1/SPAG5/SPAG6/SPC24	36	endotype3	up
BP	GO:0008063	Toll signaling pathway	4/1304	11/18870	0.00505348	0.0411099	0.0323728	IRAK2/IRAK3/MYD88/NLRP12	4	endotype3	up
MF	GO:0008094	ATP-dependent activity, acting on DNA	12/367	122/18496	5.6965e-06	0.000533572	0.000500692	BRIP1/DMC1/DSCC1/ERCC6L/MCM2/MCM4/PIF1/POLQ/RAD51/RAD54L/TOP2A/XRCC2	12	endotype1	up
MF	GO:0008201	heparin binding	20/490	174/18496	3.88373e-08	2.69531e-05	2.51012e-05	AOC1/CCL8/COL23A1/CTSG/CXCL10/CXCL11/ELANE/FGF2/FSTL1/LIPH/LTF/MPO/PCOLCE2/PCSK6/PF4/PF4V1/PRELP/PTPRF/SELP/SFRP1	20	endotype2	up
MF	GO:0008201	heparin binding	31/1339	174/18496	2.59517e-06	0.000528377	0.000458389	ADAMTS3/ANG/AOC1/AZU1/CEL/COL17A1/COL23A1/CRISPLD2/CTSG/CXCL10/ELANE/FBN1/FGF2/FGFR4/FN1/FSTL1/LIPH/LRPAP1/LTF/MDK/MPO/PCOLCE2/PCSK6/PF4/PF4V1/PRELP/PTPRF/SELL/SELP/SFRP1/SLIT1	31	endotype3	up
BP	GO:0008217	regulation of blood pressure	27/1304	187/18870	0.000215346	0.00422568	0.0033276	ACVRL1/ADM/ADM2/AGTRAP/CNR1/CTSG/CYP4F2/ECE1/EDNRB/EMILIN2/EXT1/FFAR3/GAS6/GPR37L1/KL/LEP/NTSR1/OPRL1/P2RX1/PPARG/PTGS1/SLC2A5/SUCNR1/TBXA2R/UTS2R/VEGFC/WNK4	27	endotype3	up
MF	GO:0008236	serine-type peptidase activity	14/490	192/18496	0.000619732	0.043916	0.0408985	C2/CTSG/ELANE/FAP/HP/HPN/HTRA3/LTF/MMP1/MMP2/MMP8/MMP9/PCSK6/PRTN3	14	endotype2	up
MF	GO:0008236	serine-type peptidase activity	28/1339	192/18496	0.000300343	0.0152875	0.0132625	AZU1/C1RL/C2/CTRC/CTRL/CTSA/CTSG/ELANE/F12/F3/FAP/HP/HPN/HTRA1/HTRA3/LTF/MMP1/MMP2/MMP8/MMP9/OVCH1/PCSK6/PCSK9/PRSS27/PRSS36/PRTN3/ST14/TMPRSS2	28	endotype3	up
MF	GO:0008242	omega peptidase activity	4/490	17/18496	0.000880074	0.0469824	0.0437543	GGH/GGT6/TRHDE/UCHL1	4	endotype2	up
MF	GO:0008242	omega peptidase activity	6/1339	17/18496	0.000878462	0.0331213	0.0287341	GGH/GGT1/GGT5/GGT6/TRHDE/UCHL1	6	endotype3	up
CC	GO:0008305	integrin complex	9/1378	31/19886	0.000179168	0.00304586	0.00252839	ITGA1/ITGA2B/ITGA7/ITGA9/ITGAD/ITGAM/ITGB3/ITGB4/ITGB5	9	endotype3	up
BP	GO:0008356	asymmetric cell division	5/482	19/18870	9.20629e-05	0.00274762	0.00224459	ASPM/FGF13/INSC/PARD3/TEAD3	5	endotype2	up
BP	GO:0008356	asymmetric cell division	7/1304	19/18870	0.000178163	0.00379302	0.00298689	FGF13/INSC/PARD3/POU5F1/TEAD3/WNT9B/ZBTB16	7	endotype3	up
BP	GO:0008360	regulation of cell shape	21/1304	140/18870	0.000624125	0.00950669	0.00748623	BAMBI/BVES/DLC1/FES/FGD4/FGR/FN1/HCK/HPN/ITGA7/MYO10/P2RY1/PDPN/PLXNB3/PLXNC1/RHOG/RHOJ/SEMA4A/SPTA1/STRIP2/VIL1	21	endotype3	up
BP	GO:0008406	gonad development	12/359	233/18870	0.00175735	0.0273304	0.0244079	ASPM/BRCA2/BRIP1/DMC1/HESX1/KIF18A/KITLG/LEP/MAS1/SDC1/TLR3/ZFP42	12	endotype1	up
BP	GO:0008406	gonad development	14/482	233/18870	0.00276667	0.0378231	0.0308984	ASPM/CYP19A1/DMC1/FST/HESX1/INHBA/INHBB/LEP/MMP2/PCYT1B/PTPRN/SDC1/SFRP1/ZFPM2	14	endotype2	up
BP	GO:0008406	gonad development	27/1304	233/18870	0.00579896	0.0456788	0.0359707	ANG/BASP1/BIK/CEBPB/CYP19A1/CYP1B1/DMC1/HESX1/HMGB2/INHBA/INHBB/INSL3/KCNE1/LEP/MAS1/MMP2/NUPR1/PCYT1B/PTPRN/PTX3/RAB13/RETN/SDC1/SFRP1/TLR9/TNFAIP6/TNFSF10	27	endotype3	up
MF	GO:0008574	plus-end-directed microtubule motor activity	4/367	16/18496	0.000229741	0.00993186	0.00931984	KIF11/KIF14/KIF18A/KIF18B	4	endotype1	up
BP	GO:0008585	female gonad development	11/482	101/18870	5.40458e-05	0.00183237	0.0014969	CYP19A1/DMC1/FST/INHBA/INHBB/LEP/MMP2/PCYT1B/PTPRN/SFRP1/ZFPM2	11	endotype2	up
BP	GO:0008585	female gonad development	15/1304	101/18870	0.00389651	0.0340942	0.0268481	ANG/CEBPB/CYP19A1/DMC1/INHBA/INHBB/LEP/MMP2/NUPR1/PCYT1B/PTPRN/PTX3/RETN/SFRP1/TNFAIP6	15	endotype3	up
BP	GO:0008608	attachment of spindle microtubules to kinetochore	13/359	49/18870	4.87893e-12	2.70466e-10	2.41544e-10	AURKB/BIRC5/CCNB1/CDCA8/CDT1/CENPE/KIF2C/NDC80/NEK2/NUF2/SPAG5/SPC24/SPC25	13	endotype1	up
BP	GO:0008608	attachment of spindle microtubules to kinetochore	9/482	49/18870	3.559e-06	0.000175384	0.000143275	AURKB/BIRC5/CCNB1/CDCA8/CDT1/KIF2C/NEK2/SPC24/SPC25	9	endotype2	up
BP	GO:0008608	attachment of spindle microtubules to kinetochore	10/1304	49/18870	0.00164947	0.0190333	0.0149882	AURKB/BIRC5/CCNB1/CDCA8/CDT1/KIF2C/NEK2/SPAG5/SPC24/SPC25	10	endotype3	up
BP	GO:0008643	carbohydrate transport	21/1304	159/18870	0.00316096	0.0306858	0.0241641	ABCB11/AQP10/AQP9/CLTCL1/GRB10/IGF1/IRS2/LEP/MAPK14/PPBP/RTN2/SLC1A2/SLC2A14/SLC2A3/SLC2A4/SLC2A5/SLC45A2/SLC5A9/SORT1/TERT/VIL1	21	endotype3	up
BP	GO:0008645	hexose transmembrane transport	17/1304	120/18870	0.00364698	0.0328585	0.0258751	CLTCL1/GRB10/IGF1/IRS2/LEP/MAPK14/PPBP/RTN2/SLC1A2/SLC2A14/SLC2A3/SLC2A4/SLC2A5/SLC45A2/SLC5A9/SORT1/TERT	17	endotype3	up
BP	GO:0009129	pyrimidine nucleoside monophosphate metabolic process	6/1304	22/18870	0.00307	0.029994	0.0236193	CDA/NT5M/TYMP/TYMS/UPB1/UPP1	6	endotype3	up
BP	GO:0009162	deoxyribonucleoside monophosphate metabolic process	6/1304	24/18870	0.0049181	0.0405964	0.0319684	NT5M/TK1/TYMP/TYMS/UPB1/UPP1	6	endotype3	up
BP	GO:0009176	pyrimidine deoxyribonucleoside monophosphate metabolic process	5/1304	12/18870	0.000821224	0.0116741	0.00919298	NT5M/TYMP/TYMS/UPB1/UPP1	5	endotype3	up
BP	GO:0009219	pyrimidine deoxyribonucleotide metabolic process	6/1304	24/18870	0.0049181	0.0405964	0.0319684	CMPK2/NT5M/TYMP/TYMS/UPB1/UPP1	6	endotype3	up
BP	GO:0009263	deoxyribonucleotide biosynthetic process	3/359	15/18870	0.00262127	0.0381751	0.0340929	CMPK2/RRM2/TYMS	3	endotype1	up
BP	GO:0009265	2'-deoxyribonucleotide biosynthetic process	3/359	15/18870	0.00262127	0.0381751	0.0340929	CMPK2/RRM2/TYMS	3	endotype1	up
BP	GO:0009306	protein secretion	41/1304	368/18870	0.00170841	0.0196254	0.0154544	ABCA1/ABCC8/ABCG1/ADAM9/ADRA2A/ALOX5/ANG/AP1M2/CASR/CNR1/CPLX3/DOC2B/EDNRB/FAM3B/FFAR2/GNAZ/GPER1/GPR27/IGF1/IL1RN/INHBB/IRS2/KCNB1/LEP/MAFA/NADK/OPRM1/PFKFB2/PIM3/PPARG/PTPRN/RAB13/RAB3C/RSAD2/SFRP1/SUCNR1/SYTL4/TLR2/TLR4/TREM2/VEGFC	41	endotype3	up
BP	GO:0009410	response to xenobiotic stimulus	18/359	434/18870	0.00174769	0.0273304	0.0244079	ABCB11/ADRA1A/ASS1/CD38/CDK1/CENPF/CPS1/MAOB/MAS1/RAD54L/SLCO1A2/SLCO2B1/SMTNL1/TLR3/TP73/TYMS/UCHL1/VEGFC	18	endotype1	up
BP	GO:0009410	response to xenobiotic stimulus	25/482	434/18870	0.000144514	0.00397695	0.00324884	ABCB11/ADRA1A/ASS1/CD38/CDK1/CENPF/CYP1A1/E2F1/IGFBP2/IL10/ITGB3/MAOB/MMP2/NNMT/PDE3A/RAD54L/SFRP1/SLC1A3/SLCO2B1/SMTNL1/SULT1C4/TP73/TYMS/UCHL1/VEGFC	25	endotype2	up
BP	GO:0009410	response to xenobiotic stimulus	48/1304	434/18870	0.000851957	0.011843	0.00932599	ABCA1/ABCB11/ABCC8/ACSL1/AGPAT2/AIM2/AKR1C1/ASS1/CDK1/CENPF/CYP1A1/CYP1A2/CYP1B1/CYP2C9/CYP4F2/E2F1/FOSL1/GAS6/IGFBP2/IL10/ITGB3/MAOB/MAP1B/MAP2K6/MAS1/MMP2/NNMT/PDE3A/POR/PPM1E/RAD54L/S100A12/SFRP1/SLC1A2/SLC1A3/SLC22A1/SLC6A4/SLCO2B1/SMOX/SMTNL1/SULT1B1/TBXA2R/TP73/TSPO/TYMS/UCHL1/VEGFC/WNK4	48	endotype3	up
BP	GO:0009595	detection of biotic stimulus	12/1304	40/18870	1.02456e-05	0.000384314	0.000302636	DACH1/FAP/LY96/NAIP/NLRC4/PGLYRP1/TLR2/TLR4/TLR9/TREM2/TSPO/YAP1	12	endotype3	up
BP	GO:0009612	response to mechanical stimulus	13/482	213/18870	0.00338	0.0429489	0.0350858	CHEK1/CXCL10/FGF2/HPN/IGFBP2/ITGB3/JUP/MMP2/MPO/PDE2A/PPL/SLC1A3/WNT11	13	endotype2	up
BP	GO:0009612	response to mechanical stimulus	34/1304	213/18870	3.9666e-06	0.000169407	0.000133403	CASP5/CHEK1/CXCL10/FADD/FGF2/FOSL1/GADD45A/HPN/IGFBP2/ITGB3/JUP/KCNJ2/KIAA0319/MAP1B/MAPK14/MDK/MMP2/MPO/MYD88/NFKBIA/P2RY1/PDE2A/PKD1L3/PPL/RETN/RYR2/SLC1A3/SLC8A1/SLC9A1/TLR4/TLR5/TNFRSF1A/TNFSF14/WNT11	34	endotype3	up
BP	GO:0009615	response to virus	20/359	436/18870	0.000280022	0.00543749	0.00485605	CCL8/CXCL10/DEFA1B/IFI27/IFI44/IFI44L/IFI6/IFIT1/IFIT3/ISG15/MX1/OAS1/OAS2/OAS3/OASL/POU2AF1/RSAD2/RTP4/TLR3/USP18	20	endotype1	up	yes
BP	GO:0009615	response to virus	28/482	436/18870	8.28486e-06	0.000365907	0.000298916	APOBEC3B/CCL8/CLU/CXCL10/DEFA1B/DEFA3/HERC5/IFI27/IFI44/IFI44L/IFI6/IFIT1/IFIT1B/IFIT3/IFITM3/IRF7/ISG15/MX1/OAS1/OAS2/OAS3/OASL/PLSCR1/RNASE2/RSAD2/RTP4/TRIM6/USP18	28	endotype2	up	yes
BP	GO:0009615	response to virus	69/1304	436/18870	7.38674e-11	1.62922e-08	1.28296e-08	AIM2/APOBEC3A/APOBEC3B/AZU1/BCL3/BST2/CLU/CXCL10/DDX60/DDX60L/DEFA1/DEFA1B/DEFA3/DHX58/EIF2AK2/EXOSC4/EXT1/FADD/FGR/FOSL1/GBP1/HERC5/IFI16/IFI27/IFI44/IFI44L/IFI6/IFIT1/IFIT2/IFIT3/IFITM1/IFITM2/IFITM3/IFNGR2/IL10RB/IL17RA/IL27/IRAK3/IRF7/ISG15/MAPK14/MEFV/MX1/MX2/MYD88/NLRP6/OAS1/OAS2/OAS3/OASL/PARP9/PLSCR1/PML/RNASE2/RNF135/RSAD2/RTP4/TBKBP1/TLR2/TLR9/TREM2/TRIM21/TRIM22/TRIM25/TRIM6/USP18/ZBP1…	69	endotype3	up	yes
BP	GO:0009620	response to fungus	7/482	67/18870	0.00157425	0.0259598	0.0212071	CTSG/DEFA1B/DEFA3/DEFA4/ELANE/LTF/MPO	7	endotype2	up
BP	GO:0009620	response to fungus	21/1304	67/18870	2.17978e-09	3.87719e-07	3.05317e-07	ARG1/CLEC4D/CLEC4E/CTSG/DEFA1/DEFA1B/DEFA3/DEFA4/ELANE/GAPDH/IL17RA/LTF/MPO/MYD88/PTX3/S100A12/S100A8/S100A9/SPI1/TLR4/ZBP1	21	endotype3	up
BP	GO:0009636	response to toxic substance	17/482	258/18870	0.000363774	0.00833337	0.00680769	AQP10/ASS1/CDK1/CES1/CYP1A1/HBE1/HBG1/HP/INHBB/MAOB/MPO/MT1E/MT1G/SCN2B/SDC1/SLC7A11/TYMS	17	endotype2	up
BP	GO:0009636	response to toxic substance	37/1304	258/18870	1.88207e-05	0.000648609	0.000510759	ABCB6/ALOX5AP/AQP10/ASS1/CDK1/CES1/CYGB/CYP1A1/CYP1B1/GUCY2C/HBD/HBE1/HBG1/HP/INHBB/MAOB/MAP1B/MGST1/MPO/MT1E/MT1F/MT2A/NUPR1/NXN/PTGS1/S100A9/SCN2B/SDC1/SLC11A1/SLC6A4/SLC7A11/SRXN1/TLR2/TRPM6/TXN/TXNDC2/TYMS	37	endotype3	up
CC	GO:0009897	external side of plasma membrane	58/1378	387/19886	2.10355e-08	6.35741e-07	5.27734e-07	ABCA1/ABCG1/ADAM9/ASGR2/BTN1A1/BTNL3/BTNL8/CA4/CCR1/CCRL2/CD14/CD163/CD163L1/CD274/CD59/CLEC4D/CLEC4E/CSF2RA/CSF3R/CXCL10/CXCR1/CXCR2/EBI3/ECE1/F3/FCER1G/FCGR1A/FLOT1/FOLR3/GP1BA/HLA-C/IL1R1/IL1RL1/IL4R/ITGA1/ITGA2B/ITGA7/ITGA9/ITGAD/ITGAM/ITGB3/LY6G6C/MOG/MPL/OSMR/P2RX1/PCSK9/PDCD1LG2/SCUBE1/SDC1/SELL/SELP/SLC2A4/ST14/STAB2/TCN2/TLR4/XCR1	58	endotype3	up
BP	GO:0009914	hormone transport	17/482	319/18870	0.00362035	0.0451267	0.0368649	ADRA2A/CD38/CPE/CPLX3/CRYM/CYP19A1/DOC2B/FAM3B/INHBA/INHBB/LEP/PPARG/PTPRN/RBP4/SFRP1/SLCO4A1/SYTL4	17	endotype2	up
BP	GO:0009914	hormone transport	38/1304	319/18870	0.000729538	0.0107846	0.00849257	ABCC8/ADRA2A/ALOX5/CASR/CNR1/CPE/CPLX3/CRYM/CYP19A1/DAB2/DOC2B/EXOC3L1/FAM3B/FFAR2/FFAR3/GNAZ/GPER1/GPR27/IL1RN/INHBA/INHBB/IRS2/KCNB1/LEP/MAFA/NADK/OSM/P2RY1/PFKFB2/PIM3/PPARG/PTPRN/RETN/SFRP1/SLCO4A1/SYTL4/TSPO/WNK4	38	endotype3	up
CC	GO:0009925	basal plasma membrane	19/499	282/19886	0.000100343	0.00139719	0.0011011	ADRA2A/AQP10/ATP2C2/CA12/CD38/EPCAM/HEPH/MET/OTOF/SHROOM4/SLC1A3/SLC4A9/SLC8A2/SLCO2A1/SLCO2B1/SVOP/TEK/TJP1/TSHR	19	endotype2	up
CC	GO:0009925	basal plasma membrane	44/1378	282/19886	3.36879e-07	8.33009e-06	6.91488e-06	ABCA1/ADAM9/ADRA2A/AQP10/AQP9/ATP2C2/C5AR1/CA12/CASR/CEACAM1/EPCAM/FLOT1/FLOT2/HEPH/HPGD/ITGA9/ITGB4/MET/NAIP/OTOF/P2RY1/PDPN/SHROOM4/SLC16A3/SLC19A1/SLC1A3/SLC22A1/SLC22A4/SLC40A1/SLC4A11/SLC4A9/SLC51A/SLC6A13/SLC8A2/SLC9A1/SLC9A4/SLCO2B1/ST14/SVOP/TACSTD2/TEK/TGFA/TLR9/TSHR	44	endotype3	up
BP	GO:0010001	glial cell differentiation	31/1304	252/18870	0.00128604	0.0162271	0.0127784	B4GALT5/C1QA/C5AR1/CDK1/CDKN2C/CLU/DAAM2/FA2H/FGF2/GCM1/GPR17/GPR37L1/GRN/HAPLN4/ITGB4/MDK/MYD88/NFIB/NR2E1/PARD3/PHGDH/S100A8/S100A9/SH3TC2/SLC8A3/TAL1/TLR2/TLR4/TMEM98/TP73/TREM2	31	endotype3	up
BP	GO:0010038	response to metal ion	40/1304	359/18870	0.00192858	0.0214399	0.0168833	AANAT/ABCB6/ABCC8/ADAM9/ALOX5AP/AOC1/ASS1/CASR/CAV1/CD14/CDK1/CPNE4/CPNE5/CYP1A1/CYP1A2/HESX1/INHBB/ITPKC/JUNB/KCNB1/KCNMA1/MAOB/MMP9/MT1E/MT1F/MT2A/NCF1/PLSCR1/RYR2/S100A8/SCN5A/SDC1/SLC11A1/SLC40A1/SUCNR1/SYT5/TERT/TLR9/TRPM2/TSPO	40	endotype3	up
CC	GO:0010369	chromocenter	4/377	14/19886	0.000109474	0.00191032	0.00167668	AURKB/CDCA8/ESCO2/OIP5	4	endotype1	up
CC	GO:0010369	chromocenter	3/499	14/19886	0.00465107	0.0399569	0.0314893	AURKB/CDCA8/ESCO2	3	endotype2	up
BP	GO:0010389	regulation of G2/M transition of mitotic cell cycle	15/359	104/18870	1.19104e-09	6.01998e-08	5.37625e-08	AURKA/AURKB/CCNB1/CDC25A/CDC25C/CDC6/CDK1/CENPF/CHEK1/CLSPN/DTL/KIF14/ORC1/PLK1/TICRR	15	endotype1	up
BP	GO:0010389	regulation of G2/M transition of mitotic cell cycle	13/482	104/18870	2.47223e-06	0.000127772	0.00010438	AURKB/CCNB1/CDC25A/CDC25C/CDC6/CDK1/CENPF/CHEK1/CLSPN/DTL/ORC1/PLK1/TICRR	13	endotype2	up
BP	GO:0010389	regulation of G2/M transition of mitotic cell cycle	15/1304	104/18870	0.00515263	0.0417204	0.0328535	AURKB/CCNB1/CDC25A/CDC25C/CDC6/CDK1/CENPF/CHEK1/CHMP4C/CLSPN/DTL/ORC1/PLK1/SMARCD3/TICRR	15	endotype3	up
BP	GO:0010466	negative regulation of peptidase activity	10/482	137/18870	0.00275004	0.0377173	0.030812	ANXA8/ANXA8L1/DHCR24/IFI6/LTF/MMP9/SERPINE1/SERPING1/TIMP3/TIMP4	10	endotype2	up
BP	GO:0010466	negative regulation of peptidase activity	26/1304	137/18870	2.13923e-06	9.91236e-05	7.80568e-05	ANXA8/ANXA8L1/CDKN2D/CR1/CST7/DHCR24/ECM1/GAPDH/GAS6/HGF/IFI16/IFI6/LTF/MMP9/NAIP/NOL3/SERPINA1/SERPINB1/SERPINB10/SERPINE1/SERPING1/SFN/TIMP1/TIMP2/TIMP3/TIMP4	26	endotype3	up
BP	GO:0010543	regulation of platelet activation	7/482	49/18870	0.000230561	0.00578177	0.00472324	CTSG/GP1BA/GP6/MMRN1/PDGFA/PRKG1/SELP	7	endotype2	up
BP	GO:0010543	regulation of platelet activation	15/1304	49/18870	6.07174e-07	3.15845e-05	2.48718e-05	ALOX12/CEACAM1/CTSG/EMILIN2/FCER1G/GP1BA/GP6/GP9/MMRN1/PDGFA/PDPN/PRKCD/PRKG1/SELP/TLR4	15	endotype3	up
BP	GO:0010544	negative regulation of platelet activation	5/1304	17/18870	0.00479831	0.0398462	0.0313776	ALOX12/CEACAM1/PDGFA/PRKCD/PRKG1	5	endotype3	up
BP	GO:0010563	negative regulation of phosphorus metabolic process	40/1304	377/18870	0.00457605	0.0386406	0.0304283	CAV1/CDA/CDKN2C/CDKN2D/CEACAM1/CTDSPL/DUSP1/EPHB2/GADD45A/GCKR/GRB10/HGF/INHBA/IRAK3/IRS2/MAS1/NLRP12/NTRK3/PARD3/PBK/PDGFA/PLK1/PPARG/PPM1E/PRKCD/PRKG1/SAMSN1/SFN/SFRP1/SH3BP5L/SIRPA/SLC8A1/SLC8A3/SOCS1/SOCS3/SRCIN1/TRIB1/TSPO/UCHL1/ZC3H12A	40	endotype3	up
BP	GO:0010572	positive regulation of platelet activation	4/1304	10/18870	0.00340053	0.0320522	0.0252401	GP1BA/GP9/SELP/TLR4	4	endotype3	up
BP	GO:0010631	epithelial cell migration	40/1304	372/18870	0.00363717	0.0328585	0.0258751	ACVRL1/ADAM9/ANLN/ANXA3/CEACAM1/CYP1B1/DAAM2/DLL4/EGF/EPB41L4B/FAP/FAT2/FGF2/FSTL1/GADD45A/GLIPR2/GRN/INSL3/IRS2/ITGB3/JUP/LRG1/MET/MMP9/NR2E1/PPARG/RAB13/RHOJ/S100A12/S100A2/S100A9/S100P/SEMA4A/SPARC/TACSTD2/TBXA2R/TEK/VEGFC/VIL1/ZC3H12A	40	endotype3	up
BP	GO:0010639	negative regulation of organelle organization	26/359	363/18870	7.92088e-09	3.44609e-07	3.07759e-07	AURKB/BIRC5/BUB1/BUB1B/CCNB1/CDC20/CDCA8/CENPF/CHEK1/ESPL1/FBXO43/IAPP/IGF1/MET/NDC80/NUF2/PIF1/PLK1/PPARG/SPC24/SPC25/TOP2A/TPX2/TRIP13/TTK/ZWINT	26	endotype1	up
BP	GO:0010639	negative regulation of organelle organization	29/482	363/18870	6.55653e-08	4.79079e-06	3.91369e-06	ARHGAP6/AURKB/BIRC5/BUB1/BUB1B/CCNB1/CDC20/CDCA8/CENPF/CHEK1/CLU/ESPL1/FGF13/FZD9/IGF1/MAP2/MET/PIF1/PLK1/PPARG/SPC24/SPC25/SPTB/TJP1/TOP2A/TPX2/TRIP13/TTK/ZWINT	29	endotype2	up
BP	GO:0010639	negative regulation of organelle organization	46/1304	363/18870	4.93117e-05	0.00138727	0.00109243	ARHGAP6/AURKB/BIRC5/BUB1/BUB1B/CAPG/CCNB1/CDC20/CDCA8/CDK5RAP2/CENPF/CHEK1/CLU/DLC1/DUSP1/ESPL1/FGF13/FZD9/HGF/HSPA1A/IGF1/KIF24/LIMK2/MAP1B/MET/NOL3/NUPR1/PIF1/PLK1/PPARG/PRKCD/SLX1B/SPC24/SPC25/SPTA1/SPTB/TACSTD2/TEN1/TOP2A/TPX2/TRIP13/TSPO/TTK/VIL1/YAP1/ZWINT	46	endotype3	up
BP	GO:0010721	negative regulation of cell development	16/482	287/18870	0.00303257	0.0405048	0.0330891	C1QC/CLDN18/DAAM2/DCC/EDNRB/EPHB2/FGF13/FSTL4/IGF1/INHBA/LTF/MAP2/NR2E1/RGMA/SFRP1/TMEM98	16	endotype2	up
BP	GO:0010721	negative regulation of cell development	38/1304	287/18870	8.61923e-05	0.00211229	0.00166336	ABCC8/BCL6/C1QC/CEACAM1/CR1/DAAM2/EDNRB/EPHB2/FBN1/FGF13/FSTL4/GPR37L1/HLX/IGF1/IL4R/INHBA/JAK3/KIAA0319/LILRB3/LTF/MDK/NR2E1/PGLYRP1/RGMA/SEMA3B/SEMA4A/SEMA6B/SFRP1/SLIT1/SOCS1/TLR4/TMEM98/TNFAIP6/TREM2/TRIB1/TSPO/YWHAH/ZC3H12A	38	endotype3	up
BP	GO:0010742	macrophage derived foam cell differentiation	5/482	40/18870	0.00335303	0.0429309	0.0350711	ALOX15B/CETP/ITGB3/PF4/PPARG	5	endotype2	up
BP	GO:0010742	macrophage derived foam cell differentiation	9/1304	40/18870	0.00135393	0.0168115	0.0132386	ABCA1/ABCG1/ALOX15B/CETP/CSF1/ITGB3/NFKBIA/PF4/PPARG	9	endotype3	up
BP	GO:0010743	regulation of macrophage derived foam cell differentiation	5/482	33/18870	0.0013998	0.0238248	0.0194629	ALOX15B/CETP/ITGB3/PF4/PPARG	5	endotype2	up
BP	GO:0010743	regulation of macrophage derived foam cell differentiation	9/1304	33/18870	0.000295812	0.00541895	0.00426726	ABCA1/ABCG1/ALOX15B/CETP/CSF1/ITGB3/NFKBIA/PF4/PPARG	9	endotype3	up
BP	GO:0010745	negative regulation of macrophage derived foam cell differentiation	6/1304	14/18870	0.000199394	0.0041333	0.00325485	ABCA1/ABCG1/CETP/ITGB3/NFKBIA/PPARG	6	endotype3	up
BP	GO:0010874	regulation of cholesterol efflux	10/1304	54/18870	0.00351077	0.0327213	0.025767	ABCA1/ABCG1/CAV1/CES1/CETP/EGF/NFKBIA/PLTP/PPARG/TREM2	10	endotype3	up
BP	GO:0010875	positive regulation of cholesterol efflux	8/1304	27/18870	0.00034486	0.00603669	0.00475371	ABCA1/ABCG1/CAV1/CES1/NFKBIA/PLTP/PPARG/TREM2	8	endotype3	up
BP	GO:0010883	regulation of lipid storage	11/1304	54/18870	0.000997784	0.0133958	0.0105487	ABCA1/ABCG1/CES1/ITGB3/LEP/NFKBIA/PLIN3/PLIN5/PPARG/TREM2/ZC3H12A	11	endotype3	up
BP	GO:0010887	negative regulation of cholesterol storage	5/1304	11/18870	0.000507885	0.00811733	0.00639215	ABCA1/ABCG1/CES1/PPARG/TREM2	5	endotype3	up
BP	GO:0010888	negative regulation of lipid storage	4/482	22/18870	0.00213358	0.0322145	0.0263167	CES1/ITGB3/LEP/PPARG	4	endotype2	up
BP	GO:0010888	negative regulation of lipid storage	8/1304	22/18870	6.77758e-05	0.00179988	0.00141735	ABCA1/ABCG1/CES1/ITGB3/LEP/NFKBIA/PPARG/TREM2	8	endotype3	up
BP	GO:0010919	regulation of inositol phosphate biosynthetic process	5/1304	17/18870	0.00479831	0.0398462	0.0313776	GPER1/MAS1/NTSR1/P2RY1/PRKG1	5	endotype3	up
BP	GO:0010948	negative regulation of cell cycle process	37/359	320/18870	1.12844e-18	2.28145e-16	2.03749e-16	AURKB/BIRC5/BRCA2/BRIP1/BUB1/BUB1B/CCL2/CCNB1/CDC20/CDC45/CDC6/CDCA8/CDK1/CDT1/CENPF/CHEK1/CLSPN/DTL/E2F7/E2F8/EME1/ESPL1/FBXO43/GTSE1/NDC80/NEK2/NUF2/ORC1/PKMYT1/PLK1/RAD51/SPC24/SPC25/TICRR/TRIP13/TTK/ZWINT	37	endotype1	up
BP	GO:0010948	negative regulation of cell cycle process	34/482	320/18870	2.19969e-12	5.48369e-10	4.47973e-10	AURKB/BIRC5/BUB1/BUB1B/CCL2/CCNB1/CDC20/CDC45/CDC6/CDCA8/CDK1/CDT1/CENPF/CHEK1/CLSPN/DTL/E2F1/E2F7/E2F8/ESPL1/FAM107A/GTSE1/INHBA/NEK2/ORC1/PKMYT1/PLK1/RAD51/SPC24/SPC25/TICRR/TRIP13/TTK/ZWINT	34	endotype2	up
BP	GO:0010948	negative regulation of cell cycle process	46/1304	320/18870	1.79191e-06	8.59183e-05	6.7658e-05	APBB2/AURKB/BCL6/BIRC5/BUB1/BUB1B/CCNB1/CDC20/CDC45/CDC6/CDCA8/CDK1/CDK5RAP2/CDKN2D/CDT1/CENPF/CHEK1/CHMP4C/CLSPN/CTDSPL/DTL/DUSP1/E2F1/E2F8/ESPL1/FAM107A/FBXO6/GFI1B/GPER1/GTSE1/INHBA/MAPK14/MUC1/NEK2/ORC1/PARP9/PKMYT1/PLK1/PML/RAD51/SPC24/SPC25/TICRR/TRIP13/TTK/ZWINT	46	endotype3	up
BP	GO:0010951	negative regulation of endopeptidase activity	10/482	128/18870	0.00166533	0.0266776	0.0217934	ANXA8/ANXA8L1/DHCR24/IFI6/LTF/MMP9/SERPINE1/SERPING1/TIMP3/TIMP4	10	endotype2	up
BP	GO:0010951	negative regulation of endopeptidase activity	25/1304	128/18870	1.93493e-06	9.19761e-05	7.24283e-05	ANXA8/ANXA8L1/CDKN2D/CR1/CST7/DHCR24/GAPDH/GAS6/HGF/IFI16/IFI6/LTF/MMP9/NAIP/NOL3/SERPINA1/SERPINB1/SERPINB10/SERPINE1/SERPING1/SFN/TIMP1/TIMP2/TIMP3/TIMP4	25	endotype3	up
BP	GO:0010959	regulation of metal ion transport	42/1304	398/18870	0.00410958	0.0353833	0.0278632	ABCC8/ADRA2A/ATP2C2/CASR/CAV1/CCR1/CD63/CXCL10/EGF/F2RL3/FGF13/GPER1/HECW2/ITGB3/KCNE1/KCNJ2/KCNN2/KCNS1/KCNS2/KEL/LILRA2/LILRA5/MYLK/NKAIN3/NOS1AP/NTSR1/P2RX1/PCSK9/PML/RCVRN/RYR2/SCN1B/SCN2B/SCN5A/SLC8A1/SLC9A1/TLR9/TMEM38A/TREM2/TSPO/WNK4/YWHAH	42	endotype3	up
BP	GO:0010965	regulation of mitotic sister chromatid separation	19/359	59/18870	8.82203e-19	1.89508e-16	1.69244e-16	AURKB/BIRC5/BUB1/BUB1B/CCNB1/CDC20/CDCA8/CENPF/DLGAP5/ESPL1/NDC80/NUF2/PLK1/SPC24/SPC25/TRIP13/TTK/UBE2C/ZWINT	19	endotype1	up
BP	GO:0010965	regulation of mitotic sister chromatid separation	17/482	59/18870	6.5529e-14	1.98366e-11	1.62049e-11	AURKB/BIRC5/BUB1/BUB1B/CCNB1/CDC20/CDCA8/CENPF/DLGAP5/ESPL1/PLK1/SPC24/SPC25/TRIP13/TTK/UBE2C/ZWINT	17	endotype2	up
BP	GO:0010965	regulation of mitotic sister chromatid separation	19/1304	59/18870	7.63493e-09	1.02681e-06	8.08577e-07	AURKB/BIRC5/BUB1/BUB1B/CCNB1/CDC20/CDCA8/CDK5RAP2/CENPF/DLGAP5/DUSP1/ESPL1/PLK1/SPC24/SPC25/TRIP13/TTK/UBE2C/ZWINT	19	endotype3	up
BP	GO:0010971	positive regulation of G2/M transition of mitotic cell cycle	5/359	29/18870	0.000197637	0.00409204	0.00365447	CCNB1/CDC25A/CDC25C/CDK1/DTL	5	endotype1	up
BP	GO:0010971	positive regulation of G2/M transition of mitotic cell cycle	5/482	29/18870	0.000761682	0.0148074	0.0120964	CCNB1/CDC25A/CDC25C/CDK1/DTL	5	endotype2	up
BP	GO:0010972	negative regulation of G2/M transition of mitotic cell cycle	9/359	67/18870	4.77778e-06	0.000140353	0.000125344	AURKB/CDC6/CDK1/CHEK1/CLSPN/DTL/ORC1/PLK1/TICRR	9	endotype1	up
BP	GO:0010972	negative regulation of G2/M transition of mitotic cell cycle	9/482	67/18870	4.93171e-05	0.00171588	0.00140173	AURKB/CDC6/CDK1/CHEK1/CLSPN/DTL/ORC1/PLK1/TICRR	9	endotype2	up
BP	GO:0010977	negative regulation of neuron projection development	10/482	140/18870	0.00321658	0.0420737	0.0343708	ADCY6/CD38/DCC/EPHB2/FGF13/FSTL4/KREMEN1/MAP2/RGMA/TSKU	10	endotype2	up
BP	GO:0014074	response to purine-containing compound	19/1304	143/18870	0.00453275	0.0383926	0.030233	AANAT/AQP9/ASS1/CHEK1/CYP1B1/FOSL1/INHBB/KCNE1/P2RX1/P2RY1/PDE2A/PDE3A/RYR2/SDC1/SLC6A4/SLC8A1/TEK/TMEM38A/TRPM2	19	endotype3	up
BP	GO:0014706	striated muscle tissue development	15/482	264/18870	0.00338117	0.0429489	0.0350858	ADRA1A/ALPK3/BVES/CDK1/CENPF/EYA2/FGF2/FHL2/IGF1/PRKG1/RBP4/SCN5A/TP73/XIRP2/ZFPM2	15	endotype2	up
BP	GO:0014902	myotube differentiation	19/1304	130/18870	0.00151712	0.0181071	0.0142588	BHLHA15/CAV2/CFLAR/CXCL10/EHD2/FLOT1/GDF15/HDAC4/IGF1/IL4R/KEL/KLF5/MAPK14/SHOX2/SORT1/TMEM119/TNFSF14/TRIM72/XK	19	endotype3	up
MF	GO:0015144	carbohydrate transmembrane transporter activity	10/1339	43/18496	0.000807347	0.0316108	0.0274237	ABCB11/AQP10/AQP9/PPBP/SLC2A14/SLC2A3/SLC2A4/SLC2A5/SLC45A2/SLC5A9	10	endotype3	up
MF	GO:0015149	hexose transmembrane transporter activity	7/1339	25/18496	0.00154644	0.0415957	0.036086	PPBP/SLC2A14/SLC2A3/SLC2A4/SLC2A5/SLC45A2/SLC5A9	7	endotype3	up
MF	GO:0015347	sodium-independent organic anion transmembrane transporter activity	4/367	16/18496	0.000229741	0.00993186	0.00931984	SLCO1A2/SLCO2B1/SLCO4A1/SLCO5A1	4	endotype1	up
MF	GO:0015631	tubulin binding	24/367	379/18496	6.38115e-07	8.96552e-05	8.41305e-05	BIRC5/BRCA2/CENPE/CENPF/CGN/DCX/DLGAP5/GTSE1/KIF11/KIF14/KIF15/KIF18A/KIF18B/KIF20A/KIF23/KIF26B/KIF2C/KIF4A/KIFC1/MX1/PLK1/SKA1/SPAG5/SPC24	24	endotype1	up
BP	GO:0015669	gas transport	6/1304	22/18870	0.00307	0.029994	0.0236193	CA2/CYGB/HBD/HBE1/HBG1/RHAG	6	endotype3	up
BP	GO:0015670	carbon dioxide transport	5/1304	15/18870	0.00261471	0.0267983	0.0211029	CA2/HBD/HBE1/HBG1/RHAG	5	endotype3	up
BP	GO:0015711	organic anion transport	46/1304	443/18870	0.00375526	0.0333832	0.0262882	ABCB11/ABCC11/ABCC8/ACSL1/AKR1C1/AQP9/CA4/CASR/CEACAM1/CES1/CR1/CRABP2/CYB5R2/CYP4F2/FABP2/FOLR3/IRS2/LEP/MAP2K6/MGST1/NTSR1/PPARG/PRKG1/RHAG/SLC11A1/SLC16A3/SLC19A1/SLC1A2/SLC1A3/SLC22A1/SLC22A14/SLC22A4/SLC26A8/SLC2A14/SLC2A3/SLC2A4/SLC36A1/SLC4A11/SLC4A9/SLC51A/SLC6A13/SLC7A10/SLC7A11/SLCO2B1/SLCO4A1/XK	46	endotype3	up
BP	GO:0015718	monocarboxylic acid transport	10/359	179/18870	0.00231281	0.0348646	0.0311365	ABCB11/FABP2/LEP/PLA2G2D/PLA2G4F/PPARG/SLC16A14/SLCO1A2/SLCO2B1/SLCO4A1	10	endotype1	up
BP	GO:0015718	monocarboxylic acid transport	22/1304	179/18870	0.0061259	0.0474413	0.0373586	ABCB11/ABCC11/ACSL1/AKR1C1/AQP9/CASR/CEACAM1/CES1/CRABP2/CYP4F2/FABP2/IRS2/LEP/MAP2K6/NTSR1/PPARG/SLC16A3/SLC22A1/SLC51A/SLC6A13/SLCO2B1/SLCO4A1	22	endotype3	up
BP	GO:0015749	monosaccharide transmembrane transport	17/1304	123/18870	0.00471092	0.0394173	0.0310399	CLTCL1/GRB10/IGF1/IRS2/LEP/MAPK14/PPBP/RTN2/SLC1A2/SLC2A14/SLC2A3/SLC2A4/SLC2A5/SLC45A2/SLC5A9/SORT1/TERT	17	endotype3	up
BP	GO:0015833	peptide transport	32/1304	262/18870	0.00122183	0.0157044	0.0123667	ABCA1/ABCC8/ADRA2A/ALOX5/CA2/CASR/CNR1/CPE/CPLX3/DOC2B/EXOC3L1/FAM3B/FFAR2/FFAR3/GNAZ/GPER1/GPR27/IL1RN/INHBB/IRS2/KCNB1/LEP/MAFA/NADK/PFKFB2/PIM3/PTPRN/S100A8/SFRP1/SLC7A11/SYTL4/TAP1	32	endotype3	up
BP	GO:0015850	organic hydroxy compound transport	18/482	308/18870	0.00101474	0.0182999	0.0149496	ABCA13/ABCB11/ADRA2A/AQP10/CAV1/CES1/CETP/CLU/CYP19A1/EGF/ITGB3/LEP/MAOB/OSBPL6/PPARG/RBP4/SYT1/TSKU	18	endotype2	up
BP	GO:0015850	organic hydroxy compound transport	41/1304	308/18870	4.07821e-05	0.00118354	0.000932001	ABCA1/ABCA13/ABCB11/ABCC11/ABCG1/ADRA2A/AKR1C1/AQP10/AQP9/CAV1/CEACAM1/CEL/CES1/CETP/CLU/CNR1/CYP19A1/DAB2/EGF/FFAR3/GRAMD1A/ITGB3/KCNB1/LEP/MAOB/NFKBIA/OSBPL6/P2RX1/P2RY1/PCSK9/PLTP/PPARG/SLC16A3/SLC19A3/SLC22A1/SLC51A/SLC6A4/SYT5/TREM2/TSPO/WNK4	41	endotype3	up
BP	GO:0015918	sterol transport	10/482	141/18870	0.00338538	0.0429489	0.0350858	ABCA13/CAV1/CES1/CETP/CLU/EGF/LEP/OSBPL6/PPARG/TSKU	10	endotype2	up
BP	GO:0015918	sterol transport	19/1304	141/18870	0.00387804	0.0340942	0.0268481	ABCA1/ABCA13/ABCG1/AKR1C1/CAV1/CEL/CES1/CETP/CLU/EGF/GRAMD1A/LEP/NFKBIA/OSBPL6/PCSK9/PLTP/PPARG/TREM2/TSPO	19	endotype3	up
BP	GO:0016032	viral process	20/359	432/18870	0.000248455	0.00499399	0.00445998	AXL/CAV1/CAV2/CCL2/CCL8/CDK1/IFI27/IFIT1/ISG15/LY6E/MGAT4C/MOG/MX1/OAS1/OAS2/OAS3/OASL/RSAD2/SIGLEC1/TOP2A	20	endotype1	up
BP	GO:0016032	viral process	26/482	432/18870	5.22074e-05	0.00178432	0.00145764	APOBEC3B/CAV1/CAV2/CCL2/CCL8/CDK1/HPN/IFI27/IFIT1/IFITM3/IRF7/ISG15/ITGB3/LTF/LY6E/MOG/MX1/OAS1/OAS2/OAS3/OASL/PLSCR1/RSAD2/SIGLEC1/TOP2A/TRIM6	26	endotype2	up
BP	GO:0016032	viral process	59/1304	432/18870	3.85857e-07	2.12762e-05	1.67543e-05	APOBEC3A/APOBEC3B/BST2/CAV1/CAV2/CDK1/CHMP4C/CLDN9/CLEC5A/CR1/EIF2AK2/GAS6/GYPA/HPN/HSPA1A/HSPA1B/IFI16/IFI27/IFIT1/IFITM1/IFITM2/IFITM3/IRF7/ISG15/ITGB3/ITGB5/LGALS1/LTF/LY6E/MGAT4C/MOG/MX1/NR5A2/OAS1/OAS2/OAS3/OASL/PARP10/PARP9/PLSCR1/PTX3/RSAD2/SELPLG/SIGLEC1/SLPI/SRPK1/ST3GAL2/ST3GAL4/ST6GALNAC2/ST6GALNAC3/STOM/TMPRSS2/TOP2A/TRIM21/TRIM22/TRIM25/TRIM6/TYRO3/ZC3H12A	59	endotype3	up
BP	GO:0016051	carbohydrate biosynthetic process	26/1304	214/18870	0.0035902	0.0327213	0.025767	B4GALNT2/CHST13/CHST15/CHST8/CSGALNACT2/EGF/EXT1/FUT7/GPER1/GYG1/HAS1/IGF1/IRS2/LEP/MAS1/NDST1/NDST3/NNMT/NTSR1/P2RY1/PGD/PPP1R3B/PPP1R3D/PRKG1/ST3GAL2/ST3GAL4	26	endotype3	up
BP	GO:0016053	organic acid biosynthetic process	37/1304	337/18870	0.00356959	0.0327213	0.025767	ABCB11/ACOX2/ALDH1A2/ALOX12/ALOX15B/ALOX5/ALOX5AP/ASS1/BCAT1/CBS/CEACAM1/CES1/CYP1A1/CYP1A2/CYP2C9/DHRS9/ELOVL3/ELOVL7/ERLIN1/FA2H/FGFR4/GGT1/GGT5/GGT6/HSD3B7/MGLL/NAIP/NLRC4/NOXRED1/OLAH/OSBPL6/PHGDH/PLOD2/PTGS1/PYCR1/SLC1A3/UPB1	37	endotype3	up
BP	GO:0016055	Wnt signaling pathway	22/482	459/18870	0.00372466	0.046076	0.0376404	ASPM/BAMBI/CAV1/CPE/DAAM2/DEPDC1B/EDNRB/EGF/FGF2/FZD9/GPC5/HESX1/IGFBP2/JUP/KREMEN1/SDC1/SFRP1/TERT/TGFB1I1/TSKU/WNT11/WNT5B	22	endotype2	up
CC	GO:0016323	basolateral plasma membrane	14/499	249/19886	0.00428958	0.0377084	0.0297173	ADRA2A/AQP10/ATP2C2/CA12/CD38/EPCAM/HEPH/OTOF/SLC4A9/SLC8A2/SLCO2B1/TEK/TJP1/TSHR	14	endotype2	up
CC	GO:0016323	basolateral plasma membrane	35/1378	249/19886	5.0869e-05	0.000954231	0.000792115	ABCA1/ADAM9/ADRA2A/AQP10/AQP9/ATP2C2/C5AR1/CA12/CASR/EPCAM/FLOT1/FLOT2/HEPH/HPGD/NAIP/OTOF/P2RY1/PDPN/SLC16A3/SLC19A1/SLC22A1/SLC40A1/SLC4A11/SLC4A9/SLC51A/SLC6A13/SLC8A2/SLC9A1/SLC9A4/SLCO2B1/ST14/TEK/TGFA/TLR9/TSHR	35	endotype3	up
CC	GO:0016324	apical plasma membrane	48/1378	403/19886	0.000170253	0.00298766	0.00248008	ABCB11/ABCC11/AQP10/ATP6V0D1/BST2/CA12/CA4/CASR/CEACAM1/CEACAM6/CYP4F2/EPCAM/FN1/HPN/IGFBP2/ITGB3/KCNB1/KCNE1/KCNMA1/KIAA1614/KL/MGAM/MUC1/OSMR/P2RY1/PAPPA2/PARD3/PDPN/PROM1/PTPRH/SAPCD2/SHROOM2/SHROOM4/SLC16A3/SLC19A1/SLC22A1/SLC22A4/SLC2A5/SLC36A1/SLC4A11/SLC9A1/SLC9A4/SLC9A8/SLCO2B1/TEK/TLR9/TRPM6/TRPV5	48	endotype3	up
CC	GO:0016328	lateral plasma membrane	12/1378	67/19886	0.00199463	0.0204732	0.0169949	BVES/CEACAM1/CLDN5/EPCAM/FGF13/IQGAP3/KCNB1/RAB13/SCN5A/SLC16A3/SLC22A1/TACSTD2	12	endotype3	up
BP	GO:0016485	protein processing	28/1304	245/18870	0.00606891	0.0473994	0.0373255	ADAMTS2/ADAMTS3/ASPH/ASPRV1/C1RL/CHAC1/CPE/CPXM2/CST7/CTSG/DHCR24/ECE1/F12/F3/FADD/GGT1/HPN/IFI16/IL1R2/KEL/MYRFL/NLRC4/NOL3/PCSK6/PCSK9/SERPINE1/TMEM98/TMPRSS2	28	endotype3	up
MF	GO:0016701	oxidoreductase activity, acting on single donors with incorporation of molecular oxygen	7/1339	25/18496	0.00154644	0.0415957	0.036086	ALOX12/ALOX15B/ALOX5/ALOX5AP/HPD/PIR/PTGS1	7	endotype3	up
MF	GO:0016702	oxidoreductase activity, acting on single donors with incorporation of molecular oxygen, incorporation of two atoms of oxygen	7/1339	24/18496	0.00118682	0.0371013	0.032187	ALOX12/ALOX15B/ALOX5/ALOX5AP/HPD/PIR/PTGS1	7	endotype3	up
MF	GO:0016829	lyase activity	27/1339	196/18496	0.000935869	0.0340255	0.0295186	ADCY3/ADCY4/ADCY6/ALOX5AP/APMAP/BST1/CA1/CA12/CA2/CA3/CA4/CBS/CHAC1/CYP1A1/CYP1A2/CYP1B1/DDT/ECHDC3/GLDC/GUCY2C/HAL/POLQ/RNASE1/RNASE2/RSAD2/TSEN34/USB1	27	endotype3	up
MF	GO:0016887	ATP hydrolysis activity	22/367	412/18496	2.7832e-05	0.00173795	0.00163086	ABCB11/BRIP1/CDC6/DMC1/DNAH8/DQX1/ERCC6L/KIF14/KIF15/KIF18A/KIF18B/KIF20A/KIF23/KIF2C/KIFC1/MCM2/MCM4/ORC1/PIF1/RAD51/RAD54L/TRIP13	22	endotype1	up
BP	GO:0017014	protein nitrosylation	5/1304	16/18870	0.00358889	0.0327213	0.025767	GAPDH/NOS1AP/S100A8/S100A9/TXN	5	endotype3	up
MF	GO:0017116	single-stranded DNA helicase activity	6/367	23/18496	4.44479e-06	0.000499594	0.000468808	DSCC1/MCM2/MCM4/PIF1/POLQ/RAD51	6	endotype1	up
MF	GO:0017171	serine hydrolase activity	14/490	196/18496	0.000759354	0.043916	0.0408985	C2/CTSG/ELANE/FAP/HP/HPN/HTRA3/LTF/MMP1/MMP2/MMP8/MMP9/PCSK6/PRTN3	14	endotype2	up
MF	GO:0017171	serine hydrolase activity	28/1339	196/18496	0.000422839	0.0179354	0.0155597	AZU1/C1RL/C2/CTRC/CTRL/CTSA/CTSG/ELANE/F12/F3/FAP/HP/HPN/HTRA1/HTRA3/LTF/MMP1/MMP2/MMP8/MMP9/OVCH1/PCSK6/PCSK9/PRSS27/PRSS36/PRTN3/ST14/TMPRSS2	28	endotype3	up
BP	GO:0018108	peptidyl-tyrosine phosphorylation	34/1304	276/18870	0.000752471	0.0110252	0.00868204	AATK/ADRA2A/BST1/CAV1/EGF/EPHB2/FCGR1A/FES/FGFR4/FGR/FLT3/HCK/HGF/IGF1/ITGB3/JAK3/LEP/LILRA5/NCF1/OSM/PARP9/PDGFA/PDGFC/PRKCD/SAMSN1/SFRP1/SH3BP5L/SOCS1/SOCS3/SRCIN1/TEK/TGFA/TNFRSF1A/TREM2	34	endotype3	up
BP	GO:0018119	peptidyl-cysteine S-nitrosylation	5/1304	16/18870	0.00358889	0.0327213	0.025767	GAPDH/NOS1AP/S100A8/S100A9/TXN	5	endotype3	up
BP	GO:0018212	peptidyl-tyrosine modification	36/1304	278/18870	0.000204089	0.0041373	0.00325799	AATK/ADRA2A/BST1/CAV1/EGF/EPHB2/FCGR1A/FES/FGFR4/FGR/FLT3/HCK/HGF/IGF1/ITGB3/JAK3/LEP/LILRA5/NCF1/OSM/PARP9/PDGFA/PDGFC/PRKCD/SAMSN1/SFRP1/SH3BP5L/SOCS1/SOCS3/SRCIN1/TEK/TGFA/TNFRSF1A/TPST1/TPST2/TREM2	36	endotype3	up
BP	GO:0019058	viral life cycle	19/359	321/18870	1.37108e-05	0.000374	0.000334007	AXL/CAV1/CAV2/CCL2/CCL8/CDK1/IFI27/IFIT1/ISG15/LY6E/MOG/MX1/OAS1/OAS2/OAS3/OASL/RSAD2/SIGLEC1/TOP2A	19	endotype1	up
BP	GO:0019058	viral life cycle	24/482	321/18870	2.89688e-06	0.000147916	0.000120835	APOBEC3B/CAV1/CAV2/CCL2/CCL8/CDK1/IFI27/IFIT1/IFITM3/ISG15/ITGB3/LTF/LY6E/MOG/MX1/OAS1/OAS2/OAS3/OASL/PLSCR1/RSAD2/SIGLEC1/TOP2A/TRIM6	24	endotype2	up
BP	GO:0019058	viral life cycle	50/1304	321/18870	5.17297e-08	4.45684e-06	3.50962e-06	APOBEC3A/APOBEC3B/BST2/CAV1/CAV2/CDK1/CHMP4C/CLDN9/CLEC5A/CR1/EIF2AK2/GAS6/GYPA/HSPA1A/HSPA1B/IFI16/IFI27/IFIT1/IFITM1/IFITM2/IFITM3/ISG15/ITGB3/ITGB5/LGALS1/LTF/LY6E/MOG/MX1/NR5A2/OAS1/OAS2/OAS3/OASL/PLSCR1/PTX3/RSAD2/SELPLG/SIGLEC1/SLPI/SRPK1/STOM/TMPRSS2/TOP2A/TRIM21/TRIM22/TRIM25/TRIM6/TYRO3/ZC3H12A	50	endotype3	up
BP	GO:0019065	receptor-mediated endocytosis of virus by host cell	3/359	11/18870	0.00100583	0.0171992	0.01536	CAV1/CAV2/SIGLEC1	3	endotype1	up
BP	GO:0019065	receptor-mediated endocytosis of virus by host cell	3/482	11/18870	0.00234517	0.033921	0.0277107	CAV1/CAV2/SIGLEC1	3	endotype2	up
BP	GO:0019079	viral genome replication	12/359	131/18870	7.80022e-06	0.000223411	0.000199522	CCL2/CCL8/IFI27/IFIT1/ISG15/MX1/OAS1/OAS2/OAS3/OASL/RSAD2/TOP2A	12	endotype1	up
BP	GO:0019079	viral genome replication	17/482	131/18870	4.06857e-08	3.02502e-06	2.4712e-06	APOBEC3B/CCL2/CCL8/IFI27/IFIT1/IFITM3/ISG15/LTF/MX1/OAS1/OAS2/OAS3/OASL/PLSCR1/RSAD2/TOP2A/TRIM6	17	endotype2	up
BP	GO:0019079	viral genome replication	27/1304	131/18870	2.46437e-07	1.50984e-05	1.18895e-05	APOBEC3A/APOBEC3B/BST2/EIF2AK2/GAS6/IFI16/IFI27/IFIT1/IFITM1/IFITM2/IFITM3/ISG15/LTF/MX1/NR5A2/OAS1/OAS2/OAS3/OASL/PLSCR1/RSAD2/SLPI/SRPK1/STOM/TOP2A/TRIM6/ZC3H12A	27	endotype3	up
BP	GO:0019082	viral protein processing	7/1304	32/18870	0.00539837	0.0432171	0.0340321	MGAT4C/PARP10/PARP9/ST3GAL2/ST3GAL4/ST6GALNAC2/ST6GALNAC3	7	endotype3	up
BP	GO:0019184	nonribosomal peptide biosynthetic process	6/1304	18/18870	0.000969614	0.0131362	0.0103444	CHAC1/GGT1/GGT5/GGT6/SLC1A2/SLC7A11	6	endotype3	up
BP	GO:0019229	regulation of vasoconstriction	6/359	64/18870	0.00134691	0.0218365	0.0195015	ADRA1A/ARHGAP42/CAV1/CD38/LEP/SMTNL1	6	endotype1	up
BP	GO:0019229	regulation of vasoconstriction	7/482	64/18870	0.00120059	0.0209482	0.017113	ADRA1A/ADRA2A/CAV1/CD38/LEP/MMP2/SMTNL1	7	endotype2	up
BP	GO:0019229	regulation of vasoconstriction	12/1304	64/18870	0.00129071	0.0162488	0.0127955	ADM/ADRA2A/CASR/CAV1/DOCK4/ECE1/HRH2/LEP/MMP2/P2RX1/SMTNL1/TBXA2R	12	endotype3	up
BP	GO:0019369	arachidonic acid metabolic process	10/1304	58/18870	0.0059627	0.0466442	0.0367308	ALOX12/ALOX15B/ALOX5/CYP1A1/CYP1A2/CYP1B1/CYP2C9/CYP4F2/MGLL/PTGS1	10	endotype3	up
BP	GO:0019372	lipoxygenase pathway	5/1304	11/18870	0.000507885	0.00811733	0.00639215	ALOX12/ALOX15B/ALOX5/ALOX5AP/HPGD	5	endotype3	up
BP	GO:0019373	epoxygenase P450 pathway	5/1304	18/18870	0.00627088	0.0482928	0.0380291	CYP1A1/CYP1A2/CYP1B1/CYP2C9/CYP4F2	5	endotype3	up
BP	GO:0019722	calcium-mediated signaling	27/1304	210/18870	0.00134136	0.016742	0.0131838	AZU1/BHLHA15/BST1/CAMKK2/CCR1/CCRL2/CXCR1/CXCR2/EDNRB/FHL2/FPR2/GBP1/IGF1/LAT2/MCTP2/NR5A2/PTGFR/RYR2/SAMD14/SELP/SLC8A1/SLC8A2/SLC9A1/TMEM38A/TREM2/TRPM2/XCR1	27	endotype3	up
BP	GO:0019730	antimicrobial humoral response	13/482	133/18870	3.68895e-05	0.00135946	0.00111057	CAMP/CTSG/CXCL10/CXCL11/DEFA1B/DEFA3/DEFA4/ELANE/LTF/PF4/PF4V1/PRTN3/RNASE3	13	endotype2	up
BP	GO:0019730	antimicrobial humoral response	25/1304	133/18870	3.99401e-06	0.000169407	0.000133403	ANG/AZU1/BCL3/CAMP/CTSG/CXCL1/CXCL10/DEFA1/DEFA1B/DEFA3/DEFA4/ELANE/GAPDH/LTF/PF4/PF4V1/PGLYRP1/PI3/PPBP/PRTN3/RNASE3/S100A12/S100A9/SLC11A1/SLPI	25	endotype3	up
BP	GO:0019731	antibacterial humoral response	8/482	70/18870	0.000402801	0.00884493	0.0072256	CAMP/CTSG/DEFA1B/DEFA3/DEFA4/ELANE/LTF/RNASE3	8	endotype2	up
BP	GO:0019731	antibacterial humoral response	12/1304	70/18870	0.00285428	0.0284602	0.0224115	ANG/CAMP/CTSG/DEFA1/DEFA1B/DEFA3/DEFA4/ELANE/LTF/PI3/RNASE3/SLPI	12	endotype3	up
BP	GO:0019755	one-carbon compound transport	12/1304	61/18870	0.000829072	0.0117218	0.00923056	AQP10/AQP9/CA2/CA4/CYB5R2/HBD/HBE1/HBG1/RHAG/SLC26A8/SLC4A11/SLC4A9	12	endotype3	up
MF	GO:0019838	growth factor binding	12/490	135/18496	0.000253373	0.0332713	0.0309852	COL1A2/COL4A1/FSTL4/IGFBP2/ITGB3/LTBP1/NTRK3/PCSK6/PDGFA/SCN5A/TEK/TSKU	12	endotype2	up
MF	GO:0019838	growth factor binding	22/1339	135/18496	0.000271136	0.0152875	0.0132625	ACVR1B/ACVRL1/COL4A1/FGFR4/FLT3/FSTL4/HTRA1/IGFBP2/IL1R1/IL1R2/IL1RN/ITGB3/ITGB4/KL/LTBP1/NTRK3/OSMR/PCSK6/PDGFA/SCN5A/SORT1/TEK	22	endotype3	up
MF	GO:0019865	immunoglobulin binding	7/1339	24/18496	0.00118682	0.0371013	0.032187	FCAR/FCER1G/FCGR1A/FCGR2A/FCGR3B/LILRA2/VWF	7	endotype3	up
BP	GO:0019915	lipid storage	14/1304	94/18870	0.00506232	0.0411099	0.0323728	ABCA1/ABCG1/CAV1/CES1/DGAT2/FFAR2/ITGB3/LEP/NFKBIA/PLIN3/PLIN5/PPARG/TREM2/ZC3H12A	14	endotype3	up
BP	GO:0019932	second-messenger-mediated signaling	40/1304	310/18870	0.000100741	0.00237388	0.00186935	ADM/AZU1/BHLHA15/BST1/CAMKK2/CBS/CCR1/CCRL2/CXCR1/CXCR2/DDAH2/EDNRB/FHL2/FPR1/FPR2/GBP1/IGF1/INSL3/LAT2/MAFA/MCTP2/NOS1AP/NR5A2/OPRL1/PDE2A/PDE3A/PDE5A/PRKG1/PTGFR/RYR2/SAMD14/SELP/SLC8A1/SLC8A2/SLC9A1/TBXA2R/TMEM38A/TREM2/TRPM2/XCR1	40	endotype3	up
MF	GO:0019955	cytokine binding	23/1339	145/18496	0.000298548	0.0152875	0.0132625	ACVRL1/CCR1/CCRL2/CSF2RA/CSF3R/CXCR1/CXCR2/EBI3/ELANE/FGF2/GBP1/IL18R1/IL1R1/IL1R2/IL1RL1/IL1RN/ITGB3/LTBP1/MMP8/OSMR/PDPN/TNFRSF1A/XCR1	23	endotype3	up
BP	GO:0021534	cell proliferation in hindbrain	5/1304	16/18870	0.00358889	0.0327213	0.025767	EGF/FGF2/GPR37L1/LHX1/SLC6A4	5	endotype3	up
BP	GO:0021700	developmental maturation	15/359	330/18870	0.00172922	0.027263	0.0243477	AGRN/AURKA/AXL/BFSP2/BHLHA15/BRCA2/CDC20/DMC1/IGF1/KIF14/LEP/PPARG/TRIP13/TYMS/UNC13C	15	endotype1	up
BP	GO:0021700	developmental maturation	38/1304	330/18870	0.00137085	0.0169481	0.0133461	ACVRL1/AGRN/ALDH1A2/ANG/ATP6V0D1/ATP6V1C1/B4GALT5/BHLHA15/C1QA/CD63/CDC20/CNGB1/DMC1/EDNRB/EPAS1/EXT1/GLDN/IGF1/INSL3/KCNB1/KCNE1/LEP/LTF/MAP1B/MMP2/PDE3A/PPARG/PTPRN/RAB32/ROPN1L/SEZ6/SLC22A14/TAL1/TDRD7/TRIP13/TYMS/UNC13C/ZBTB16	38	endotype3	up
BP	GO:0021924	cell proliferation in external granule layer	5/1304	16/18870	0.00358889	0.0327213	0.025767	EGF/FGF2/GPR37L1/LHX1/SLC6A4	5	endotype3	up
BP	GO:0021930	cerebellar granule cell precursor proliferation	5/1304	16/18870	0.00358889	0.0327213	0.025767	EGF/FGF2/GPR37L1/LHX1/SLC6A4	5	endotype3	up
BP	GO:0021936	regulation of cerebellar granule cell precursor proliferation	5/1304	11/18870	0.000507885	0.00811733	0.00639215	EGF/FGF2/GPR37L1/LHX1/SLC6A4	5	endotype3	up
BP	GO:0022407	regulation of cell-cell adhesion	57/1304	493/18870	9.1092e-05	0.00222248	0.00175014	ALOX12/ALOX5/ARG1/ASS1/B4GALNT2/BCL6/CAV1/CD274/CEACAM1/CEACAM6/CEBPB/CR1/CTSG/EBI3/ELANE/EMILIN2/EPCAM/FADD/FERMT3/FLOT1/FLOT2/FUT7/GP1BA/GP6/HLX/IGF1/IGFBP2/IL10/IL1RL2/IL1RN/IL4R/JAK3/LEP/LGALS1/MAPK14/MDK/MMRN1/MUC21/MYO10/PDCD1LG2/PDE5A/PDPN/PRKCD/PRKG1/SELP/SIRPA/SMARCD3/SOCS1/SPI1/SPTA1/ST3GAL4/TARM1/TNFSF14/VNN1/VSIG4/ZBTB16/ZC3H12A	57	endotype3	up
BP	GO:0022408	negative regulation of cell-cell adhesion	27/1304	205/18870	0.000932601	0.0127919	0.0100733	ALOX12/ARG1/ASS1/B4GALNT2/BCL6/CD274/CEACAM1/CEBPB/CR1/CTSG/EPCAM/HLX/IL10/IL1RN/IL4R/JAK3/MDK/MUC21/PDCD1LG2/PDE5A/PRKCD/PRKG1/SOCS1/SPI1/TARM1/VSIG4/ZC3H12A	27	endotype3	up
BP	GO:0022409	positive regulation of cell-cell adhesion	38/1304	322/18870	0.000870671	0.0120625	0.00949886	ALOX5/BCL6/CAV1/CD274/CEACAM6/CR1/CTSG/EBI3/ELANE/EMILIN2/FADD/FLOT1/FLOT2/FUT7/GP1BA/GP6/HLX/IGF1/IGFBP2/IL10/IL1RL2/IL4R/LEP/LGALS1/MDK/MMRN1/MYO10/PDCD1LG2/PDPN/SELP/SIRPA/SMARCD3/SOCS1/SPTA1/ST3GAL4/TNFSF14/VNN1/ZBTB16	38	endotype3	up
BP	GO:0022412	cellular process involved in reproduction in multicellular organism	19/359	471/18870	0.0018053	0.0278243	0.024849	ASPM/AURKA/BRCA2/BRIP1/CCNA1/CCNB2/DMC1/FSIP2/IGF1/KIF18A/NCAPH/NDC80/PLK1/RIMBP3C/SPACA3/TOP2A/TRIP13/TTK/UCHL1	19	endotype1	up
BP	GO:0022600	digestive system process	16/1304	103/18870	0.00183087	0.0207298	0.0163241	ADRA2A/AKR1C1/CEL/FABP2/HRH2/LEP/MDK/SLC2A5/SLC4A9/SLC9A4/TFF3/TLR4/TLR9/TYMP/VIL1/WNK4	16	endotype3	up
BP	GO:0022617	extracellular matrix disassembly	8/482	62/18870	0.000172349	0.00456509	0.00372932	CTSG/ELANE/FAP/HPN/MMP1/MMP2/MMP8/MMP9	8	endotype2	up
BP	GO:0022617	extracellular matrix disassembly	12/1304	62/18870	0.000964466	0.0131362	0.0103444	CTSG/ELANE/FAP/FGFR4/FLOT1/HPN/MMP1/MMP2/MMP8/MMP9/PDPN/SH3PXD2B	12	endotype3	up
BP	GO:0023061	signal release	52/1304	484/18870	0.0010274	0.0137169	0.0108016	ABCA1/ABCC8/ADRA2A/ALOX5/CASR/CNR1/CPE/CPLX3/CYP19A1/DAB2/DOC2B/DYSF/EDNRB/EXOC3L1/FAM3B/FFAR2/FFAR3/GNAZ/GPER1/GPR27/IL1RN/INHBA/INHBB/IRS2/KCNB1/LEP/MAFA/MAOB/MAP2K6/MCTP2/NADK/OPRM1/OSM/OTOF/P2RX1/P2RY1/PFKFB2/PIM3/PPARG/PTPRN/RETN/RPH3A/SFRP1/SLC6A4/STXBP2/SUCNR1/SYN2/SYT5/SYTL4/TSPO/UNC13C/WNK4	52	endotype3	up
BP	GO:0030048	actin filament-based movement	18/1304	133/18870	0.0046395	0.0389379	0.0306624	CAV1/EPDR1/FGF13/JUP/KCNE1/KCNJ2/KCNN2/MYBPC3/MYO1B/MYO7B/NOS1AP/PDPN/RYR2/SCN1B/SCN2B/SCN5A/SLC9A1/VIL1	18	endotype3	up
CC	GO:0030055	cell-substrate junction	45/1378	431/19886	0.00393646	0.0369212	0.0306486	ACTN1/ADAM9/ALOX15B/CAV1/CAV2/CD59/CNN1/COL17A1/CTTN/DAB2/DLC1/EHD3/FAM107A/FAP/FERMT3/FES/FHL2/FLOT1/FLOT2/HCK/HMCN1/HSPA1A/HSPA1B/IL1RL1/ITGA1/ITGA2B/ITGB3/ITGB4/ITGB5/JUP/NEXN/NFASC/PDLIM1/PDLIM7/RHOG/SHROOM4/SLC6A4/SLC9A1/TEK/TGFB1I1/TSPAN9/VASP/WASF1/XIRP2/ZYX	45	endotype3	up
BP	GO:0030071	regulation of mitotic metaphase/anaphase transition	21/359	90/18870	2.1099e-17	3.62587e-15	3.23815e-15	AURKB/BIRC5/BUB1/BUB1B/CCNB1/CDC20/CDC6/CDCA8/CENPE/CENPF/DLGAP5/ESPL1/NDC80/NUF2/PLK1/SPC24/SPC25/TRIP13/TTK/UBE2C/ZWINT	21	endotype1	up
BP	GO:0030071	regulation of mitotic metaphase/anaphase transition	18/482	90/18870	1.08716e-11	1.43981e-09	1.17621e-09	AURKB/BIRC5/BUB1/BUB1B/CCNB1/CDC20/CDC6/CDCA8/CENPF/DLGAP5/ESPL1/PLK1/SPC24/SPC25/TRIP13/TTK/UBE2C/ZWINT	18	endotype2	up
BP	GO:0030071	regulation of mitotic metaphase/anaphase transition	22/1304	90/18870	1.39289e-07	8.87751e-06	6.99077e-06	AURKB/BIRC5/BUB1/BUB1B/CCNB1/CDC20/CDC6/CDCA8/CDK5RAP2/CENPF/DLGAP5/DUSP1/ESPL1/HECW2/PLK1/SMARCD3/SPC24/SPC25/TRIP13/TTK/UBE2C/ZWINT	22	endotype3	up
BP	GO:0030073	insulin secretion	24/1304	199/18870	0.00549264	0.0437665	0.0344648	ABCC8/ADRA2A/ALOX5/CASR/CNR1/CPLX3/DOC2B/FAM3B/FFAR2/GNAZ/GPER1/GPR27/IL1RN/INHBB/IRS2/KCNB1/LEP/MAFA/NADK/PFKFB2/PIM3/PTPRN/SFRP1/SYTL4	24	endotype3	up
BP	GO:0030099	myeloid cell differentiation	59/1304	430/18870	3.29299e-07	1.91132e-05	1.5051e-05	ACTN1/ACVR1B/BATF/BATF2/BCL6/C1QC/CCR1/CEACAM1/CEBPB/CFLAR/CLEC1B/CLEC5A/CSF1/CSF3R/DHRS7B/EPAS1/FADD/FBN1/FES/GP1BA/GP9/HMGB2/HSPA1A/HSPA1B/IFI16/IL1RL1/INHBA/IRF7/ISG15/JUNB/LILRB3/LTF/MAPK14/MEIS1/MMP9/MPL/MYD88/NBEAL2/NFKBIA/OSCAR/PF4/PIR/PML/PPARG/PRTN3/RASGRP4/RHAG/SBNO2/SFRP1/SOCS1/SPI1/TAL1/TFE3/TLR2/TLR4/TNFAIP6/TREM2/TRIB1/ZBTB16	59	endotype3	up
BP	GO:0030100	regulation of endocytosis	34/1304	291/18870	0.0018716	0.0209756	0.0165176	ABCA13/AZU1/C2/CAV1/CD14/CD177/CD63/CLU/DAB2/DYSF/EGF/FCER1G/FCGR1A/FGR/FLOT1/FPR2/GAS6/GSG1L/HCK/ITGB3/LRPAP1/MERTK/NECAB2/PCSK9/PLSCR1/PRTN3/PTX3/RAB31/SERPINE1/SIRPA/SLC11A1/STON2/TLR2/TREM2	34	endotype3	up
CC	GO:0030139	endocytic vesicle	42/1378	348/19886	0.000319707	0.00511531	0.00424626	ABCA1/ANXA3/ATP6V0D1/CAV1/CD163/CLEC4E/CLTCL1/CSF3R/CTTN/DYSF/EGF/EHD2/EHD3/ELANE/FCGR1A/FLOT2/HLA-C/HP/ITGB5/KIAA0319/LTF/MARCO/MPO/NCF1/NCF2/NCF4/PGLYRP1/RAB13/RAB20/RAB31/RAB32/SLC11A1/SPARC/STAB2/STON2/TAP1/TGFA/TLR2/TLR9/VPS9D1/WNT5B/ZYX	42	endotype3	up
BP	GO:0030168	platelet activation	15/482	133/18870	1.58883e-06	8.97792e-05	7.33424e-05	ADRA2A/CTSG/GP1BA/GP6/ITGB3/MMRN1/MYL9/PDGFA/PEAR1/PF4/PLSCR1/PRKG1/SELP/SLC7A11/TREML1	15	endotype2	up	yes
BP	GO:0030168	platelet activation	35/1304	133/18870	3.15028e-12	1.08567e-09	8.54928e-10	ADRA2A/ALOX12/CEACAM1/CLIC1/CTSG/DGKH/DGKI/EMILIN2/F2RL3/FCER1G/FERMT3/GP1BA/GP6/GP9/ITGB3/MAPK14/MERTK/MMRN1/MYL9/P2RX1/P2RY1/PDGFA/PDPN/PEAR1/PF4/PLSCR1/PRKCD/PRKG1/SELP/SLC6A4/SLC7A11/TLR4/TREML1/TYRO3/VWF	35	endotype3	up	yes
BP	GO:0030174	regulation of DNA-templated DNA replication initiation	4/359	15/18870	0.000148949	0.00317973	0.00283971	CDT1/MCM2/MCM4/TICRR	4	endotype1	up
BP	GO:0030177	positive regulation of Wnt signaling pathway	13/482	146/18870	9.7115e-05	0.00285815	0.00233488	ASPM/BAMBI/CAV1/DAAM2/DEPDC1B/EGF/FGF2/FZD9/GPC5/JUP/SFRP1/TERT/WNT5B	13	endotype2	up
BP	GO:0030193	regulation of blood coagulation	9/482	68/18870	5.55729e-05	0.00185447	0.00151496	CAV1/EPHB2/FAP/GP1BA/PDGFA/PRKG1/PROS1/SERPINE1/SERPING1	9	endotype2	up
BP	GO:0030193	regulation of blood coagulation	19/1304	68/18870	1.00664e-07	7.11619e-06	5.60378e-06	ALOX12/CAV1/CEACAM1/EMILIN2/EPHB2/F12/F3/FAP/GP1BA/HPSE/PDGFA/PRKCD/PRKG1/PROS1/SERPINE1/SERPING1/ST3GAL4/TBXA2R/TFPI	19	endotype3	up
BP	GO:0030194	positive regulation of blood coagulation	7/1304	28/18870	0.00241865	0.0251631	0.0198151	EMILIN2/F12/F3/HPSE/SERPINE1/ST3GAL4/TBXA2R	7	endotype3	up
BP	GO:0030195	negative regulation of blood coagulation	7/482	48/18870	0.000202013	0.00518867	0.00423873	FAP/GP1BA/PDGFA/PRKG1/PROS1/SERPINE1/SERPING1	7	endotype2	up
BP	GO:0030195	negative regulation of blood coagulation	12/1304	48/18870	7.62889e-05	0.00192962	0.00151952	ALOX12/CEACAM1/F12/FAP/GP1BA/PDGFA/PRKCD/PRKG1/PROS1/SERPINE1/SERPING1/TFPI	12	endotype3	up
BP	GO:0030198	extracellular matrix organization	18/482	321/18870	0.00161191	0.0261734	0.0213816	ADAMTS2/CAV1/CAV2/COL1A2/COL23A1/COL4A1/CREB3L1/CTSG/ELANE/FAP/HPN/ITGA8/ITGB3/MMP1/MMP2/MMP8/MMP9/NR2E1	18	endotype2	up
BP	GO:0030198	extracellular matrix organization	43/1304	321/18870	2.29498e-05	0.000746514	0.000587857	ADAMTS2/ADAMTS3/ADAMTSL4/BCL3/CAV1/CAV2/CFLAR/COL17A1/COL23A1/COL24A1/COL4A1/COL7A1/COL9A2/COL9A3/CREB3L1/CRISPLD2/CTSG/CYP1B1/ELANE/EXT1/FAP/FGFR4/FLOT1/GAS6/HAS1/HMCN1/HPN/ITGB3/LOXL1/MMP1/MMP2/MMP25/MMP27/MMP8/MMP9/NR2E1/OLFML2A/PDPN/PRDM5/PTX3/QSOX1/SH3PXD2B/TNFRSF1A	43	endotype3	up
BP	GO:0030202	heparin metabolic process	5/1304	17/18870	0.00479831	0.0398462	0.0313776	EDNRB/EXT1/HPSE/NDST1/NDST3	5	endotype3	up
BP	GO:0030203	glycosaminoglycan metabolic process	19/1304	112/18870	0.000229801	0.00443049	0.00348887	CHST1/CHST13/CHST15/CSGALNACT2/EDNRB/EGF/EXT1/FGF2/HAS1/HMMR/HPSE/LYVE1/NDST1/NDST3/PGLYRP1/ST3GAL2/ST3GAL4/STAB2/TNFAIP6	19	endotype3	up
BP	GO:0030225	macrophage differentiation	13/1304	64/18870	0.000368271	0.00630635	0.00496606	C1QC/CSF1/FADD/IL1RL1/INHBA/MMP9/MYD88/PF4/SOCS1/SPI1/TLR2/TLR4/TRIB1	13	endotype3	up
MF	GO:0030246	carbohydrate binding	37/1339	273/18496	0.000166489	0.0100537	0.00872198	ALPK1/ASGR2/CLEC18A/CLEC18B/CLEC18C/CLEC1B/CLEC2L/CLEC4D/CLEC4E/CLEC5A/FBXO6/GALK1/GALM/GALNT14/GCKR/HK3/ITLN2/LGALS1/LGALSL/MGAM/OLR1/P4HA2/PKD1L3/PLOD1/PLOD2/PPP1R3B/PPP1R3D/PTX3/PYGL/SELL/SELP/SIGLEC1/SIGLEC11/SIGLEC14/SIGLEC5/SLC2A3/SLC2A5	37	endotype3	up
BP	GO:0030261	chromosome condensation	6/359	47/18870	0.000252824	0.00499399	0.00445998	CDCA5/CDK1/NCAPG/NCAPH/PLK1/TOP2A	6	endotype1	up
BP	GO:0030261	chromosome condensation	6/482	47/18870	0.00118977	0.0209482	0.017113	CDCA5/CDK1/NCAPG/NCAPH/PLK1/TOP2A	6	endotype2	up
BP	GO:0030282	bone mineralization	17/1304	123/18870	0.00471092	0.0394173	0.0310399	ALOX5/ALPL/CCR1/ECM1/FGR/FZD9/IGF1/ISG15/KL/LEP/LTF/SBNO2/SLC24A3/SLC8A1/TMEM119/TUFT1/WNT11	17	endotype3	up
BP	GO:0030301	cholesterol transport	10/482	128/18870	0.00166533	0.0266776	0.0217934	ABCA13/CAV1/CES1/CETP/CLU/EGF/LEP/OSBPL6/PPARG/TSKU	10	endotype2	up
BP	GO:0030301	cholesterol transport	18/1304	128/18870	0.00306566	0.029994	0.0236193	ABCA1/ABCA13/ABCG1/AKR1C1/CAV1/CEL/CES1/CETP/CLU/EGF/LEP/NFKBIA/OSBPL6/PCSK9/PLTP/PPARG/TREM2/TSPO	18	endotype3	up
BP	GO:0030308	negative regulation of cell growth	23/1304	189/18870	0.00580719	0.0456788	0.0359707	ACVR1B/ACVRL1/BCL6/BST2/CDA/CDKN2C/CDKN2D/DAB2/FGF13/FSTL4/HSPA1A/HSPA1B/INHBA/KIAA0319/PML/RGMA/SEMA3B/SEMA4A/SEMA6B/SFRP1/SLIT1/WFDC1/WNT11	23	endotype3	up
CC	GO:0030315	T-tubule	10/1378	51/19886	0.00231028	0.0228508	0.0189686	DYSF/KCNJ2/NOS1AP/RTN2/SCN1B/SCN2B/SCN5A/SLC2A4/SLC8A1/SLC9A1	10	endotype3	up
BP	GO:0030316	osteoclast differentiation	15/1304	106/18870	0.00615878	0.0476291	0.0375064	CCR1/CEBPB/CSF1/FBN1/JUNB/LILRB3/LTF/MAPK14/OSCAR/SBNO2/SFRP1/TFE3/TLR4/TNFAIP6/TREM2	15	endotype3	up
BP	GO:0030449	regulation of complement activation	6/1304	22/18870	0.00307	0.029994	0.0236193	C4BPA/CD59/CR1/SERPING1/TREM2/VSIG4	6	endotype3	up
CC	GO:0030496	midbody	19/377	204/19886	1.30802e-08	5.07221e-07	4.45186e-07	ANKRD45/ANLN/ASPM/AURKA/AURKB/BIRC5/CDCA8/CDK1/CENPE/CENPF/CEP55/KIF14/KIF20A/KIF23/KIF4A/NEK2/PLK1/SHCBP1/SPAG5	19	endotype1	up
CC	GO:0030496	midbody	15/499	204/19886	0.000207681	0.00261678	0.00206223	ANKRD45/ANLN/ASPM/AURKB/BIRC5/CDCA8/CDK1/CENPF/CEP55/HEPACAM2/KIF20A/KIF4A/NEK2/PLK1/SHCBP1	15	endotype2	up
BP	GO:0030510	regulation of BMP signaling pathway	10/482	121/18870	0.00108737	0.0193625	0.0158176	BAMBI/FST/FSTL1/FSTL4/HTRA3/PCSK6/PPARG/RBPMS2/RGMA/SFRP1	10	endotype2	up
BP	GO:0030522	intracellular receptor signaling pathway	43/1304	353/18870	0.000208663	0.00415368	0.0032709	ALDH1A2/ALOX15B/ALPK1/CAV1/DAB2/DDX60/DEFA1/DEFA1B/DEFA3/DHX58/EIF2AK2/FLOT1/GPER1/HSPA1A/HSPA1B/IRF7/LEP/MAP2K6/MEFV/MYD88/NFKBIA/NLRP6/NR2E1/NR5A2/OAS1/OAS3/OASL/PADI2/PLIN5/PML/PPARG/RNF135/RSAD2/SFRP1/TIFA/TLR4/TLR9/TREM2/TREML4/TRIM25/YAP1/YWHAH/ZDHHC12	43	endotype3	up
MF	GO:0030553	cGMP binding	6/1339	15/18496	0.000402894	0.0178324	0.0154704	CNGA4/CNGB1/PDE2A/PDE5A/PDE6H/PRKG1	6	endotype3	up
BP	GO:0030574	collagen catabolic process	7/482	45/18870	0.000132993	0.00368383	0.00300939	ADAMTS2/FAP/MMP1/MMP2/MMP8/MMP9/PRTN3	7	endotype2	up
BP	GO:0030574	collagen catabolic process	10/1304	45/18870	0.000823579	0.0116741	0.00919298	ADAMTS2/ADAMTS3/FAP/MMP1/MMP2/MMP25/MMP27/MMP8/MMP9/PRTN3	10	endotype3	up
BP	GO:0030593	neutrophil chemotaxis	20/1304	107/18870	3.89976e-05	0.00113774	0.000895936	BST1/C3AR1/C5AR1/CKLF/CSF3R/CXCL1/CXCL10/CXCR1/CXCR2/FCER1G/ITGA1/ITGA9/MDK/PF4/PF4V1/PPBP/S100A12/S100A8/S100A9/TNFAIP6	20	endotype3	up
BP	GO:0030595	leukocyte chemotaxis	16/482	240/18870	0.000472394	0.0101111	0.00826	C3AR1/CCL2/CCL25/CCL8/CTSG/CXCL10/CXCL11/CYP19A1/DEFA1B/EDNRB/IL10/MMP2/PF4/PF4V1/SERPINE1/VEGFC	16	endotype2	up
BP	GO:0030595	leukocyte chemotaxis	44/1304	240/18870	2.26072e-09	3.8955e-07	3.06759e-07	ALOX5/AZU1/BST1/C3AR1/C5AR1/CCR1/CKLF/CSF1/CSF3R/CTSG/CXCL1/CXCL10/CXCR1/CXCR2/CYP19A1/DDT/DEFA1/DEFA1B/DUSP1/EDNRB/FCER1G/FFAR2/FPR2/GAS6/HSD3B7/IL10/IL17RA/ITGA1/ITGA9/MDK/MMP2/PADI2/PF4/PF4V1/PPBP/S100A12/S100A8/S100A9/SERPINE1/SPI1/TNFAIP6/TNFSF14/TRPM2/VEGFC	44	endotype3	up
CC	GO:0030667	secretory granule membrane	19/499	314/19886	0.000395332	0.0048205	0.00379895	ABCA13/C3AR1/CAV1/CAV2/CD177/CEACAM6/CEACAM8/CPE/GPR84/ITGA2B/ITGB3/LY6G6F/OLR1/SELP/SIGLEC5/SLC2A5/SYT1/SYTL4/TARM1	19	endotype2	up
CC	GO:0030667	secretory granule membrane	76/1378	314/19886	1.84561e-22	1.67336e-20	1.38907e-20	ABCA13/ACRBP/AGPAT2/ARL8A/AZU1/BRI3/BST1/BST2/C3AR1/C5AR1/CA4/CAV1/CAV2/CD14/CD177/CD58/CD59/CD63/CEACAM1/CEACAM3/CEACAM6/CEACAM8/CKAP4/CLEC4D/CLEC5A/CPE/CR1/CXCR1/CXCR2/CYSTM1/DCST1/DOK3/FAM170B/FCAR/FCER1G/FCGR2A/FCGR3B/FLOT2/FPR1/FPR2/GPR84/HLA-C/ITGA2B/ITGAM/ITGB3/LHFPL2/LILRB3/LY6G6F/MGAM/MGST1/MMP25/MS4A3/NBEAL2/NFASC/OLR1/P2RX1/RAB31/RHOG/SELL/SELP/SERPINB10/SIGLEC14/SIGLEC5/SIRPA/SLC11A1/…	76	endotype3	up
BP	GO:0030728	ovulation	4/482	15/18870	0.000458708	0.00986804	0.0080614	INHBA/INHBB/LEP/MMP2	4	endotype2	up
BP	GO:0030728	ovulation	5/1304	15/18870	0.00261471	0.0267983	0.0211029	HPGD/INHBA/INHBB/LEP/MMP2	5	endotype3	up
CC	GO:0030864	cortical actin cytoskeleton	12/1378	73/19886	0.00417276	0.0384742	0.0319378	ACTN1/ANLN/CALB1/CALD1/CLDN5/DLC1/FLOT1/FLOT2/SHROOM2/SHROOM4/SPTA1/SPTB	12	endotype3	up
BP	GO:0031023	microtubule organizing center organization	12/359	154/18870	3.98241e-05	0.00095717	0.000854818	AURKA/BRCA2/CDK1/CHEK1/KIF11/NDC80/NEK2/PLK1/PLK4/STIL/WDR62/XRCC2	12	endotype1	up
BP	GO:0031055	chromatin remodeling at centromere	5/359	10/18870	5.64806e-07	1.90317e-05	1.69966e-05	CENPA/CENPI/CENPW/HJURP/OIP5	5	endotype1	up
BP	GO:0031055	chromatin remodeling at centromere	4/1304	10/18870	0.00340053	0.0320522	0.0252401	CENPA/CENPW/HJURP/OIP5	4	endotype3	up
CC	GO:0031091	platelet alpha granule	16/499	91/19886	8.97302e-10	4.84543e-08	3.81859e-08	CLU/EGF/IGF1/ITGA2B/ITGB3/LY6G6F/MMRN1/PDGFA/PF4/PROS1/SELP/SERPINE1/SERPING1/SYTL4/TREML1/VEGFC	16	endotype2	up
CC	GO:0031091	platelet alpha granule	32/1378	91/19886	3.83048e-15	2.60472e-13	2.1622e-13	ACTN1/CLU/EGF/F5/FERMT3/FN1/GAS6/GTPBP2/HGF/IGF1/ITGA2B/ITGB3/LHFPL2/LY6G6F/MMRN1/ORM1/ORM2/PDGFA/PF4/PPBP/PROS1/QSOX1/SELP/SERPINA1/SERPINE1/SERPING1/SPARC/SYTL4/TIMP1/TREML1/VEGFC/VWF	32	endotype3	up
CC	GO:0031092	platelet alpha granule membrane	5/499	17/19886	4.70007e-05	0.000772447	0.000608751	ITGA2B/ITGB3/LY6G6F/SELP/SYTL4	5	endotype2	up
CC	GO:0031092	platelet alpha granule membrane	7/1378	17/19886	7.91694e-05	0.00143561	0.00119171	ITGA2B/ITGB3/LHFPL2/LY6G6F/SELP/SPARC/SYTL4	7	endotype3	up
CC	GO:0031093	platelet alpha granule lumen	10/499	67/19886	6.22419e-06	0.00015685	0.00012361	CLU/EGF/IGF1/MMRN1/PDGFA/PF4/PROS1/SERPINE1/SERPING1/VEGFC	10	endotype2	up
CC	GO:0031093	platelet alpha granule lumen	25/1378	67/19886	8.28946e-13	4.50946e-11	3.74334e-11	ACTN1/CLU/EGF/F5/FERMT3/FN1/GAS6/GTPBP2/HGF/IGF1/MMRN1/ORM1/ORM2/PDGFA/PF4/PPBP/PROS1/QSOX1/SERPINA1/SERPINE1/SERPING1/SPARC/TIMP1/VEGFC/VWF	25	endotype3	up
BP	GO:0031099	regeneration	13/482	191/18870	0.00129616	0.0222393	0.0181677	ANXA3/CCNA2/CDK1/FZD9/IGF1/IL10/KREMEN1/MMP2/NNMT/PTPN3/PTPRF/RGMA/TYMS	13	endotype2	up
BP	GO:0031099	regeneration	26/1304	191/18870	0.000700792	0.010472	0.00824638	ADM/ANXA3/CCNA2/CDK1/CEBPB/CFLAR/FLT3/FZD9/GAS6/GRN/IGF1/IL10/KIAA0319/KLF5/KREMEN1/MAP1B/MDK/MMP2/NFIB/NNMT/OMG/PTPRF/RGMA/TSPO/TYMS/YAP1	26	endotype3	up
BP	GO:0031100	animal organ regeneration	6/359	64/18870	0.00134691	0.0218365	0.0195015	AURKA/AXL/CCNA2/CDK1/PTPN3/TYMS	6	endotype1	up
BP	GO:0031100	animal organ regeneration	7/482	64/18870	0.00120059	0.0209482	0.017113	ANXA3/CCNA2/CDK1/IL10/NNMT/PTPN3/TYMS	7	endotype2	up
BP	GO:0031102	neuron projection regeneration	10/1304	58/18870	0.0059627	0.0466442	0.0367308	ADM/GRN/KIAA0319/KREMEN1/MAP1B/MMP2/OMG/PTPRF/RGMA/TSPO	10	endotype3	up
CC	GO:0031261	DNA replication preinitiation complex	5/377	13/19886	2.70819e-06	5.25087e-05	4.60867e-05	CDC45/GINS1/GINS2/MCM2/MCM4	5	endotype1	up
BP	GO:0031348	negative regulation of defense response	48/1304	321/18870	3.33816e-07	1.91735e-05	1.50986e-05	ALOX5/ARG1/AURKB/CEACAM1/CR1/CST7/CYP19A1/DCST1/DHX58/ELANE/FGR/FPR2/GPER1/GPR17/GRN/HCK/HGF/IFI16/IGF1/IL10/IRAK3/ISG15/MAPK14/MDK/MEFV/NLRP12/NLRP6/OAS1/OAS3/PBK/PGLYRP1/PPARG/PRKCD/SERPING1/SIRPA/SMPDL3B/SOCS3/TEK/TNFAIP6/TNFRSF1A/TRAFD1/TREM2/TRIM21/TYRO3/USP18/VSIG4/WFDC1/ZDHHC12	48	endotype3	up
BP	GO:0031349	positive regulation of defense response	81/1304	480/18870	4.67273e-14	2.86283e-11	2.25439e-11	AIM2/ALOX5AP/ALPK1/ARG1/CAV1/CD14/CEBPB/CLEC4E/CNR1/DDT/DDX60/DHX58/EIF2AK2/EMILIN2/FADD/FCGR1A/FFAR2/FFAR3/FLOT1/FOSL1/FPR2/GRN/HCK/HMGB2/HSPA1A/HSPA1B/IFI16/IFI35/IL17RA/IL18RAP/IL1RL1/IRAK2/IRAK3/IRF7/LGALS1/LILRA2/LILRA5/LTF/LY96/MAP2K6/MDK/MEFV/MMP8/MYD88/NAIP/NFKBIA/NLRC4/NLRP12/NLRP6/NUPR1/OAS1/OAS3/OASL/OSM/OSMR/PARP9/PDE2A/PLSCR1/RBM47/RNF135/RSAD2/S100A12/S100A8/S100A9/SERPINE1/SMPDL3B/…	81	endotype3	up
MF	GO:0031406	carboxylic acid binding	29/1339	195/18496	0.00016789	0.0100537	0.00872198	ACOX2/ACOXL/AGRN/AKR1C1/ALOX5AP/ASS1/CASR/CRABP2/DDAH2/EPDR1/FABP2/FOLR3/GLDC/MDK/P4HA2/PLOD1/PLOD2/PPARG/PYGL/S100A8/S100A9/SELL/SELP/SIGLEC11/SIGLEC14/SIGLEC5/SLC19A1/SLC1A3/TYMS	29	endotype3	up
BP	GO:0031570	DNA integrity checkpoint signaling	15/359	135/18870	4.5043e-08	1.80015e-06	1.60765e-06	BRCA2/BRIP1/CDC45/CDC6/CDK1/CDT1/CHEK1/CLSPN/DTL/EME1/GTSE1/ORC1/PLK1/RAD51/TICRR	15	endotype1	up
BP	GO:0031570	DNA integrity checkpoint signaling	13/482	135/18870	4.31659e-05	0.00157704	0.00128832	CDC45/CDC6/CDK1/CDT1/CHEK1/CLSPN/DTL/E2F1/GTSE1/ORC1/PLK1/RAD51/TICRR	13	endotype2	up
BP	GO:0031570	DNA integrity checkpoint signaling	18/1304	135/18870	0.00543151	0.0434048	0.03418	CDC45/CDC6/CDK1/CDT1/CHEK1/CLSPN/DTL/E2F1/FBXO6/GTSE1/MAPK14/MUC1/ORC1/PARP9/PLK1/PML/RAD51/TICRR	18	endotype3	up
BP	GO:0031577	spindle checkpoint signaling	16/359	47/18870	1.85854e-16	1.87876e-14	1.67786e-14	AURKB/BIRC5/BUB1/BUB1B/CCNB1/CDC20/CDCA8/CENPF/NDC80/NUF2/PLK1/SPC24/SPC25/TRIP13/TTK/ZWINT	16	endotype1	up
BP	GO:0031577	spindle checkpoint signaling	14/482	47/18870	6.59437e-12	1.03507e-09	8.4557e-10	AURKB/BIRC5/BUB1/BUB1B/CCNB1/CDC20/CDCA8/CENPF/PLK1/SPC24/SPC25/TRIP13/TTK/ZWINT	14	endotype2	up
BP	GO:0031577	spindle checkpoint signaling	16/1304	47/18870	4.78528e-08	4.32205e-06	3.40348e-06	AURKB/BIRC5/BUB1/BUB1B/CCNB1/CDC20/CDCA8/CDK5RAP2/CENPF/DUSP1/PLK1/SPC24/SPC25/TRIP13/TTK/ZWINT	16	endotype3	up
BP	GO:0031589	cell-substrate adhesion	48/1304	356/18870	6.5773e-06	0.000268646	0.000211551	ACTN1/ACVRL1/ADAM9/ARHGAP6/BCL6/BST1/BVES/CD63/CEACAM6/COL17A1/CSF1/CTTN/DAB2/DLC1/EPDR1/FAM107A/FAT2/FERMT3/FN1/GAS6/GBP1/HPSE/ITGA1/ITGA2B/ITGA7/ITGA9/ITGAD/ITGAM/ITGB3/ITGB4/ITGB5/JUP/LYVE1/MDK/MERTK/OLFM4/PDPN/RADIL/SERPINE1/SFRP1/SIGLEC1/SLC9A1/SRCIN1/TACSTD2/TEK/TYRO3/VWF/ZYX	48	endotype3	up
CC	GO:0031616	spindle pole centrosome	3/377	14/19886	0.00210633	0.0245036	0.0215067	AURKA/AURKB/DLGAP5	3	endotype1	up
BP	GO:0031630	regulation of synaptic vesicle fusion to presynaptic active zone membrane	3/482	12/18870	0.00306796	0.0405048	0.0330891	CPLX3/DOC2B/SYT1	3	endotype2	up
BP	GO:0031640	killing of cells of another organism	8/482	92/18870	0.00244108	0.0347158	0.02836	CAMP/CTSG/DEFA1B/DEFA3/DEFA4/ELANE/LTF/PF4	8	endotype2	up
BP	GO:0031640	killing of cells of another organism	18/1304	92/18870	5.00679e-05	0.00139431	0.00109798	APOL1/ARG1/AZU1/CAMP/CTSG/DEFA1/DEFA1B/DEFA3/DEFA4/ELANE/GAPDH/GBP1/LTF/MYD88/NLRP6/PF4/PGLYRP1/S100A12	18	endotype3	up
BP	GO:0031663	lipopolysaccharide-mediated signaling pathway	14/1304	58/18870	3.00773e-05	0.000921368	0.000725549	BPI/CD14/HCK/IRAK2/LILRA2/LTF/LY96/MAPK14/MYD88/NFKBIA/SPI1/TLR2/TLR4/TRIB1	14	endotype3	up
BP	GO:0031667	response to nutrient levels	53/1304	495/18870	0.000998487	0.0133958	0.0105487	ABCA1/ACSL1/ADM/ALDH1A2/ALPL/AOC1/ASS1/BHLHA15/C2/CASR/CBS/CDKN2D/CNR1/CXCL10/CYP1A1/CYP1B1/EIF2AK2/F5/FAM107A/FES/GAS2L1/GAS6/GDF15/IFI16/IGFBP2/INHBB/KCNB1/KL/KPTN/LEP/MAP1B/MAP1LC3B2/MAPK14/MPO/PCSK9/PLIN3/PPARG/PRL/RALB/RRAGD/SFRP1/SH3GLB1/SLC6A4/TBXA2R/TFEB/TRIM25/TSPO/TYMS/UPP1/WNK4/WNT11/WNT9B/ZC3H12A	53	endotype3	up
CC	GO:0031674	I band	10/499	146/19886	0.00383881	0.0362768	0.028589	ANKRD2/FHL2/JUP/KCNN2/MYL9/NOS1AP/SCN5A/SMTNL1/SYNC/XIRP2	10	endotype2	up
CC	GO:0031838	haptoglobin-hemoglobin complex	3/499	11/19886	0.00222978	0.0216117	0.0170318	HBE1/HBG1/HP	3	endotype2	up
CC	GO:0031838	haptoglobin-hemoglobin complex	4/1378	11/19886	0.00510467	0.0455236	0.0377895	HBD/HBE1/HBG1/HP	4	endotype3	up
BP	GO:0031915	positive regulation of synaptic plasticity	4/1304	11/18870	0.00505348	0.0411099	0.0323728	CDC20/DBN1/EPHB2/MAP1B	4	endotype3	up
CC	GO:0031983	vesicle lumen	33/499	326/19886	1.12924e-11	1.2617e-09	9.94325e-10	AOC1/CAMP/CLU/CRISP3/CTSG/DEFA1B/DEFA3/DEFA4/EGF/ELANE/GGH/HP/IGF1/JUP/LCN2/LGALS3BP/LTF/MMP8/MMRN1/MPO/OLFM4/PDGFA/PF4/PROS1/PRTN3/RNASE2/RNASE3/SERPINE1/SERPING1/TCN1/TIMP3/TXNDC5/VEGFC	33	endotype2	up
CC	GO:0031983	vesicle lumen	88/1378	326/19886	1.51721e-29	2.75122e-27	2.28381e-27	ACTN1/ALOX5/AOC1/ARG1/AZU1/BPI/CAMP/CDA/CHIT1/CLU/CRISP3/CRISPLD2/CTSA/CTSD/CTSG/CXCL1/DEFA1/DEFA1B/DEFA3/DEFA4/ECM1/EGF/ELANE/F5/FERMT3/FGR/FN1/FOLR3/GAS6/GCA/GGH/GRN/GTPBP2/GYG1/HGF/HK3/HP/HPSE/HSPA6/IGF1/JUP/LCN2/LGALS3BP/LRG1/LTF/MAPK14/MMP8/MMRN1/MPO/OLFM4/ORM1/ORM2/OSCAR/PADI2/PDGFA/PF4/PGLYRP1/PKM/PLAC8/PPBP/PRKCD/PROS1/PRTN3/PTX3/PYGL/QPCT/QSOX1/RETN/RNASE2/RNASE3/S100A11/S100A12/S100A8/S…	88	endotype3	up
BP	GO:0032069	regulation of nuclease activity	4/359	22/18870	0.000718459	0.012908	0.0115277	OAS1/OAS2/OAS3/OASL	4	endotype1	up
BP	GO:0032069	regulation of nuclease activity	5/482	22/18870	0.000195703	0.0051197	0.00418238	OAS1/OAS2/OAS3/OASL/PDE3A	5	endotype2	up
BP	GO:0032069	regulation of nuclease activity	8/1304	22/18870	6.77758e-05	0.00179988	0.00141735	HMGB2/HSPA1A/OAS1/OAS2/OAS3/OASL/PDE3A/PRKCD	8	endotype3	up
BP	GO:0032091	negative regulation of protein binding	7/482	77/18870	0.00350211	0.0440414	0.0359783	AURKB/CAV1/IFIT1/IL10/MAP2/NES/PTPRF	7	endotype2	up
BP	GO:0032091	negative regulation of protein binding	13/1304	77/18870	0.00223706	0.0239053	0.0188247	AURKB/CAV1/DAB2/IFIT1/IFIT2/IL10/LRPAP1/NES/PCSK9/PRKCD/PTPRF/RALB/SLPI	13	endotype3	up
BP	GO:0032102	negative regulation of response to external stimulus	29/482	481/18870	1.88381e-05	0.000760341	0.000621137	AURKB/CCL2/CYP19A1/ELANE/FAP/FGF2/GP1BA/GPR17/IGF1/IL10/ISG15/KREMEN1/LEP/LTF/MMRN1/OAS1/OAS3/PBK/PDGFA/PPARG/PRKG1/PROS1/RGMA/SERPINE1/SERPING1/TEK/USP18/VSIG4/WFDC1	29	endotype2	up
BP	GO:0032102	negative regulation of response to external stimulus	73/1304	481/18870	1.4946e-10	3.1697e-08	2.49604e-08	ALOX12/ALOX5/ARG1/AURKB/CEACAM1/CR1/CST7/CYP19A1/DCST1/DDT/DHX58/DUSP1/ELANE/F12/FAP/FGF2/FGR/FPR2/GP1BA/GPER1/GPR17/GRN/HCK/HGF/IFI16/IGF1/IL10/IRAK3/ISG15/KIAA0319/KREMEN1/LEP/LILRA2/LTF/MAPK14/MDK/MEFV/MMRN1/NLRP12/NLRP6/OAS1/OAS3/PADI2/PBK/PDGFA/PGLYRP1/PPARG/PRKCD/PRKG1/PROS1/RGMA/SEMA3B/SEMA4A/SEMA6B/SERPINE1/SERPING1/SIRPA/SLIT1/SMPDL3B/SOCS3/TEK/TFPI/TNFAIP6/TNFRSF1A/TRAFD1/TREM2/TRIB1/TR…	73	endotype3	up
BP	GO:0032147	activation of protein kinase activity	8/359	88/18870	0.000271523	0.00533272	0.00476248	CLSPN/DYNAP/IGF1/KIF14/LEP/NTRK3/TLR3/TPX2	8	endotype1	up
BP	GO:0032147	activation of protein kinase activity	14/1304	88/18870	0.00274392	0.0276599	0.0217813	ADRA2A/ANG/CAMKK2/CLSPN/DYNAP/GAS6/IGF1/ITGB3/LEP/NTRK3/PRKCD/SLC11A1/TPX2/TXN	14	endotype3	up
BP	GO:0032148	activation of protein kinase B activity	7/1304	26/18870	0.00151714	0.0181071	0.0142588	ADRA2A/ANG/DYNAP/GAS6/IGF1/NTRK3/TXN	7	endotype3	up
BP	GO:0032276	regulation of gonadotropin secretion	3/482	11/18870	0.00234517	0.033921	0.0277107	INHBA/INHBB/LEP	3	endotype2	up
BP	GO:0032355	response to estradiol	10/482	113/18870	0.000639097	0.0128686	0.0105126	ASS1/CCNA2/CD38/CYP19A1/IGFBP2/IL10/LEP/MMP2/PTGFR/SFRP1	10	endotype2	up
BP	GO:0032355	response to estradiol	17/1304	113/18870	0.00191292	0.0213519	0.016814	ALDH1A2/ASS1/CCNA2/CFLAR/CYP19A1/CYP1B1/GPER1/HPGD/IGFBP2/IL10/LEP/MAP1B/MMP2/OPRL1/PTGFR/SFRP1/SLC6A4	17	endotype3	up
BP	GO:0032368	regulation of lipid transport	11/482	153/18870	0.00194272	0.0298306	0.0243692	ABCA13/CAV1/CES1/CETP/CYP19A1/EGF/ITGB3/LEP/NTSR1/OSBPL6/PPARG	11	endotype2	up
BP	GO:0032368	regulation of lipid transport	25/1304	153/18870	4.87337e-05	0.00137804	0.00108516	ABCA1/ABCA13/ABCG1/ACSL1/CAV1/CES1/CETP/CYP19A1/CYP4F2/DAB2/EGF/IRS2/ITGB3/LEP/MAP2K6/NFKBIA/NTSR1/OSBPL6/PCSK9/PLTP/PPARG/PRKCD/RETN/TREM2/TSPO	25	endotype3	up
BP	GO:0032370	positive regulation of lipid transport	18/1304	86/18870	1.9311e-05	0.000653452	0.000514573	ABCA1/ABCA13/ABCG1/ACSL1/CAV1/CES1/CETP/CYP19A1/CYP4F2/DAB2/MAP2K6/NFKBIA/NTSR1/PLTP/PPARG/PRKCD/RETN/TREM2	18	endotype3	up
BP	GO:0032371	regulation of sterol transport	8/482	80/18870	0.000990913	0.0179465	0.0146609	ABCA13/CAV1/CES1/CETP/EGF/LEP/OSBPL6/PPARG	8	endotype2	up
BP	GO:0032371	regulation of sterol transport	15/1304	80/18870	0.000337675	0.00596776	0.00469943	ABCA1/ABCA13/ABCG1/CAV1/CES1/CETP/EGF/LEP/NFKBIA/OSBPL6/PCSK9/PLTP/PPARG/TREM2/TSPO	15	endotype3	up
BP	GO:0032373	positive regulation of sterol transport	5/482	38/18870	0.00266668	0.0369327	0.030171	ABCA13/CAV1/CES1/CETP/PPARG	5	endotype2	up
BP	GO:0032373	positive regulation of sterol transport	10/1304	38/18870	0.000189923	0.00399707	0.00314757	ABCA1/ABCA13/ABCG1/CAV1/CES1/CETP/NFKBIA/PLTP/PPARG/TREM2	10	endotype3	up
BP	GO:0032374	regulation of cholesterol transport	8/482	80/18870	0.000990913	0.0179465	0.0146609	ABCA13/CAV1/CES1/CETP/EGF/LEP/OSBPL6/PPARG	8	endotype2	up
BP	GO:0032374	regulation of cholesterol transport	15/1304	80/18870	0.000337675	0.00596776	0.00469943	ABCA1/ABCA13/ABCG1/CAV1/CES1/CETP/EGF/LEP/NFKBIA/OSBPL6/PCSK9/PLTP/PPARG/TREM2/TSPO	15	endotype3	up
BP	GO:0032376	positive regulation of cholesterol transport	5/482	38/18870	0.00266668	0.0369327	0.030171	ABCA13/CAV1/CES1/CETP/PPARG	5	endotype2	up
BP	GO:0032376	positive regulation of cholesterol transport	10/1304	38/18870	0.000189923	0.00399707	0.00314757	ABCA1/ABCA13/ABCG1/CAV1/CES1/CETP/NFKBIA/PLTP/PPARG/TREM2	10	endotype3	up
BP	GO:0032392	DNA geometric change	11/359	85/18870	6.15248e-07	2.03328e-05	1.81585e-05	BRIP1/CDC45/DSCC1/GINS1/GINS2/MCM2/MCM4/PIF1/POLQ/RAD51/TOP2A	11	endotype1	up
CC	GO:0032432	actin filament bundle	14/1378	79/19886	0.00097391	0.011154	0.00925899	ABLIM3/ACTN1/FAM107A/GAS2L1/MYL9/MYLK/PDLIM1/PDLIM7/SH2B2/SHROOM4/TEK/VIL1/XIRP2/ZYX	14	endotype3	up
BP	GO:0032465	regulation of cytokinesis	13/359	93/18870	2.26861e-08	9.28241e-07	8.28982e-07	AURKA/AURKB/BIRC5/BRCA2/CDC6/CDCA8/CIT/E2F7/E2F8/KIF14/KIF20A/KIF23/PLK1	13	endotype1	up
BP	GO:0032465	regulation of cytokinesis	9/482	93/18870	0.000618471	0.012541	0.010245	AURKB/BIRC5/CDC6/CDCA8/CIT/E2F7/E2F8/KIF20A/PLK1	9	endotype2	up
BP	GO:0032467	positive regulation of cytokinesis	7/359	47/18870	2.78009e-05	0.00070779	0.000632104	AURKB/BIRC5/CDC6/CDCA8/CIT/KIF14/KIF23	7	endotype1	up
BP	GO:0032479	regulation of type I interferon production	20/1304	123/18870	0.000285962	0.005327	0.00419485	CD14/DHX58/FLOT1/GAPDH/HMGB2/IL10/IRF7/ISG15/MYD88/OAS1/OAS2/OAS3/RNF135/SIGLEC1/SIRPA/TLR2/TLR4/TLR9/TRIM21/XAF1	20	endotype3	up
BP	GO:0032481	positive regulation of type I interferon production	15/1304	72/18870	9.89262e-05	0.0023467	0.00184796	CD14/DHX58/FLOT1/GAPDH/HMGB2/IRF7/ISG15/MYD88/OAS1/OAS2/OAS3/RNF135/TLR2/TLR4/TLR9	15	endotype3	up
BP	GO:0032490	detection of molecule of bacterial origin	5/1304	13/18870	0.00125886	0.0159205	0.0125369	LY96/TLR2/TLR4/TLR9/TREM2	5	endotype3	up
BP	GO:0032494	response to peptidoglycan	5/1304	13/18870	0.00125886	0.0159205	0.0125369	C5AR1/CAMP/IRAK3/MYD88/TREM2	5	endotype3	up
BP	GO:0032496	response to lipopolysaccharide	28/482	348/18870	9.55585e-08	6.86402e-06	5.60735e-06	ASS1/C2/CAMP/CCL2/CMPK2/CTSG/CXCL10/CXCL11/CYP1A1/DEFA1B/DEFA3/DEFA4/EDNRB/ELANE/EPHB2/IL10/LTF/MAOB/MMP8/MMP9/MPO/PF4/PF4V1/PLSCR4/PTGFR/SELP/SERPINE1/TRIM6	28	endotype2	up
BP	GO:0032496	response to lipopolysaccharide	68/1304	348/18870	3.69346e-15	4.07315e-12	3.20748e-12	ABCA1/ABCC8/ADAM9/ADM/ALPL/ARID5A/ASS1/BPI/C2/CAMP/CD14/CD274/CEBPB/CMPK2/CNR1/CTSG/CXCL1/CXCL10/CYP1A1/DEFA1/DEFA1B/DEFA3/DEFA4/EDNRB/ELANE/EPHB2/HCK/HMGB2/HPGD/IL10/IRAK2/IRAK3/LILRA2/LOXL1/LTF/LY96/MAOB/MAPK14/MMP8/MMP9/MPO/MYD88/NFKBIA/PDCD1LG2/PF4/PF4V1/PLSCR4/PPBP/PPM1E/PTGFR/S100A8/S100A9/SBNO2/SELP/SERPINE1/SIRPA/SLC11A1/SLPI/SPI1/TBXA2R/TLR2/TLR4/TLR9/TREM2/TRIB1/TRIM6/TSPO/ZC3H12A	68	endotype3	up
BP	GO:0032506	cytokinetic process	5/359	43/18870	0.00128857	0.0216039	0.0192938	ANLN/AURKB/CEP55/IQGAP3/KIF20A	5	endotype1	up
BP	GO:0032508	DNA duplex unwinding	11/359	79/18870	2.88516e-07	1.04382e-05	9.32203e-06	BRIP1/CDC45/DSCC1/GINS1/GINS2/MCM2/MCM4/PIF1/POLQ/RAD51/TOP2A	11	endotype1	up
BP	GO:0032602	chemokine production	19/1304	105/18870	9.52573e-05	0.00228369	0.00179834	ALOX15B/AZU1/EIF2AK2/ELANE/FFAR2/FFAR3/IL10/IL17RA/IL1RL1/IL4R/MEFV/MYD88/OAS1/OAS3/SIRPA/TLR2/TLR4/TLR9/TREM2	19	endotype3	up
BP	GO:0032606	type I interferon production	20/1304	123/18870	0.000285962	0.005327	0.00419485	CD14/DHX58/FLOT1/GAPDH/HMGB2/IL10/IRF7/ISG15/MYD88/OAS1/OAS2/OAS3/RNF135/SIGLEC1/SIRPA/TLR2/TLR4/TLR9/TRIM21/XAF1	20	endotype3	up	yes
BP	GO:0032608	interferon-beta production	12/1304	59/18870	0.000605413	0.00927291	0.00730213	FLOT1/HMGB2/IRF7/ISG15/OAS1/OAS2/OAS3/RNF135/SIRPA/TLR2/TLR4/TLR9	12	endotype3	up
BP	GO:0032609	interferon-gamma production	23/1304	119/18870	5.91524e-06	0.000243408	0.000191676	ARID5A/BCL3/CD14/CD274/CR1/EBI3/FADD/GAS6/IL10/IL18R1/IL1R1/IL1RL1/IL27/INHBA/ISG15/NLRP6/PDCD1LG2/PGLYRP1/SIRPA/SLC11A1/TLR4/TLR9/ZC3H12A	23	endotype3	up
BP	GO:0032611	interleukin-1 beta production	19/1304	111/18870	0.000203786	0.0041373	0.00325799	AIM2/AZU1/IFI16/IGF1/LILRA2/LILRA5/MEFV/MYD88/NAIP/NLRC4/NLRP12/ORM1/ORM2/PML/SERPINB1/SIRPA/TLR4/TREM2/ZC3H12A	19	endotype3	up	yes
BP	GO:0032612	interleukin-1 production	24/1304	130/18870	8.53457e-06	0.000329165	0.000259207	AIM2/AZU1/CEACAM1/GAS6/IFI16/IGF1/IL10/IL1R2/LILRA2/LILRA5/MEFV/MYD88/NAIP/NLRC4/NLRP12/ORM1/ORM2/PANX2/PML/SERPINB1/SIRPA/TLR4/TREM2/ZC3H12A	24	endotype3	up
BP	GO:0032613	interleukin-10 production	12/1304	65/18870	0.00148522	0.0179583	0.0141416	BCL3/CD274/HGF/ISG15/JAK3/LILRA5/PDCD1LG2/RBM47/TLR2/TLR4/TLR9/TREM2	12	endotype3	up	yes
BP	GO:0032615	interleukin-12 production	11/1304	64/18870	0.00411971	0.0353833	0.0278632	IL10/IRAK3/JAK3/LEP/LILRA5/MAPK14/MDK/MEFV/TLR2/TLR4/TLR9	11	endotype3	up	yes
BP	GO:0032637	interleukin-8 production	19/1304	104/18870	8.33337e-05	0.00205135	0.00161537	BCL3/BPI/CD14/CD58/ELANE/F3/FADD/FFAR2/HSPA1A/HSPA1B/IL10/LEP/LILRA2/MYD88/SERPINE1/TLR2/TLR4/TLR5/TLR9	19	endotype3	up	yes
BP	GO:0032640	tumor necrosis factor production	35/1304	186/18870	4.93815e-08	4.32205e-06	3.40348e-06	ABCC8/ARID5A/AZU1/BCL3/BPI/CD14/CLU/DDT/EPHB2/FADD/GAS6/IGF1/IL10/IRAK3/LEP/LILRA2/LILRA5/LTF/LY96/MMP8/MYD88/OAS1/OAS2/OAS3/ORM1/ORM2/PF4/SIRPA/TLR2/TLR4/TLR9/TREM2/TSPO/UBE2J1/ZC3H12A	35	endotype3	up	yes
BP	GO:0032642	regulation of chemokine production	19/1304	104/18870	8.33337e-05	0.00205135	0.00161537	ALOX15B/AZU1/EIF2AK2/ELANE/FFAR2/FFAR3/IL10/IL17RA/IL1RL1/IL4R/MEFV/MYD88/OAS1/OAS3/SIRPA/TLR2/TLR4/TLR9/TREM2	19	endotype3	up
BP	GO:0032648	regulation of interferon-beta production	12/1304	59/18870	0.000605413	0.00927291	0.00730213	FLOT1/HMGB2/IRF7/ISG15/OAS1/OAS2/OAS3/RNF135/SIRPA/TLR2/TLR4/TLR9	12	endotype3	up
BP	GO:0032649	regulation of interferon-gamma production	23/1304	119/18870	5.91524e-06	0.000243408	0.000191676	ARID5A/BCL3/CD14/CD274/CR1/EBI3/FADD/GAS6/IL10/IL18R1/IL1R1/IL1RL1/IL27/INHBA/ISG15/NLRP6/PDCD1LG2/PGLYRP1/SIRPA/SLC11A1/TLR4/TLR9/ZC3H12A	23	endotype3	up
BP	GO:0032651	regulation of interleukin-1 beta production	19/1304	111/18870	0.000203786	0.0041373	0.00325799	AIM2/AZU1/IFI16/IGF1/LILRA2/LILRA5/MEFV/MYD88/NAIP/NLRC4/NLRP12/ORM1/ORM2/PML/SERPINB1/SIRPA/TLR4/TREM2/ZC3H12A	19	endotype3	up
BP	GO:0032652	regulation of interleukin-1 production	24/1304	130/18870	8.53457e-06	0.000329165	0.000259207	AIM2/AZU1/CEACAM1/GAS6/IFI16/IGF1/IL10/IL1R2/LILRA2/LILRA5/MEFV/MYD88/NAIP/NLRC4/NLRP12/ORM1/ORM2/PANX2/PML/SERPINB1/SIRPA/TLR4/TREM2/ZC3H12A	24	endotype3	up
BP	GO:0032653	regulation of interleukin-10 production	12/1304	65/18870	0.00148522	0.0179583	0.0141416	BCL3/CD274/HGF/ISG15/JAK3/LILRA5/PDCD1LG2/RBM47/TLR2/TLR4/TLR9/TREM2	12	endotype3	up
BP	GO:0032655	regulation of interleukin-12 production	11/1304	64/18870	0.00411971	0.0353833	0.0278632	IL10/IRAK3/JAK3/LEP/LILRA5/MAPK14/MDK/MEFV/TLR2/TLR4/TLR9	11	endotype3	up
BP	GO:0032677	regulation of interleukin-8 production	19/1304	103/18870	7.2749e-05	0.0018745	0.00147611	BCL3/BPI/CD14/CD58/ELANE/F3/FADD/FFAR2/HSPA1A/HSPA1B/IL10/LEP/LILRA2/MYD88/SERPINE1/TLR2/TLR4/TLR5/TLR9	19	endotype3	up
BP	GO:0032680	regulation of tumor necrosis factor production	35/1304	186/18870	4.93815e-08	4.32205e-06	3.40348e-06	ABCC8/ARID5A/AZU1/BCL3/BPI/CD14/CLU/DDT/EPHB2/FADD/GAS6/IGF1/IL10/IRAK3/LEP/LILRA2/LILRA5/LTF/LY96/MMP8/MYD88/OAS1/OAS2/OAS3/ORM1/ORM2/PF4/SIRPA/TLR2/TLR4/TLR9/TREM2/TSPO/UBE2J1/ZC3H12A	35	endotype3	up
BP	GO:0032689	negative regulation of interferon-gamma production	11/1304	44/18870	0.000151055	0.00330522	0.00260276	CD274/CR1/GAS6/IL10/IL1RL1/INHBA/NLRP6/PDCD1LG2/PGLYRP1/TLR4/ZC3H12A	11	endotype3	up
BP	GO:0032692	negative regulation of interleukin-1 production	11/1304	52/18870	0.000714846	0.0106244	0.0083664	CEACAM1/GAS6/IGF1/IL10/IL1R2/MEFV/NLRP12/PML/SERPINB1/TREM2/ZC3H12A	11	endotype3	up
BP	GO:0032722	positive regulation of chemokine production	14/1304	72/18870	0.000357347	0.00620422	0.00488563	ALOX15B/AZU1/EIF2AK2/FFAR2/FFAR3/IL17RA/IL1RL1/IL4R/MYD88/OAS1/OAS3/TLR2/TLR4/TLR9	14	endotype3	up
BP	GO:0032728	positive regulation of interferon-beta production	5/359	40/18870	0.000922789	0.0160996	0.0143781	ISG15/OAS1/OAS2/OAS3/TLR3	5	endotype1	up
BP	GO:0032728	positive regulation of interferon-beta production	5/482	40/18870	0.00335303	0.0429309	0.0350711	IRF7/ISG15/OAS1/OAS2/OAS3	5	endotype2	up
BP	GO:0032728	positive regulation of interferon-beta production	11/1304	40/18870	5.87963e-05	0.00158923	0.00125147	FLOT1/HMGB2/IRF7/ISG15/OAS1/OAS2/OAS3/RNF135/TLR2/TLR4/TLR9	11	endotype3	up
BP	GO:0032729	positive regulation of interferon-gamma production	12/1304	77/18870	0.00632759	0.0485938	0.0382661	ARID5A/BCL3/CD14/EBI3/FADD/IL18R1/IL1R1/IL27/ISG15/SLC11A1/TLR4/TLR9	12	endotype3	up
BP	GO:0032731	positive regulation of interleukin-1 beta production	13/1304	62/18870	0.000264931	0.00498576	0.00392613	AIM2/AZU1/IFI16/LILRA2/LILRA5/MEFV/MYD88/NAIP/NLRC4/NLRP12/ORM1/ORM2/TLR4	13	endotype3	up
BP	GO:0032732	positive regulation of interleukin-1 production	14/1304	73/18870	0.00041446	0.00696747	0.00548667	AIM2/AZU1/IFI16/LILRA2/LILRA5/MEFV/MYD88/NAIP/NLRC4/NLRP12/ORM1/ORM2/PANX2/TLR4	14	endotype3	up
BP	GO:0032733	positive regulation of interleukin-10 production	10/1304	42/18870	0.000459017	0.00751044	0.00591424	BCL3/CD274/HGF/ISG15/LILRA5/RBM47/TLR2/TLR4/TLR9/TREM2	10	endotype3	up
BP	GO:0032757	positive regulation of interleukin-8 production	16/1304	63/18870	4.06606e-06	0.000171147	0.000134773	CD14/CD58/ELANE/F3/FADD/FFAR2/HSPA1A/HSPA1B/LEP/LILRA2/MYD88/SERPINE1/TLR2/TLR4/TLR5/TLR9	16	endotype3	up
BP	GO:0032760	positive regulation of tumor necrosis factor production	23/1304	106/18870	7.2755e-07	3.74926e-05	2.95243e-05	ABCC8/ARID5A/AZU1/CD14/CLU/DDT/EPHB2/FADD/LEP/LILRA2/LILRA5/LY96/MMP8/MYD88/OAS1/OAS2/OAS3/ORM1/ORM2/PF4/TLR2/TLR4/TLR9	23	endotype3	up
BP	GO:0032868	response to insulin	36/1304	269/18870	0.00010511	0.00246629	0.00194212	AANAT/ABCC8/ADM/ALPL/CAV2/CEACAM1/CFLAR/CTSD/ECHDC3/FFAR3/FUT7/GRB10/GRB14/IL10/INHBB/IRS2/LEP/MAPK14/MZB1/PCSK9/PKM/PPARG/PRKCD/RAB13/RAB31/RETN/SH2B2/SLC2A4/SLC9A1/SOCS1/SOCS3/SORT1/TLR2/TNFSF10/TRIM72/TWIST2	36	endotype3	up
BP	GO:0032869	cellular response to insulin stimulus	25/1304	206/18870	0.00430235	0.0367801	0.0289632	CAV2/CEACAM1/CFLAR/CTSD/ECHDC3/FFAR3/FUT7/GRB10/GRB14/INHBB/IRS2/LEP/MZB1/PCSK9/PKM/PPARG/PRKCD/RAB13/RAB31/SH2B2/SLC2A4/SLC9A1/SOCS1/SOCS3/TRIM72	25	endotype3	up
BP	GO:0032958	inositol phosphate biosynthetic process	7/1304	29/18870	0.0030008	0.0298133	0.0234771	FGF2/GPER1/ITPKC/MAS1/NTSR1/P2RY1/PRKG1	7	endotype3	up
BP	GO:0032963	collagen metabolic process	10/482	106/18870	0.000384055	0.00852159	0.00696146	ADAMTS2/COL1A2/CREB3L1/FAP/INHBA/MMP1/MMP2/MMP8/MMP9/PRTN3	10	endotype2	up
BP	GO:0033002	muscle cell proliferation	17/482	247/18870	0.000218624	0.00557217	0.00455202	CAV2/CDK1/CNN1/ELANE/FGF2/IGF1/IL10/ITGB3/MMP2/MMP9/PPARG/PRKG1/RBP4/RBPMS2/TERT/TP73/ZFPM2	17	endotype2	up
BP	GO:0033044	regulation of chromosome organization	27/359	247/18870	2.4976e-13	1.50601e-11	1.34497e-11	AURKB/BIRC5/BUB1/BUB1B/CCNB1/CDC20/CDC6/CDCA8/CDK1/CENPE/CENPF/DLGAP5/ESPL1/NCAPG/NCAPH/NDC80/NEK2/NUF2/PIF1/PLK1/SPC24/SPC25/TOP2A/TRIP13/TTK/UBE2C/ZWINT	27	endotype1	up
BP	GO:0033044	regulation of chromosome organization	24/482	247/18870	2.3484e-08	1.87784e-06	1.53404e-06	AURKB/BIRC5/BUB1/BUB1B/CCNB1/CDC20/CDC6/CDCA8/CDK1/CENPF/DLGAP5/ESPL1/NCAPG/NCAPH/NEK2/PIF1/PLK1/SPC24/SPC25/TOP2A/TRIP13/TTK/UBE2C/ZWINT	24	endotype2	up
BP	GO:0033044	regulation of chromosome organization	33/1304	247/18870	0.000206555	0.00414544	0.00326441	AURKB/BIRC5/BUB1/BUB1B/CCNB1/CDC20/CDC6/CDCA8/CDK1/CDK5RAP2/CENPF/DLGAP5/DUSP1/ESPL1/HECW2/NCAPG/NCAPH/NEK2/PIF1/PLK1/PML/RMI2/SLX1B/SMARCD3/SPC24/SPC25/TAL1/TEN1/TOP2A/TRIP13/TTK/UBE2C/ZWINT	33	endotype3	up
BP	GO:0033045	regulation of sister chromatid segregation	22/359	104/18870	3.43145e-17	5.36086e-15	4.78761e-15	AURKB/BIRC5/BUB1/BUB1B/CCNB1/CDC20/CDC6/CDCA8/CDK1/CENPE/CENPF/DLGAP5/ESPL1/NDC80/NUF2/PLK1/SPC24/SPC25/TRIP13/TTK/UBE2C/ZWINT	22	endotype1	up
BP	GO:0033045	regulation of sister chromatid segregation	19/482	104/18870	1.5593e-11	1.93294e-09	1.57906e-09	AURKB/BIRC5/BUB1/BUB1B/CCNB1/CDC20/CDC6/CDCA8/CDK1/CENPF/DLGAP5/ESPL1/PLK1/SPC24/SPC25/TRIP13/TTK/UBE2C/ZWINT	19	endotype2	up
BP	GO:0033045	regulation of sister chromatid segregation	24/1304	104/18870	1.23677e-07	8.44106e-06	6.64707e-06	AURKB/BIRC5/BUB1/BUB1B/CCNB1/CDC20/CDC6/CDCA8/CDK1/CDK5RAP2/CENPF/DLGAP5/DUSP1/ESPL1/HECW2/PLK1/RMI2/SMARCD3/SPC24/SPC25/TRIP13/TTK/UBE2C/ZWINT	24	endotype3	up
BP	GO:0033046	negative regulation of sister chromatid segregation	16/359	48/18870	2.74009e-16	2.41479e-14	2.15657e-14	AURKB/BIRC5/BUB1/BUB1B/CCNB1/CDC20/CDCA8/CENPF/NDC80/NUF2/PLK1/SPC24/SPC25/TRIP13/TTK/ZWINT	16	endotype1	up
BP	GO:0033046	negative regulation of sister chromatid segregation	14/482	48/18870	9.09447e-12	1.2433e-09	1.01568e-09	AURKB/BIRC5/BUB1/BUB1B/CCNB1/CDC20/CDCA8/CENPF/PLK1/SPC24/SPC25/TRIP13/TTK/ZWINT	14	endotype2	up
BP	GO:0033046	negative regulation of sister chromatid segregation	16/1304	48/18870	6.7195e-08	5.19585e-06	4.09158e-06	AURKB/BIRC5/BUB1/BUB1B/CCNB1/CDC20/CDCA8/CDK5RAP2/CENPF/DUSP1/PLK1/SPC24/SPC25/TRIP13/TTK/ZWINT	16	endotype3	up
BP	GO:0033047	regulation of mitotic sister chromatid segregation	17/359	54/18870	9.55787e-17	1.13277e-14	1.01164e-14	AURKB/BIRC5/BUB1/BUB1B/CCNB1/CDC20/CDCA8/CDK1/CENPF/NDC80/NUF2/PLK1/SPC24/SPC25/TRIP13/TTK/ZWINT	17	endotype1	up
BP	GO:0033047	regulation of mitotic sister chromatid segregation	15/482	54/18870	3.59449e-12	8.0176e-10	6.54974e-10	AURKB/BIRC5/BUB1/BUB1B/CCNB1/CDC20/CDCA8/CDK1/CENPF/PLK1/SPC24/SPC25/TRIP13/TTK/ZWINT	15	endotype2	up
BP	GO:0033047	regulation of mitotic sister chromatid segregation	17/1304	54/18870	6.84639e-08	5.19585e-06	4.09158e-06	AURKB/BIRC5/BUB1/BUB1B/CCNB1/CDC20/CDCA8/CDK1/CDK5RAP2/CENPF/DUSP1/PLK1/SPC24/SPC25/TRIP13/TTK/ZWINT	17	endotype3	up
BP	GO:0033048	negative regulation of mitotic sister chromatid segregation	16/359	48/18870	2.74009e-16	2.41479e-14	2.15657e-14	AURKB/BIRC5/BUB1/BUB1B/CCNB1/CDC20/CDCA8/CENPF/NDC80/NUF2/PLK1/SPC24/SPC25/TRIP13/TTK/ZWINT	16	endotype1	up
BP	GO:0033048	negative regulation of mitotic sister chromatid segregation	14/482	48/18870	9.09447e-12	1.2433e-09	1.01568e-09	AURKB/BIRC5/BUB1/BUB1B/CCNB1/CDC20/CDCA8/CENPF/PLK1/SPC24/SPC25/TRIP13/TTK/ZWINT	14	endotype2	up
BP	GO:0033048	negative regulation of mitotic sister chromatid segregation	16/1304	48/18870	6.7195e-08	5.19585e-06	4.09158e-06	AURKB/BIRC5/BUB1/BUB1B/CCNB1/CDC20/CDCA8/CDK5RAP2/CENPF/DUSP1/PLK1/SPC24/SPC25/TRIP13/TTK/ZWINT	16	endotype3	up
BP	GO:0033260	nuclear DNA replication	8/359	40/18870	7.1759e-07	2.32675e-05	2.07795e-05	BRCA2/CDC45/CDT1/GINS1/MCM2/MCM4/RAD51/TK1	8	endotype1	up
BP	GO:0033273	response to vitamin	17/1304	86/18870	7.01706e-05	0.00184248	0.0014509	ALDH1A2/ALPL/CASR/CBS/CDKN2D/CXCL10/CYP1A1/F5/FES/GAS6/KL/LEP/MAP1B/SFRP1/TRIM25/TSPO/TYMS	17	endotype3	up
BP	GO:0033280	response to vitamin D	8/1304	37/18870	0.00323628	0.0311973	0.0245669	ALPL/CASR/CDKN2D/CXCL10/FES/KL/SFRP1/TRIM25	8	endotype3	up
BP	GO:0033314	mitotic DNA replication checkpoint signaling	4/359	10/18870	2.47116e-05	0.000638599	0.000570312	CDC6/CLSPN/ORC1/TICRR	4	endotype1	up
BP	GO:0033314	mitotic DNA replication checkpoint signaling	4/482	10/18870	7.8125e-05	0.00245713	0.00200728	CDC6/CLSPN/ORC1/TICRR	4	endotype2	up
BP	GO:0033314	mitotic DNA replication checkpoint signaling	4/1304	10/18870	0.00340053	0.0320522	0.0252401	CDC6/CLSPN/ORC1/TICRR	4	endotype3	up
BP	GO:0033559	unsaturated fatty acid metabolic process	16/1304	115/18870	0.00562577	0.0446338	0.0351478	AKR1C1/ALOX12/ALOX15B/ALOX5/CYP1A1/CYP1A2/CYP1B1/CYP2C9/CYP4F2/ELOVL3/ELOVL7/HPGD/MGLL/PTGR1/PTGS1/TNFRSF1A	16	endotype3	up
BP	GO:0033619	membrane protein proteolysis	7/482	59/18870	0.000735442	0.0144296	0.0117879	ADRA2A/IL10/PRTN3/PTPN3/RGMA/TIMP3/TIMP4	7	endotype2	up
BP	GO:0033627	cell adhesion mediated by integrin	18/1304	88/18870	2.68301e-05	0.00083113	0.000654489	ADAM9/CYP1B1/EMILIN2/EXT1/FBN1/FERMT3/ITGA1/ITGA2B/ITGA7/ITGA9/ITGAD/ITGAM/ITGB3/ITGB4/ITGB5/MMRN1/MUC1/SERPINE1	18	endotype3	up
BP	GO:0033674	positive regulation of kinase activity	41/1304	337/18870	0.000297419	0.00543036	0.00427624	ADAM9/ADRA2A/ANG/AZU1/CAMKK2/CCND3/CLSPN/CLU/CSF1/DYNAP/EGF/ELANE/FCGR1A/FGF2/FGFR4/FGR/FLT3/GAS6/IGF1/ITGB3/LEP/LILRA5/LTF/MERTK/MET/NCF1/NTRK3/PDGFA/PDGFC/PRKCD/RALB/S100A12/SLC11A1/SLC8A2/SRCIN1/TEK/TLR4/TPX2/TREM2/TXN/TYRO3	41	endotype3	up
BP	GO:0033690	positive regulation of osteoblast proliferation	3/482	13/18870	0.00391328	0.0473351	0.038669	ITGB3/LTF/TMEM119	3	endotype2	up
BP	GO:0033762	response to glucagon	4/359	22/18870	0.000718459	0.012908	0.0115277	ASS1/CCNA2/CPS1/GLP1R	4	endotype1	up
BP	GO:0034080	CENP-A containing chromatin assembly	5/359	10/18870	5.64806e-07	1.90317e-05	1.69966e-05	CENPA/CENPI/CENPW/HJURP/OIP5	5	endotype1	up
BP	GO:0034080	CENP-A containing chromatin assembly	4/1304	10/18870	0.00340053	0.0320522	0.0252401	CENPA/CENPW/HJURP/OIP5	4	endotype3	up
BP	GO:0034104	negative regulation of tissue remodeling	5/482	21/18870	0.000154449	0.00416914	0.00340585	CD38/CLDN18/PPARG/SFRP1/TMEM119	5	endotype2	up
BP	GO:0034109	homotypic cell-cell adhesion	10/482	96/18870	0.000170549	0.00456509	0.00372932	CTSG/GP6/ITGB3/JUP/MMRN1/MYL9/PEAR1/PRKG1/SLC7A11/XG	10	endotype2	up
BP	GO:0034109	homotypic cell-cell adhesion	19/1304	96/18870	2.63912e-05	0.00083113	0.000654489	ALOX12/CEACAM1/CLIC1/CTSG/EMILIN2/F2RL3/FERMT3/GP6/ITGB3/JUP/MMRN1/MYL9/PDPN/PEAR1/PRKCD/PRKG1/SLC6A4/SLC7A11/TYRO3	19	endotype3	up
BP	GO:0034110	regulation of homotypic cell-cell adhesion	9/1304	34/18870	0.000377861	0.00637165	0.00501747	ALOX12/CEACAM1/CTSG/EMILIN2/GP6/MMRN1/PDPN/PRKCD/PRKG1	9	endotype3	up
BP	GO:0034112	positive regulation of homotypic cell-cell adhesion	5/1304	16/18870	0.00358889	0.0327213	0.025767	CTSG/EMILIN2/GP6/MMRN1/PDPN	5	endotype3	up
BP	GO:0034113	heterotypic cell-cell adhesion	11/1304	61/18870	0.00279862	0.0280065	0.0220543	CD58/CEACAM6/FLOT1/GLDN/IL10/IL1RN/ITGA7/ITGAD/ITGB3/JUP/SIRPA	11	endotype3	up
BP	GO:0034142	toll-like receptor 4 signaling pathway	11/1304	55/18870	0.0011706	0.0151876	0.0119597	CD14/IFI35/IRAK2/LILRA2/LTF/LY96/MYD88/NFKBIA/OAS1/TLR4/TREM2	11	endotype3	up	yes
BP	GO:0034219	carbohydrate transmembrane transport	20/1304	136/18870	0.00106971	0.0141448	0.0111386	ABCB11/AQP10/AQP9/CLTCL1/GRB10/IGF1/IRS2/LEP/MAPK14/PPBP/RTN2/SLC1A2/SLC2A14/SLC2A3/SLC2A4/SLC2A5/SLC45A2/SLC5A9/SORT1/TERT	20	endotype3	up
BP	GO:0034340	response to type I interferon	8/359	89/18870	0.00029348	0.00563514	0.00503257	IFI27/IFIT1/ISG15/MX1/OAS1/OAS2/OAS3/USP18	8	endotype1	up	yes
BP	GO:0034340	response to type I interferon	11/482	89/18870	1.63428e-05	0.000685752	0.000560205	IFI27/IFIT1/IFITM3/IRF7/ISG15/MX1/OAS1/OAS2/OAS3/TRIM6/USP18	11	endotype2	up	yes
BP	GO:0034340	response to type I interferon	20/1304	89/18870	2.13062e-06	9.91236e-05	7.80568e-05	DCST1/FADD/HDAC4/IFI27/IFIT1/IFITM1/IFITM2/IFITM3/IRF7/ISG15/MX1/MYD88/OAS1/OAS2/OAS3/RBM47/TBKBP1/TRIM6/USP18/ZBP1	20	endotype3	up	yes
BP	GO:0034341	response to interferon-gamma	22/1304	143/18870	0.0003272	0.00587436	0.00462588	ARG1/ASS1/BST2/CD58/GAPDH/GBP1/GBP6/HCK/IFITM1/IFITM2/IFITM3/IFNGR2/MEFV/PARP9/PPARG/RAB20/SIRPA/SLC11A1/TLR2/TLR4/TRIM21/ZYX	22	endotype3	up
BP	GO:0034446	substrate adhesion-dependent cell spreading	15/1304	100/18870	0.00353826	0.0327213	0.025767	BVES/DAB2/FERMT3/FN1/GBP1/ITGB3/MDK/MERTK/OLFM4/PDPN/RADIL/SRCIN1/TACSTD2/TEK/TYRO3	15	endotype3	up
BP	GO:0034501	protein localization to kinetochore	3/359	15/18870	0.00262127	0.0381751	0.0340929	AURKB/CDK1/TTK	3	endotype1	up
BP	GO:0034502	protein localization to chromosome	9/359	119/18870	0.000455042	0.00845395	0.00754995	AURKB/BRCA2/BUB1B/CDK1/CENPA/ESCO2/PLK1/TERT/TTK	9	endotype1	up
BP	GO:0034508	centromere complex assembly	8/359	30/18870	6.44769e-08	2.48997e-06	2.22371e-06	CENPA/CENPE/CENPF/CENPI/CENPW/DLGAP5/HJURP/OIP5	8	endotype1	up
CC	GO:0034774	secretory granule lumen	33/499	322/19886	8.06855e-12	1.2617e-09	9.94325e-10	AOC1/CAMP/CLU/CRISP3/CTSG/DEFA1B/DEFA3/DEFA4/EGF/ELANE/GGH/HP/IGF1/JUP/LCN2/LGALS3BP/LTF/MMP8/MMRN1/MPO/OLFM4/PDGFA/PF4/PROS1/PRTN3/RNASE2/RNASE3/SERPINE1/SERPING1/TCN1/TIMP3/TXNDC5/VEGFC	33	endotype2	up
CC	GO:0034774	secretory granule lumen	88/1378	322/19886	5.60152e-30	2.75122e-27	2.28381e-27	ACTN1/ALOX5/AOC1/ARG1/AZU1/BPI/CAMP/CDA/CHIT1/CLU/CRISP3/CRISPLD2/CTSA/CTSD/CTSG/CXCL1/DEFA1/DEFA1B/DEFA3/DEFA4/ECM1/EGF/ELANE/F5/FERMT3/FGR/FN1/FOLR3/GAS6/GCA/GGH/GRN/GTPBP2/GYG1/HGF/HK3/HP/HPSE/HSPA6/IGF1/JUP/LCN2/LGALS3BP/LRG1/LTF/MAPK14/MMP8/MMRN1/MPO/OLFM4/ORM1/ORM2/OSCAR/PADI2/PDGFA/PF4/PGLYRP1/PKM/PLAC8/PPBP/PRKCD/PROS1/PRTN3/PTX3/PYGL/QPCT/QSOX1/RETN/RNASE2/RNASE3/S100A11/S100A12/S100A8/S…	88	endotype3	up
BP	GO:0035150	regulation of tube size	12/482	147/18870	0.000399883	0.00882658	0.0072106	ADCY6/ADRA1A/ADRA2A/CAV1/CBS/CD38/EDNRB/LEP/MMP2/PRKG1/SMTNL1/UTS2R	12	endotype2	up
BP	GO:0035150	regulation of tube size	26/1304	147/18870	8.22404e-06	0.00032624	0.000256904	ADCY6/ADM/ADRA2A/CASR/CAV1/CBS/DOCK4/ECE1/EDNRB/EXT1/GPER1/HRH2/ITGA1/KCNMA1/KEL/LEP/MMP2/P2RX1/P2RY1/PRKG1/SLC6A4/SLC8A1/SMTNL1/TBXA2R/UTS2R/WNT9B	26	endotype3	up
MF	GO:0035173	histone kinase activity	4/367	20/18496	0.000574382	0.0230573	0.0216365	AURKA/BUB1/CDK1/CHEK1	4	endotype1	up
BP	GO:0035296	regulation of tube diameter	12/482	146/18870	0.000375738	0.00845283	0.00690528	ADCY6/ADRA1A/ADRA2A/CAV1/CBS/CD38/EDNRB/LEP/MMP2/PRKG1/SMTNL1/UTS2R	12	endotype2	up
BP	GO:0035296	regulation of tube diameter	25/1304	146/18870	2.16807e-05	0.000711591	0.000560356	ADCY6/ADM/ADRA2A/CASR/CAV1/CBS/DOCK4/ECE1/EDNRB/EXT1/GPER1/HRH2/ITGA1/KCNMA1/KEL/LEP/MMP2/P2RX1/P2RY1/PRKG1/SLC6A4/SLC8A1/SMTNL1/TBXA2R/UTS2R	25	endotype3	up
MF	GO:0035325	Toll-like receptor binding	5/1339	13/18496	0.00155269	0.0415957	0.036086	LY96/MYD88/S100A8/S100A9/TLR2	5	endotype3	up
BP	GO:0035455	response to interferon-alpha	7/1304	18/18870	0.000119641	0.00273734	0.00215557	BST2/EIF2AK2/GAS6/IFITM1/IFITM2/IFITM3/MX2	7	endotype3	up
BP	GO:0035456	response to interferon-beta	5/482	34/18870	0.00160716	0.0261734	0.0213816	IFITM3/OAS1/PLSCR1/TRIM6/XAF1	5	endotype2	up
BP	GO:0035456	response to interferon-beta	10/1304	34/18870	6.78953e-05	0.00179988	0.00141735	AIM2/BST2/IFI16/IFITM1/IFITM2/IFITM3/OAS1/PLSCR1/TRIM6/XAF1	10	endotype3	up
CC	GO:0035577	azurophil granule membrane	15/1378	58/19886	6.58719e-06	0.00012798	0.000106237	ABCA13/ARL8A/AZU1/BRI3/BST2/C3AR1/CD63/CEACAM6/CEACAM8/CKAP4/FPR1/MGST1/STOM/TOM1/VNN1	15	endotype3	up
CC	GO:0035578	azurophil granule lumen	10/499	91/19886	9.4326e-05	0.00137135	0.00108074	CTSG/DEFA1B/DEFA3/ELANE/GGH/MPO/PRTN3/RNASE2/RNASE3/TXNDC5	10	endotype2	up
CC	GO:0035578	azurophil granule lumen	22/1378	91/19886	1.8115e-07	4.92729e-06	4.09018e-06	ARG1/AZU1/BPI/CTSA/CTSG/DEFA1/DEFA1B/DEFA3/ELANE/GCA/GGH/GRN/MPO/ORM2/PADI2/PLAC8/PRKCD/PRTN3/RETN/RNASE2/RNASE3/TXNDC5	22	endotype3	up
CC	GO:0035579	specific granule membrane	25/1378	91/19886	1.57041e-09	5.3394e-08	4.43228e-08	AGPAT2/BST1/C3AR1/CD177/CD59/CEACAM1/CEACAM3/CEACAM8/CKAP4/CLEC4D/CLEC5A/FCAR/FPR2/GPR84/ITGAM/MMP25/MS4A3/OLR1/P2RX1/SLC2A3/SLC2A5/STOM/TARM1/TOM1/TRPM2	25	endotype3	up
CC	GO:0035580	specific granule lumen	13/499	62/19886	3.62287e-09	1.24495e-07	9.81122e-08	AOC1/CAMP/CRISP3/DEFA4/ELANE/GGH/HP/JUP/LCN2/LTF/MMP8/OLFM4/TCN1	13	endotype2	up
CC	GO:0035580	specific granule lumen	31/1378	62/19886	4.75569e-20	3.69585e-18	3.06795e-18	AOC1/ARG1/BPI/CAMP/CHIT1/CRISP3/CTSD/CXCL1/DEFA4/ELANE/FOLR3/GGH/HP/HPSE/JUP/LCN2/LRG1/LTF/MMP8/OLFM4/ORM1/ORM2/OSCAR/PGLYRP1/PTX3/QPCT/QSOX1/RETN/SLPI/TCN1/TIMP2	31	endotype3	up
BP	GO:0035592	establishment of protein localization to extracellular region	41/1304	369/18870	0.00179731	0.020476	0.0161242	ABCA1/ABCC8/ABCG1/ADAM9/ADRA2A/ALOX5/ANG/AP1M2/CASR/CNR1/CPLX3/DOC2B/EDNRB/FAM3B/FFAR2/GNAZ/GPER1/GPR27/IGF1/IL1RN/INHBB/IRS2/KCNB1/LEP/MAFA/NADK/OPRM1/PFKFB2/PIM3/PPARG/PTPRN/RAB13/RAB3C/RSAD2/SFRP1/SUCNR1/SYTL4/TLR2/TLR4/TREM2/VEGFC	41	endotype3	up
BP	GO:0035710	CD4-positive, alpha-beta T cell activation	18/1304	119/18870	0.00134203	0.016742	0.0131838	BATF/BCL3/BCL6/CD274/FUT7/HLX/IL18R1/IL27/IL4R/JAK3/JUNB/RSAD2/SEMA4A/SOCS1/SOCS3/TARM1/TMEM98/ZC3H12A	18	endotype3	up
BP	GO:0035825	homologous recombination	11/359	68/18870	5.89915e-08	2.3305e-06	2.0813e-06	BRIP1/DMC1/EME1/MND1/PRDM7/RAD51/RAD51AP1/RAD54L/TOP2A/TRIP13/UHRF1	11	endotype1	up
BP	GO:0035825	homologous recombination	7/482	68/18870	0.00171707	0.0272544	0.0222647	DMC1/MND1/PRDM7/RAD51/RAD54L/TOP2A/TRIP13	7	endotype2	up
BP	GO:0035987	endodermal cell differentiation	6/482	49/18870	0.00148441	0.0247675	0.020233	INHBA/ITGA7/MIXL1/MMP2/MMP8/MMP9	6	endotype2	up
BP	GO:0035987	endodermal cell differentiation	10/1304	49/18870	0.00164947	0.0190333	0.0149882	COL7A1/FN1/INHBA/ITGA7/ITGB5/MIXL1/MMP2/MMP8/MMP9/POU5F1	10	endotype3	up
BP	GO:0036005	response to macrophage colony-stimulating factor	6/1304	17/18870	0.000686289	0.0103112	0.00811973	ALPL/CSF1/PDE2A/TLR2/TLR4/TREM2	6	endotype3	up
BP	GO:0036006	cellular response to macrophage colony-stimulating factor stimulus	5/1304	13/18870	0.00125886	0.0159205	0.0125369	CSF1/PDE2A/TLR2/TLR4/TREM2	5	endotype3	up
BP	GO:0036230	granulocyte activation	14/1304	49/18870	3.59967e-06	0.000155067	0.000122111	ANXA3/CAMP/CD177/CTSG/CXCR2/FCER1G/GRN/IL18RAP/ITGAM/LILRA2/MYD88/PRKCD/SPI1/STXBP2	14	endotype3	up
BP	GO:0036293	response to decreased oxygen levels	34/1304	315/18870	0.00656379	0.04999	0.0393656	ACVRL1/ADM/AGTRAP/AK4/ANG/CASR/CAV1/CBS/CCNA2/CFLAR/CYGB/CYP1A1/EPAS1/KCNMA1/LEP/MMP2/MPL/NOL3/PDLIM1/PLOD1/PLOD2/PML/PPARG/RYR2/SFRP1/SLC2A4/SLC6A4/SLC8A3/SLC9A1/TEK/TERT/TLR2/TREM2/VEGFC	34	endotype3	up
BP	GO:0036315	cellular response to sterol	6/1304	25/18870	0.00609912	0.0474338	0.0373526	ABCA1/CES1/DYNAP/GRAMD1A/INHBA/INHBB	6	endotype3	up
BP	GO:0036336	dendritic cell migration	9/1304	33/18870	0.000295812	0.00541895	0.00426726	ALOX5/CCR1/CXCR1/CXCR2/EXT1/GAS6/NLRP12/SPI1/TRPM2	9	endotype3	up
MF	GO:0038024	cargo receptor activity	14/1339	64/18496	0.000157216	0.0100537	0.00872198	ABCA1/APOBR/ASGR2/CD163/DAB2/HMMR/ITGAM/LGALS3BP/LRP10/LYVE1/MARCO/OLR1/SDC1/STAB2	14	endotype3	up
BP	GO:0038066	p38MAPK cascade	12/1304	57/18870	0.000434706	0.00721979	0.00568536	DUSP1/GADD45A/GADD45B/GADD45G/HGF/LEP/MAP2K6/MAPK14/NCF1/SPI1/TREM2/ZC3H12A	12	endotype3	up	yes
BP	GO:0038094	Fc-gamma receptor signaling pathway	7/1304	33/18870	0.00645106	0.0493358	0.0388504	CLEC4D/CLEC4E/FCER1G/FCGR1A/FGR/HCK/PRKCD	7	endotype3	up
MF	GO:0038187	pattern recognition receptor activity	12/1339	34/18496	2.41708e-06	0.000528377	0.000458389	AIM2/CD14/CLEC4D/CLEC4E/LY96/MARCO/NLRP6/PGLYRP1/TLR2/TLR4/TLR5/TLR9	12	endotype3	up
BP	GO:0039530	MDA-5 signaling pathway	4/1304	11/18870	0.00505348	0.0411099	0.0323728	DDX60/DHX58/IRF7/OAS3	4	endotype3	up
BP	GO:0039531	regulation of viral-induced cytoplasmic pattern recognition receptor signaling pathway	16/1304	93/18870	0.000594221	0.00915233	0.00720718	CAV1/DDX60/DHX58/EIF2AK2/FLOT1/HSPA1A/HSPA1B/MEFV/MYD88/OASL/RSAD2/TLR4/TLR9/TREM2/TREML4/ZDHHC12	16	endotype3	up
BP	GO:0040001	establishment of mitotic spindle localization	5/359	40/18870	0.000922789	0.0160996	0.0143781	CENPA/ESPL1/INSC/NDC80/PLK1	5	endotype1	up
BP	GO:0040020	regulation of meiotic nuclear division	5/359	33/18870	0.000371109	0.00700826	0.00625885	CDC20/FBXO43/PRDM7/RAD51AP1/TRIP13	5	endotype1	up
BP	GO:0042060	wound healing	31/482	423/18870	1.61326e-07	1.12082e-05	9.15621e-06	ADRA2A/ANXA8/CAV1/CTSG/EPHB2/FAP/FGF2/GP1BA/GP6/GPR4/IGF1/ITGB3/MMRN1/MYL9/PDGFA/PEAR1/PF4/PLSCR1/PPARG/PPL/PRKG1/PROS1/SCUBE1/SELP/SERPINE1/SERPING1/SLC7A11/SYTL4/TREML1/TSKU/WFDC1	31	endotype2	up
BP	GO:0042060	wound healing	77/1304	423/18870	3.14771e-15	4.07315e-12	3.20748e-12	ACVRL1/ADRA2A/ALOX12/ALOX5/ANXA8/CAV1/CD59/CEACAM1/CFLAR/CHMP4C/CLIC1/CTSG/CYP4F2/DGKH/DGKI/EMILIN2/EPB41L4B/EPHB2/EXT1/F12/F2RL3/F3/F5/FAP/FCER1G/FERMT3/FGF2/FN1/GAS6/GP1BA/GP6/GP9/HPSE/IGF1/INSL3/ITGB3/LRG1/MAPK14/MERTK/MMRN1/MYL9/MYLK/NLRP6/P2RX1/P2RY1/PDGFA/PDPN/PEAR1/PF4/PLSCR1/PPARG/PPL/PRKCD/PRKG1/PROS1/SCUBE1/SELP/SERPINA1/SERPINE1/SERPING1/SLC11A1/SLC6A4/SLC7A11/ST3GAL4/SYTL4/TBXA2R/TFPI…	77	endotype3	up
BP	GO:0042063	gliogenesis	37/1304	338/18870	0.00374953	0.0333832	0.0262882	ABCC8/AZU1/B4GALT5/C1QA/C5AR1/CDK1/CDKN2C/CLU/CSF1/DAAM2/FA2H/FGF2/GCM1/GPR17/GPR37L1/GRN/HAPLN4/ITGB4/MDK/MYD88/NFIB/NR2E1/P2RY1/PARD3/PHGDH/S100A8/S100A9/SH3TC2/SLC8A3/TAL1/TLR2/TLR4/TMEM98/TP73/TREM2/TSPO/VEGFC	37	endotype3	up
BP	GO:0042088	T-helper 1 type immune response	14/1304	48/18870	2.74467e-06	0.000123042	9.68916e-05	ARID5A/BCL3/EBI3/HLX/IL18R1/IL1R1/IL1RL1/IL27/IL4R/JAK3/SEMA4A/SLC11A1/TLR4/TMEM98	14	endotype3	up
BP	GO:0042092	type 2 immune response	9/1304	42/18870	0.00194929	0.0214538	0.0168942	ARG1/BATF/BCL3/BCL6/ECM1/HLX/IL10/IL4R/RSAD2	9	endotype3	up
BP	GO:0042093	T-helper cell differentiation	13/1304	73/18870	0.00135675	0.0168115	0.0132386	BATF/BCL3/BCL6/HLX/IL18R1/IL27/IL4R/JAK3/JUNB/SEMA4A/SOCS3/TMEM98/ZC3H12A	13	endotype3	up
BP	GO:0042116	macrophage activation	25/1304	110/18870	9.34796e-08	6.69411e-06	5.27141e-06	AZU1/BPI/C1QA/C5AR1/CLU/CST7/DYSF/GRN/IFI35/IFNGR2/IL10/IL1RL1/IL4R/ITGAM/MMP8/SBNO2/SLC11A1/SUCNR1/TLR2/TLR4/TLR9/TREM2/VSIG4/WNK4/ZC3H12A	25	endotype3	up	yes
BP	GO:0042117	monocyte activation	5/1304	12/18870	0.000821224	0.0116741	0.00919298	ADAM9/AZU1/CSF1/DYSF/FN1	5	endotype3	up
BP	GO:0042119	neutrophil activation	14/1304	42/18870	4.45276e-07	2.38374e-05	1.87712e-05	ANXA3/CAMP/CD177/CTSG/CXCR2/FCER1G/GRN/IL18RAP/ITGAM/LILRA2/MYD88/PRKCD/SPI1/STXBP2	14	endotype3	up
BP	GO:0042310	vasoconstriction	8/482	83/18870	0.00126176	0.0217371	0.0177575	ADRA1A/ADRA2A/CAV1/CD38/EDNRB/LEP/MMP2/SMTNL1	8	endotype2	up
BP	GO:0042310	vasoconstriction	16/1304	83/18870	0.000154804	0.00336059	0.00264636	ADM/ADRA2A/CASR/CAV1/DOCK4/ECE1/EDNRB/HRH2/KEL/LEP/MMP2/P2RX1/SLC6A4/SLC8A1/SMTNL1/TBXA2R	16	endotype3	up
BP	GO:0042326	negative regulation of phosphorylation	36/1304	327/18870	0.00383781	0.0339129	0.0267054	CAV1/CDKN2C/CDKN2D/CEACAM1/CTDSPL/DUSP1/EPHB2/GADD45A/GCKR/GRB10/HGF/INHBA/IRAK3/IRS2/MAS1/NLRP12/NTRK3/PARD3/PBK/PLK1/PPARG/PPM1E/PRKCD/SAMSN1/SFN/SFRP1/SH3BP5L/SIRPA/SLC8A1/SLC8A3/SOCS1/SOCS3/SRCIN1/TRIB1/UCHL1/ZC3H12A	36	endotype3	up
BP	GO:0042330	taxis	27/482	470/18870	8.27693e-05	0.00257924	0.00210703	C3AR1/CCL2/CCL25/CCL8/CMTM5/CTSG/CXCL10/CXCL11/CYP19A1/DEFA1B/EDNRB/ELANE/FGF2/IL10/ITGB3/MET/MMP2/NTRK3/PDGFA/PF4/PF4V1/PLXNB3/RNASE2/RNASE3/SERPINE1/SUCNR1/VEGFC	27	endotype2	up
BP	GO:0042330	taxis	77/1304	470/18870	9.60957e-13	4.4156e-10	3.47715e-10	ALOX5/AZU1/BST1/C3AR1/C5AR1/CASR/CCR1/CCRL2/CKLF/CMTM1/CMTM5/CSF1/CSF3R/CTSG/CXCL1/CXCL10/CXCR1/CXCR2/CYP19A1/DDT/DEFA1/DEFA1B/DOCK4/DUSP1/EDNRB/ELANE/F3/FCER1G/FES/FFAR2/FGF2/FOSL1/FPR1/FPR2/GAS6/HGF/HMGB2/HSD3B7/IL10/IL17RA/ITGA1/ITGA9/ITGB3/MAPK14/MDK/MET/MMP2/NTRK3/PADI2/PDGFA/PF4/PF4V1/PLXNB3/PPBP/PRKCD/PROK2/RAB13/RHOG/RNASE2/RNASE3/S100A12/S100A8/S100A9/SEMA3B/SEMA4A/SEMA6B/SERPINE1/SLIT1/…	77	endotype3	up
MF	GO:0042379	chemokine receptor binding	8/490	74/18496	0.000746152	0.043916	0.0408985	CCL2/CCL25/CCL8/CXCL10/CXCL11/NES/PF4/PF4V1	8	endotype2	up
CC	GO:0042383	sarcolemma	14/499	141/19886	1.28694e-05	0.000256033	0.000201775	ANXA8/ANXA8L1/BVES/CAV1/CAV2/FGF13/NOS1AP/PRKG1/SCN2B/SCN5A/SLC2A5/SLC8A2/SLC8A3/SYNC	14	endotype2	up
CC	GO:0042383	sarcolemma	27/1378	141/19886	1.21282e-06	2.86859e-05	2.38124e-05	ABCC8/ALOX12/ANXA8/ANXA8L1/BVES/CAV1/CAV2/DYSF/FGF13/FLOT1/KCNB1/KCNJ2/NOS1AP/PRKG1/RTN2/RYR2/SCN1B/SCN2B/SCN5A/SLC2A4/SLC2A5/SLC8A1/SLC8A2/SLC8A3/SLC9A1/SYNC/TRIM72	27	endotype3	up
BP	GO:0042445	hormone metabolic process	28/1304	241/18870	0.0048496	0.0402116	0.0316654	AANAT/ADM/AKR1C1/ALDH1A2/CEL/CHST8/CPE/CRABP2/CRYM/CTSG/CYP19A1/CYP1A1/CYP1A2/CYP1B1/CYP21A2/CYP2C9/DAB2/DGAT2/DHRS9/ECE1/EDNRB/FFAR3/HPN/LEP/PCSK6/SULT1B1/TG/TSPO	28	endotype3	up
BP	GO:0042554	superoxide anion generation	9/1304	41/18870	0.00162994	0.0190011	0.0149628	ALOX12/CD177/FPR2/ITGAM/NCF1/NCF2/NCF4/PRKCD/SH3PXD2B	9	endotype3	up
CC	GO:0042581	specific granule	21/499	160/19886	6.16364e-10	3.8831e-08	3.0602e-08	ANXA3/AOC1/C3AR1/CAMP/CD177/CEACAM8/CRISP3/DEFA4/ELANE/GGH/GPR84/HP/JUP/LCN2/LTF/MMP8/OLFM4/OLR1/SLC2A5/TARM1/TCN1	21	endotype2	up
CC	GO:0042581	specific granule	58/1378	160/19886	3.84794e-27	5.2332e-25	4.34412e-25	AGPAT2/ANXA3/AOC1/ARG1/BPI/BST1/C3AR1/CAMP/CD177/CD59/CEACAM1/CEACAM3/CEACAM8/CHIT1/CKAP4/CLEC4D/CLEC5A/CRISP3/CTSD/CXCL1/DEFA4/ELANE/FCAR/FOLR3/FPR2/GGH/GPR84/HP/HPSE/ITGAM/JUP/LCN2/LRG1/LTF/MMP25/MMP8/MS4A3/OLFM4/OLR1/ORM1/ORM2/OSCAR/P2RX1/PGLYRP1/PTX3/QPCT/QSOX1/RETN/SLC2A3/SLC2A5/SLPI/STOM/STXBP2/TARM1/TCN1/TIMP2/TOM1/TRPM2	58	endotype3	up
CC	GO:0042582	azurophil granule	15/499	155/19886	8.69152e-06	0.000182522	0.000143842	ABCA13/C3AR1/CEACAM6/CEACAM8/CTSG/DEFA1B/DEFA3/DEFA4/ELANE/GGH/MPO/PRTN3/RNASE2/RNASE3/TXNDC5	15	endotype2	up
CC	GO:0042582	azurophil granule	38/1378	155/19886	4.41355e-12	2.00081e-10	1.66089e-10	ABCA13/ARG1/ARL8A/AZU1/BPI/BRI3/BST2/C3AR1/CD63/CEACAM6/CEACAM8/CKAP4/CTSA/CTSG/DEFA1/DEFA1B/DEFA3/DEFA4/ELANE/FPR1/GCA/GGH/GRN/MGST1/MPO/ORM2/PADI2/PLAC8/PRKCD/PRTN3/RETN/RNASE2/RNASE3/STOM/STXBP2/TOM1/TXNDC5/VNN1	38	endotype3	up
CC	GO:0042641	actomyosin	14/1378	76/19886	0.000653197	0.00888348	0.00737425	ABLIM3/ACTN1/DBN1/FAM107A/GAS2L1/MYL9/MYLK/PDLIM1/PDLIM7/SH2B2/SHROOM4/TEK/XIRP2/ZYX	14	endotype3	up
BP	GO:0042692	muscle cell differentiation	21/482	419/18870	0.00271518	0.0373601	0.0305202	ADRA1A/ALPK3/BHLHA15/BVES/CAV2/CDK1/CXCL10/EDNRB/EHD2/FHL2/IGF1/ITGA8/MYL9/PRKG1/RBPMS2/SDC1/TCF23/TMEM119/UCHL1/WNT5B/XK	21	endotype2	up
BP	GO:0042698	ovulation cycle	13/1304	71/18870	0.0010388	0.0138074	0.0108729	CA12/CYP1B1/INHBA/LEP/MAP2K6/MDK/MMP2/OPRL1/PTPRN/PTX3/RETN/TNFAIP6/TYRO3	13	endotype3	up
BP	GO:0042730	fibrinolysis	5/482	27/18870	0.00054001	0.0111095	0.00907559	FAP/GP1BA/PROS1/SERPINE1/SERPING1	5	endotype2	up
BP	GO:0042742	defense response to bacterium	20/482	330/18870	0.000342852	0.00799365	0.00653017	ANXA3/CAMP/CTSG/DEFA1B/DEFA3/DEFA4/ELANE/HP/IL10/ISG15/LCN2/LTF/MPO/OAS1/OAS2/OAS3/RNASE1/RNASE3/SELP/SERPINE1	20	endotype2	up
BP	GO:0042742	defense response to bacterium	60/1304	330/18870	3.98867e-12	1.29374e-09	1.01878e-09	ANG/ANXA3/AZU1/BCL3/BPI/C5AR1/CAMP/CEBPB/CLEC4D/CLEC4E/CTSG/DEFA1/DEFA1B/DEFA3/DEFA4/ELANE/EMILIN2/FCER1G/FCGR1A/FGR/FPR2/GBP1/GBP6/GRN/GSDMC/HMGB2/HP/IL10/ISG15/LCN2/LTF/MPO/MYD88/NAIP/NLRC4/NLRP6/OAS1/OAS2/OAS3/PGLYRP1/PI3/PLAC8/PPBP/PRKCD/RNASE1/RNASE3/S100A12/S100A8/S100A9/SELP/SERPINE1/SLC11A1/SLPI/STAB2/TFEB/TLR2/TLR4/TLR9/TNFRSF1A/TREM2	60	endotype3	up
BP	GO:0042743	hydrogen peroxide metabolic process	6/482	54/18870	0.00246331	0.0347984	0.0284275	CYP1A1/HBE1/HBG1/HP/MAOB/MPO	6	endotype2	up
BP	GO:0042770	signal transduction in response to DNA damage	13/359	189/18870	7.02202e-05	0.00160898	0.00143693	BRCA2/BRIP1/CDK1/CHEK1/CLSPN/DTL/E2F7/EME1/FOXM1/GTSE1/PLK1/RAD51/TICRR	13	endotype1	up
BP	GO:0042832	defense response to protozoan	13/1304	28/18870	1.08579e-08	1.32594e-06	1.04413e-06	ARG1/BATF/BATF2/BCL3/DEFA1/DEFA1B/GBP1/GBP6/IL10/IL4R/MYD88/PF4/SLC11A1	13	endotype3	up
BP	GO:0042886	amide transport	42/1304	354/18870	0.000429637	0.00717884	0.00565312	ABCA1/ABCA13/ABCC8/ADRA2A/ALOX5/AQP10/AQP9/CA2/CASR/CNR1/CPE/CPLX3/DOC2B/EXOC3L1/FAM3B/FFAR2/FFAR3/FOLR3/GNAZ/GPER1/GPR27/IL1RN/INHBB/IRS2/KCNB1/LEP/MAFA/NADK/NTSR1/PFKFB2/PIM3/PLTP/PRKG1/PTPRN/S100A8/SFRP1/SLC19A1/SLC1A2/SLC1A3/SLC7A11/SYTL4/TAP1	42	endotype3	up
BP	GO:0043030	regulation of macrophage activation	11/1304	62/18870	0.00319422	0.0308999	0.0243327	BPI/CST7/GRN/IL10/IL1RL1/IL4R/MMP8/TLR4/TREM2/VSIG4/ZC3H12A	11	endotype3	up
BP	GO:0043062	extracellular structure organization	18/482	322/18870	0.00166813	0.0266776	0.0217934	ADAMTS2/CAV1/CAV2/COL1A2/COL23A1/COL4A1/CREB3L1/CTSG/ELANE/FAP/HPN/ITGA8/ITGB3/MMP1/MMP2/MMP8/MMP9/NR2E1	18	endotype2	up
BP	GO:0043062	extracellular structure organization	43/1304	322/18870	2.47583e-05	0.000793706	0.000625019	ADAMTS2/ADAMTS3/ADAMTSL4/BCL3/CAV1/CAV2/CFLAR/COL17A1/COL23A1/COL24A1/COL4A1/COL7A1/COL9A2/COL9A3/CREB3L1/CRISPLD2/CTSG/CYP1B1/ELANE/EXT1/FAP/FGFR4/FLOT1/GAS6/HAS1/HMCN1/HPN/ITGB3/LOXL1/MMP1/MMP2/MMP25/MMP27/MMP8/MMP9/NR2E1/OLFML2A/PDPN/PRDM5/PTX3/QSOX1/SH3PXD2B/TNFRSF1A	43	endotype3	up
BP	GO:0043086	negative regulation of catalytic activity	23/482	480/18870	0.00306662	0.0405048	0.0330891	ANXA8/ANXA8L1/CAV1/DHCR24/EDNRB/EPHB2/GCKR/HP/IFI6/IFIT1/LTF/MMP9/NES/PIF1/PLK1/PLXNB3/PPARG/SERPINE1/SERPING1/SLC8A3/TIMP3/TIMP4/UCHL1	23	endotype2	up
BP	GO:0043086	negative regulation of catalytic activity	54/1304	480/18870	0.000275525	0.0051675	0.00406924	ANXA8/ANXA8L1/CAV1/CDKN2D/CEACAM1/CR1/CST7/DHCR24/DUSP1/ECM1/EDNRB/EPHB2/GADD45A/GAPDH/GAS6/GCKR/HGF/HP/IFI16/IFI6/IFIT1/IRAK3/IRS2/LTF/MMP9/NAIP/NES/NOL3/PARP9/PIF1/PLIN5/PLK1/PLXNB3/PPARG/PPM1E/PRKCD/PTX3/SERPINA1/SERPINB1/SERPINB10/SERPINE1/SERPING1/SFN/SH3BP5L/SLC8A1/SLC8A3/SORT1/SRCIN1/TIMP1/TIMP2/TIMP3/TIMP4/TRIB1/UCHL1	54	endotype3	up
BP	GO:0043114	regulation of vascular permeability	10/1304	50/18870	0.00193634	0.0214538	0.0168942	ABCC8/ADM/AZU1/CEACAM1/CLDN5/CXCR2/MYLK3/PDE2A/PDE3A/TEK	10	endotype3	up
BP	GO:0043116	negative regulation of vascular permeability	6/1304	18/18870	0.000969614	0.0131362	0.0103444	ABCC8/ADM/CEACAM1/CLDN5/PDE2A/PDE3A	6	endotype3	up
MF	GO:0043177	organic acid binding	34/1339	207/18496	5.6746e-06	0.000577674	0.000501157	ACOX2/ACOXL/AGRN/AKR1C1/ALOX5AP/ASS1/CASR/CRABP2/DDAH2/EPDR1/FABP2/FOLR3/GLDC/HBD/HBE1/HBG1/MDK/P2RX1/P4HA2/PLOD1/PLOD2/PPARG/PYGL/RYR2/S100A8/S100A9/SELL/SELP/SIGLEC11/SIGLEC14/SIGLEC5/SLC19A1/SLC1A3/TYMS	34	endotype3	up
BP	GO:0043252	sodium-independent organic anion transport	4/359	15/18870	0.000148949	0.00317973	0.00283971	SLCO1A2/SLCO2B1/SLCO4A1/SLCO5A1	4	endotype1	up
BP	GO:0043270	positive regulation of ion transport	28/1304	214/18870	0.000840902	0.0117983	0.0092908	ABCC8/ADRA2A/ATP2C2/CASR/CAV1/CCR1/CXCL10/EPHB2/F2RL3/FGF13/GPER1/KCNE1/KCNJ2/LEP/LILRA2/LILRA5/MYLK/NOS1AP/NTSR1/P2RX1/P2RY1/RYR2/SCN1B/SCN5A/SLC6A4/SLC9A1/TREM2/TSPO	28	endotype3	up
BP	GO:0043312	neutrophil degranulation	5/1304	12/18870	0.000821224	0.0116741	0.00919298	ANXA3/CD177/ITGAM/SPI1/STXBP2	5	endotype3	up
BP	GO:0043367	CD4-positive, alpha-beta T cell differentiation	16/1304	93/18870	0.000594221	0.00915233	0.00720718	BATF/BCL3/BCL6/FUT7/HLX/IL18R1/IL27/IL4R/JAK3/JUNB/RSAD2/SEMA4A/SOCS1/SOCS3/TMEM98/ZC3H12A	16	endotype3	up
BP	GO:0043388	positive regulation of DNA binding	5/482	41/18870	0.00374001	0.046076	0.0376404	EGF/IGF1/MMP9/PPARG/TRIM6	5	endotype2	up
BP	GO:0043393	regulation of protein binding	11/482	142/18870	0.00106537	0.0191315	0.0156289	AURKB/BAMBI/CAV1/IFIT1/IL10/MAP2/MMP9/NES/PLK1/PTPRF/TERT	11	endotype2	up
BP	GO:0043393	regulation of protein binding	21/1304	142/18870	0.000754447	0.0110252	0.00868204	AURKB/BAMBI/CAV1/CLDN5/DAB2/FLOT1/HDAC4/IFIT1/IFIT2/IL10/LRPAP1/MMP9/NES/PCSK9/PLK1/PRKCD/PTPRF/RALB/SLPI/TERT/TRIM21	21	endotype3	up
BP	GO:0043410	positive regulation of MAPK cascade	57/1304	474/18870	3.04701e-05	0.000928245	0.000730964	ADAM9/ADRA2A/C5AR1/CASR/CAV2/CCR1/CFLAR/DDT/DOK3/EGF/EIF2AK2/ELANE/FGF2/FGFR4/FLT3/FPR2/GADD45A/GADD45B/GADD45G/GAS6/GDF15/GLIPR2/GPER1/GPR37L1/HGF/IGF1/INHBA/IQGAP3/ITGA1/ITGB3/KL/LEP/LILRA5/MAP2K6/MARCO/MYD88/NAIP/NCF1/NDST1/NECAB2/NTRK3/OPRM1/OSM/P2RY1/PDE6H/PDGFA/PDGFC/S100A12/SPI1/TEK/TGFA/TLR4/TLR9/TNFAIP8L3/TP73/TREM2/ZC3H12A	57	endotype3	up	yes
BP	GO:0043434	response to peptide hormone	57/1304	430/18870	1.59605e-06	7.71985e-05	6.07915e-05	AANAT/ABCC8/ADCY6/ADM/AGTRAP/ALPL/ASS1/CA2/CAV1/CAV2/CCNA2/CDC6/CEACAM1/CFLAR/CTSD/CYP1B1/ECHDC3/EDNRB/FBN1/FFAR3/FUT7/GDF15/GPER1/GRB10/GRB14/IL10/INHBA/INHBB/IRS2/ITGB3/JAK3/KL/LEP/MAP1B/MAPK14/MAS1/MZB1/PCSK9/PKM/PPARG/PRKCD/RAB13/RAB31/RETN/SH2B2/SLC2A4/SLC9A1/SOCS1/SOCS3/SORT1/TEK/TIMP1/TLR2/TNFSF10/TRIM72/TSHR/TWIST2	57	endotype3	up
BP	GO:0043903	regulation of biological process involved in symbiotic interaction	14/1304	65/18870	0.000114778	0.00264805	0.00208526	ARG1/CAV1/IFITM1/IFITM2/IFITM3/LGALS1/LTF/LY6E/PTX3/TMPRSS2/TRIM21/TRIM22/TRIM25/TRIM6	14	endotype3	up
BP	GO:0044000	movement in host	29/1304	188/18870	3.81216e-05	0.00113012	0.000889937	CAV1/CAV2/CDK1/CHMP4C/CLDN9/CLEC5A/CR1/GAS6/GYPA/HSPA1A/HSPA1B/IFITM1/IFITM2/IFITM3/ITGB3/ITGB5/LGALS1/LY6E/MOG/PLSCR1/PTX3/SELPLG/SIGLEC1/TMPRSS2/TRIM21/TRIM22/TRIM25/TRIM6/TYRO3	29	endotype3	up
CC	GO:0044306	neuron projection terminus	9/499	129/19886	0.00528514	0.0443951	0.034987	ADRA2A/CPLX3/NPFF/NTSR1/PTPRN/SLC8A2/SLC8A3/SYT1/UCHL1	9	endotype2	up
BP	GO:0044403	biological process involved in symbiotic interaction	21/482	322/18870	8.92012e-05	0.00272779	0.00222839	CAMP/CAV1/CAV2/CCL8/CDK1/CTSG/DEFA1B/ELANE/HPN/IFI27/IFIT1/IFITM3/INHBB/ITGB3/LTF/LY6E/MOG/PF4/PLSCR1/SIGLEC1/TRIM6	21	endotype2	up
BP	GO:0044403	biological process involved in symbiotic interaction	51/1304	322/18870	2.18207e-08	2.32902e-06	1.83403e-06	APOL1/ARG1/AZU1/CAMP/CAV1/CAV2/CDK1/CHMP4C/CLDN9/CLEC5A/CR1/CTSG/DEFA1/DEFA1B/ELANE/FN1/GAPDH/GAS6/GYPA/HPN/HSPA1A/HSPA1B/IFI27/IFIT1/IFITM1/IFITM2/IFITM3/INHBB/ITGB3/ITGB5/LGALS1/LTF/LY6E/MOG/MYD88/NLRP6/PF4/PGLYRP1/PLSCR1/PTX3/SAP30/SELPLG/SIGLEC1/STOM/TMPRSS2/TRIM21/TRIM22/TRIM25/TRIM6/TYRO3/ZC3H12A	51	endotype3	up
BP	GO:0044409	entry into host	28/1304	163/18870	6.70106e-06	0.000271689	0.000213946	CAV1/CAV2/CDK1/CLDN9/CLEC5A/CR1/GAS6/GYPA/HSPA1A/HSPA1B/IFITM1/IFITM2/IFITM3/ITGB3/ITGB5/LGALS1/LY6E/MOG/PLSCR1/PTX3/SELPLG/SIGLEC1/TMPRSS2/TRIM21/TRIM22/TRIM25/TRIM6/TYRO3	28	endotype3	up
BP	GO:0044703	multi-organism reproductive process	14/482	206/18870	0.000869542	0.016234	0.0132619	ADRA2A/CBS/CD38/CYP1A1/IGFBP2/ITGB3/LEP/MMP2/MMP9/PSG6/PTGFR/STOX2/TCF23/TEAD3	14	endotype2	up
BP	GO:0044703	multi-organism reproductive process	26/1304	206/18870	0.00212131	0.0229369	0.0180621	ABCC8/ACVR1B/ADM/ADRA2A/CBS/CNR1/CYP1A1/FOSL1/FUT7/HPGD/IGFBP2/ITGB3/ITGB4/JUNB/LEP/MMP2/MMP9/P2RX1/PRL/PSG6/PTGFR/SLC19A1/SLC6A4/TCF23/TEAD3/TIMP1	26	endotype3	up
BP	GO:0044706	multi-multicellular organism process	14/482	216/18870	0.00137053	0.0234206	0.0191328	ADRA2A/CBS/CD38/CYP1A1/IGFBP2/ITGB3/LEP/MMP2/MMP9/PSG6/PTGFR/STOX2/TCF23/TEAD3	14	endotype2	up
BP	GO:0044706	multi-multicellular organism process	26/1304	216/18870	0.00406879	0.0352543	0.0277617	ABCC8/ACVR1B/ADM/ADRA2A/CBS/CNR1/CYP1A1/FOSL1/FUT7/HPGD/IGFBP2/ITGB3/ITGB4/JUNB/LEP/MMP2/MMP9/P2RX1/PRL/PSG6/PTGFR/SLC19A1/SLC6A4/TCF23/TEAD3/TIMP1	26	endotype3	up
BP	GO:0044771	meiotic cell cycle phase transition	7/359	13/18870	1.32381e-09	6.49988e-08	5.80484e-08	CCNB2/CDC20/CDC25A/CDC25C/NDC80/PKMYT1/TTK	7	endotype1	up
BP	GO:0044771	meiotic cell cycle phase transition	6/482	13/18870	3.96787e-07	2.50218e-05	2.04408e-05	CCNB2/CDC20/CDC25A/CDC25C/PKMYT1/TTK	6	endotype2	up
BP	GO:0044771	meiotic cell cycle phase transition	6/1304	13/18870	0.000121011	0.00274591	0.00216232	CCNB2/CDC20/CDC25A/CDC25C/PKMYT1/TTK	6	endotype3	up
BP	GO:0044772	mitotic cell cycle phase transition	50/359	470/18870	2.50347e-23	8.60442e-21	7.68433e-21	ANLN/AURKA/AURKB/BIRC5/BUB1/BUB1B/CCL2/CCNA1/CCNA2/CCNB1/CCNB2/CCNE1/CDC20/CDC25A/CDC25C/CDC6/CDCA5/CDCA8/CDK1/CDKN3/CENPE/CENPF/CHEK1/CLSPN/DLGAP5/DTL/E2F7/ESPL1/ESRRB/FOXM1/GTSE1/IQGAP3/KIF14/MELK/NDC80/NUF2/ORC1/PKMYT1/PLK1/RRM2/SPC24/SPC25/STIL/TERT/TICRR/TRIM71/TRIP13/TTK/UBE2C/ZWINT	50	endotype1	up
BP	GO:0044772	mitotic cell cycle phase transition	45/482	470/18870	2.37208e-14	8.3774e-12	6.84366e-12	ANLN/AURKB/BIRC5/BUB1/BUB1B/CCL2/CCNA1/CCNA2/CCNB1/CCNB2/CDC20/CDC25A/CDC25C/CDC6/CDCA5/CDCA8/CDK1/CENPF/CHEK1/CLSPN/CYP1A1/DLGAP5/DTL/E2F1/E2F7/ESPL1/FAM107A/FOXM1/GTSE1/INHBA/IQGAP3/MELK/NES/ORC1/PKMYT1/PLK1/RRM2/SPC24/SPC25/TERT/TICRR/TRIP13/TTK/UBE2C/ZWINT	45	endotype2	up
BP	GO:0044772	mitotic cell cycle phase transition	63/1304	470/18870	3.06468e-07	1.81706e-05	1.43088e-05	ACVR1B/ANLN/AURKB/BCAT1/BIRC5/BUB1/BUB1B/CCNA1/CCNA2/CCNB1/CCNB2/CCND3/CCNJL/CDC20/CDC25A/CDC25C/CDC6/CDCA5/CDCA8/CDK1/CDK14/CDK5RAP2/CDKN2C/CDKN2D/CDKN3/CENPF/CHEK1/CHMP4C/CLSPN/CTDSPL/CYP1A1/DLGAP5/DTL/DUSP1/E2F1/ESPL1/FAM107A/FOXM1/GFI1B/GTSE1/HECW2/INHBA/IQGAP3/MELK/MUC1/NES/NFIB/ORC1/PKMYT1/PLK1/PML/RRM2/SMARCD3/SPC24/SPC25/TERT/TICRR/TRIM71/TRIP13/TTK/UBE2C/UBE2S/ZWINT	63	endotype3	up
BP	GO:0044773	mitotic DNA damage checkpoint signaling	8/359	83/18870	0.00018089	0.003768	0.00336508	CDK1/CHEK1/CLSPN/DTL/EME1/GTSE1/PLK1/TICRR	8	endotype1	up
BP	GO:0044774	mitotic DNA integrity checkpoint signaling	10/359	87/18870	5.97579e-06	0.000174057	0.000155445	CDC6/CDK1/CHEK1/CLSPN/DTL/EME1/GTSE1/ORC1/PLK1/TICRR	10	endotype1	up
BP	GO:0044774	mitotic DNA integrity checkpoint signaling	9/482	87/18870	0.000377287	0.00845283	0.00690528	CDC6/CDK1/CHEK1/CLSPN/DTL/GTSE1/ORC1/PLK1/TICRR	9	endotype2	up
BP	GO:0044784	metaphase/anaphase transition of cell cycle	21/359	97/18870	1.09854e-16	1.25856e-14	1.12398e-14	AURKB/BIRC5/BUB1/BUB1B/CCNB1/CDC20/CDC6/CDCA8/CENPE/CENPF/DLGAP5/ESPL1/NDC80/NUF2/PLK1/SPC24/SPC25/TRIP13/TTK/UBE2C/ZWINT	21	endotype1	up
BP	GO:0044784	metaphase/anaphase transition of cell cycle	18/482	97/18870	4.08558e-11	4.14487e-09	3.38602e-09	AURKB/BIRC5/BUB1/BUB1B/CCNB1/CDC20/CDC6/CDCA8/CENPF/DLGAP5/ESPL1/PLK1/SPC24/SPC25/TRIP13/TTK/UBE2C/ZWINT	18	endotype2	up
BP	GO:0044784	metaphase/anaphase transition of cell cycle	22/1304	97/18870	5.65112e-07	2.96765e-05	2.33693e-05	AURKB/BIRC5/BUB1/BUB1B/CCNB1/CDC20/CDC6/CDCA8/CDK5RAP2/CENPF/DLGAP5/DUSP1/ESPL1/HECW2/PLK1/SMARCD3/SPC24/SPC25/TRIP13/TTK/UBE2C/ZWINT	22	endotype3	up
BP	GO:0044786	cell cycle DNA replication	10/359	44/18870	7.65425e-09	3.37278e-07	3.01212e-07	BRCA2/CDC45/CDT1/E2F7/E2F8/GINS1/MCM2/MCM4/RAD51/TK1	10	endotype1	up
BP	GO:0044786	cell cycle DNA replication	6/482	44/18870	0.000834224	0.0156435	0.0127795	CDC45/CDT1/E2F7/E2F8/RAD51/TK1	6	endotype2	up
BP	GO:0044818	mitotic G2/M transition checkpoint	8/359	53/18870	6.66769e-06	0.000192579	0.000171986	CDC6/CDK1/CHEK1/CLSPN/DTL/ORC1/PLK1/TICRR	8	endotype1	up
BP	GO:0044818	mitotic G2/M transition checkpoint	8/482	53/18870	5.52175e-05	0.00185447	0.00151496	CDC6/CDK1/CHEK1/CLSPN/DTL/ORC1/PLK1/TICRR	8	endotype2	up
BP	GO:0044839	cell cycle G2/M phase transition	22/359	155/18870	2.11289e-13	1.32036e-11	1.17917e-11	AURKA/AURKB/CCNA2/CCNB1/CCNB2/CDC25A/CDC25C/CDC6/CDK1/CENPF/CHEK1/CLSPN/DTL/ESRRB/FOXM1/KIF14/MELK/NDC80/ORC1/PKMYT1/PLK1/TICRR	22	endotype1	up
BP	GO:0044839	cell cycle G2/M phase transition	19/482	155/18870	1.67857e-08	1.39486e-06	1.13949e-06	AURKB/CCNA2/CCNB1/CCNB2/CDC25A/CDC25C/CDC6/CDK1/CENPF/CHEK1/CLSPN/DTL/FOXM1/MELK/NES/ORC1/PKMYT1/PLK1/TICRR	19	endotype2	up
BP	GO:0044839	cell cycle G2/M phase transition	22/1304	155/18870	0.00100235	0.0134149	0.0105638	AURKB/CCNA2/CCNB1/CCNB2/CDC25A/CDC25C/CDC6/CDK1/CDK14/CENPF/CHEK1/CHMP4C/CLSPN/DTL/FOXM1/MELK/NES/ORC1/PKMYT1/PLK1/SMARCD3/TICRR	22	endotype3	up
BP	GO:0044843	cell cycle G1/S phase transition	16/359	279/18870	9.47432e-05	0.00210085	0.0018762	CCL2/CCNA2/CCNE1/CDC25A/CDC6/CDK1/CDKN3/E2F7/ESRRB/GTSE1/IQGAP3/KIF14/RRM2/STIL/TERT/TRIM71	16	endotype1	up
CC	GO:0044853	plasma membrane raft	10/499	112/19886	0.000520567	0.00614919	0.00484606	ADRA1A/BVES/CAV1/CAV2/CD177/EHD2/MS4A4A/NOS1AP/PRTN3/SCN5A	10	endotype2	up
CC	GO:0044853	plasma membrane raft	19/1378	112/19886	0.000238611	0.00393347	0.0032652	BVES/CAV1/CAV2/CD177/CR1/DLC1/EHD2/FLOT1/FLOT2/HCK/ITGAM/KCNMA1/MS4A4A/NOS1AP/PRTN3/SCN5A/SELPLG/TFPI/TREM2	19	endotype3	up
BP	GO:0044857	plasma membrane raft organization	3/359	11/18870	0.00100583	0.0171992	0.01536	CAV1/CAV2/FA2H	3	endotype1	up
BP	GO:0044857	plasma membrane raft organization	4/1304	11/18870	0.00505348	0.0411099	0.0323728	CAV1/CAV2/FA2H/FLOT1	4	endotype3	up
BP	GO:0045019	negative regulation of nitric oxide biosynthetic process	5/1304	16/18870	0.00358889	0.0327213	0.025767	CAV1/IL10/SIRPA/TSPO/ZC3H12A	5	endotype3	up
BP	GO:0045063	T-helper 1 cell differentiation	7/1304	23/18870	0.00067875	0.0102819	0.00809671	HLX/IL18R1/IL27/IL4R/JAK3/SEMA4A/TMEM98	7	endotype3	up
BP	GO:0045069	regulation of viral genome replication	9/359	85/18870	3.40725e-05	0.000848602	0.000757859	IFIT1/ISG15/MX1/OAS1/OAS2/OAS3/OASL/RSAD2/TOP2A	9	endotype1	up
BP	GO:0045069	regulation of viral genome replication	14/482	85/18870	3.01883e-08	2.28461e-06	1.86634e-06	APOBEC3B/IFIT1/IFITM3/ISG15/LTF/MX1/OAS1/OAS2/OAS3/OASL/PLSCR1/RSAD2/TOP2A/TRIM6	14	endotype2	up
BP	GO:0045069	regulation of viral genome replication	23/1304	85/18870	9.12791e-09	1.18931e-06	9.36544e-07	APOBEC3A/APOBEC3B/BST2/EIF2AK2/IFI16/IFIT1/IFITM1/IFITM2/IFITM3/ISG15/LTF/MX1/NR5A2/OAS1/OAS2/OAS3/OASL/PLSCR1/RSAD2/SLPI/SRPK1/TOP2A/TRIM6	23	endotype3	up
BP	GO:0045071	negative regulation of viral genome replication	8/359	55/18870	8.86147e-06	0.00025171	0.000224794	IFIT1/ISG15/MX1/OAS1/OAS2/OAS3/OASL/RSAD2	8	endotype1	up
BP	GO:0045071	negative regulation of viral genome replication	13/482	55/18870	9.15542e-10	8.43493e-08	6.89066e-08	APOBEC3B/IFIT1/IFITM3/ISG15/LTF/MX1/OAS1/OAS2/OAS3/OASL/PLSCR1/RSAD2/TRIM6	13	endotype2	up
BP	GO:0045071	negative regulation of viral genome replication	21/1304	55/18870	3.15553e-11	7.56503e-09	5.95723e-09	APOBEC3A/APOBEC3B/BST2/EIF2AK2/IFI16/IFIT1/IFITM1/IFITM2/IFITM3/ISG15/LTF/MX1/OAS1/OAS2/OAS3/OASL/PLSCR1/RSAD2/SLPI/SRPK1/TRIM6	21	endotype3	up
BP	GO:0045088	regulation of innate immune response	71/1304	425/18870	2.92903e-12	1.07671e-09	8.47878e-10	AIM2/ALPK1/ARG1/AURKB/CAV1/CD14/CEACAM1/CLEC4E/CR1/DCST1/DDX60/DHX58/EIF2AK2/FADD/FFAR2/FGR/FLOT1/FOSL1/FPR2/GRN/HCK/HMGB2/HSPA1A/HSPA1B/IFI16/IFI35/IL18RAP/IRAK2/IRAK3/IRF7/ISG15/LEP/LILRA2/LTF/LY96/MAP2K6/MEFV/MYD88/NAIP/NCF1/NFKBIA/NLRC4/NLRP6/OAS1/OAS3/OASL/PARP9/PLSCR1/PPARG/RBM47/RNF135/RSAD2/SERPING1/SMPDL3B/SPI1/TIFA/TLR2/TLR4/TLR5/TLR9/TRAFD1/TREM2/TREML4/TRIM21/TRIM25/TRIM6/TYRO3/USP18/…	71	endotype3	up
BP	GO:0045089	positive regulation of innate immune response	55/1304	343/18870	3.91809e-09	5.83901e-07	4.59804e-07	AIM2/ALPK1/CAV1/CD14/CLEC4E/DDX60/DHX58/EIF2AK2/FADD/FFAR2/FLOT1/FOSL1/FPR2/HCK/HMGB2/HSPA1A/HSPA1B/IFI16/IFI35/IL18RAP/IRAK2/IRAK3/IRF7/LILRA2/LTF/LY96/MAP2K6/MEFV/MYD88/NAIP/NFKBIA/NLRC4/NLRP6/OAS1/OAS3/OASL/PARP9/PLSCR1/RBM47/RNF135/RSAD2/SMPDL3B/SPI1/TIFA/TLR2/TLR4/TLR5/TLR9/TREM2/TREML4/TRIM25/TRIM6/TYRO3/ZBP1/ZDHHC12	55	endotype3	up
CC	GO:0045120	pronucleus	3/377	14/19886	0.00210633	0.0245036	0.0215067	AURKA/CCNA2/CENPF	3	endotype1	up
CC	GO:0045121	membrane raft	15/499	286/19886	0.00600061	0.0493093	0.0388598	ADRA1A/BVES/CAV1/CAV2/CD177/EHD2/GP6/MS4A4A/NOS1AP/NTSR1/OLR1/PLSCR1/PRTN3/SCN5A/TEK	15	endotype2	up
CC	GO:0045121	membrane raft	43/1378	286/19886	1.26699e-06	2.87185e-05	2.38394e-05	ABCA1/ARID3A/BST2/BVES/CAV1/CAV2/CD14/CD177/CNR1/CR1/CTSD/DLC1/EHD2/ERLIN1/FLOT1/FLOT2/GP6/HCK/HPSE/ITGAM/KCNE1/KCNMA1/LAT2/MS4A4A/NOS1AP/NTSR1/OLR1/PDPN/PLSCR1/PRTN3/SCN5A/SELPLG/SLC1A2/SLC2A4/SLC6A4/SLC9A1/STOM/TEK/TFPI/TLR2/TNFRSF1A/TREM2/UNC5A	43	endotype3	up
BP	GO:0045123	cellular extravasation	10/482	74/18870	1.79033e-05	0.000729561	0.000595993	CCL2/CCL25/CD177/ELANE/GP1BA/LEP/LYVE1/PRTN3/SELP/XG	10	endotype2	up
BP	GO:0045123	cellular extravasation	19/1304	74/18870	4.3189e-07	2.33474e-05	1.83854e-05	AZU1/BST1/CD177/ELANE/EXT1/FADD/FUT7/GP1BA/IL1R1/ITGA1/LEP/LYVE1/MDK/PRTN3/SELL/SELP/SELPLG/SIRPA/ST3GAL4	19	endotype3	up
BP	GO:0045132	meiotic chromosome segregation	14/359	91/18870	1.79676e-09	8.69785e-08	7.76777e-08	ASPM/AURKA/BRIP1/CCNB2/CCNE1/DMC1/ESPL1/MND1/NCAPH/NDC80/NUF2/PLK1/TRIP13/TTK	14	endotype1	up
BP	GO:0045132	meiotic chromosome segregation	9/482	91/18870	0.000527065	0.0109495	0.00894487	ASPM/CCNB2/DMC1/ESPL1/MND1/NCAPH/PLK1/TRIP13/TTK	9	endotype2	up
BP	GO:0045137	development of primary sexual characteristics	12/359	238/18870	0.00209755	0.0320412	0.028615	ASPM/BRCA2/BRIP1/DMC1/HESX1/KIF18A/KITLG/LEP/MAS1/SDC1/TLR3/ZFP42	12	endotype1	up
BP	GO:0045137	development of primary sexual characteristics	14/482	238/18870	0.00334965	0.0429309	0.0350711	ASPM/CYP19A1/DMC1/FST/HESX1/INHBA/INHBB/LEP/MMP2/PCYT1B/PTPRN/SDC1/SFRP1/ZFPM2	14	endotype2	up
BP	GO:0045137	development of primary sexual characteristics	29/1304	238/18870	0.00209135	0.02279	0.0179464	ANG/BASP1/BIK/CEBPB/CYP19A1/CYP1B1/DACH1/DMC1/HESX1/HMGB2/INHBA/INHBB/INSL3/KCNE1/LEP/LHFPL2/MAS1/MMP2/NUPR1/PCYT1B/PTPRN/PTX3/RAB13/RETN/SDC1/SFRP1/TLR9/TNFAIP6/TNFSF10	29	endotype3	up
BP	GO:0045143	homologous chromosome segregation	7/359	65/18870	0.000229609	0.00469742	0.00419512	BRIP1/CCNE1/DMC1/ESPL1/MND1/PLK1/TRIP13	7	endotype1	up
CC	GO:0045171	intercellular bridge	7/377	92/19886	0.00183348	0.0236994	0.0208009	CDC6/CDCA8/CENPE/CEP55/KIF20A/SKA1/TPX2	7	endotype1	up
CC	GO:0045171	intercellular bridge	10/499	92/19886	0.000103495	0.00139719	0.0011011	CDC6/CDCA8/CEP55/CHRNA2/EHD2/GSTM5/KIF20A/OLFM4/SKA1/TPX2	10	endotype2	up
CC	GO:0045171	intercellular bridge	14/1378	92/19886	0.00426712	0.0386886	0.0321157	CDC6/CDCA8/CEP55/CHRNA2/EHD2/GSTM5/KIF20A/KLHDC8B/NUPR1/OLFM4/QSOX1/SKA1/TPX2/USB1	14	endotype3	up
CC	GO:0045177	apical part of cell	23/499	469/19886	0.00184773	0.0199554	0.0157265	ABCB11/AQP10/ASPM/CA12/CEACAM6/EPCAM/FABP2/FAP/HPN/IGFBP2/INSC/ITGA8/ITGB3/KIAA1614/PARD3/PTPRH/SHROOM4/SLC2A5/SLC4A9/SLC7A11/SLCO2B1/TEK/TJP1	23	endotype2	up
CC	GO:0045177	apical part of cell	59/1378	469/19886	6.24043e-06	0.000125733	0.000104372	ABCB11/ABCC11/AQP10/ATP6V0D1/ATP6V1C1/BST2/C5AR1/CA12/CA2/CA4/CASR/CEACAM1/CEACAM6/CYP4F2/EPB41L4B/EPCAM/FABP2/FAP/FN1/HPN/IGFBP2/INSC/ITGB3/KCNB1/KCNE1/KCNMA1/KIAA1614/KL/MGAM/MUC1/MYO1B/MYO7B/OSMR/P2RY1/PAPPA2/PARD3/PDPN/PROM1/PTPRH/SAPCD2/SHROOM2/SHROOM4/SLC16A3/SLC19A1/SLC22A1/SLC22A4/SLC2A5/SLC36A1/SLC4A11/SLC4A9/SLC7A11/SLC9A1/SLC9A4/SLC9A8/SLCO2B1/TEK/TLR9/TRPM6/TRPV5	59	endotype3	up
CC	GO:0045178	basal part of cell	20/499	301/19886	8.03568e-05	0.001215	0.000957515	ADRA2A/AQP10/ATP2C2/CA12/CD38/EPCAM/FAP/HEPH/MET/OTOF/SHROOM4/SLC1A3/SLC4A9/SLC8A2/SLCO2A1/SLCO2B1/SVOP/TEK/TJP1/TSHR	20	endotype2	up
CC	GO:0045178	basal part of cell	47/1378	301/19886	1.32154e-07	3.78377e-06	3.14094e-06	ABCA1/ADAM9/ADRA2A/AQP10/AQP9/ATP2C2/C5AR1/CA12/CASR/CEACAM1/CLRN1/EPCAM/FAP/FLOT1/FLOT2/HEPH/HPGD/ITGA1/ITGA9/ITGB4/MET/NAIP/OTOF/P2RY1/PDPN/SHROOM4/SLC16A3/SLC19A1/SLC1A3/SLC22A1/SLC22A4/SLC40A1/SLC4A11/SLC4A9/SLC51A/SLC6A13/SLC8A2/SLC9A1/SLC9A4/SLCO2B1/ST14/SVOP/TACSTD2/TEK/TGFA/TLR9/TSHR	47	endotype3	up
BP	GO:0045216	cell-cell junction organization	14/482	214/18870	0.00125462	0.0217023	0.0177291	CAV1/CD177/CDH12/CDH6/CLDN18/EPHB2/ESAM/GJA4/JUP/PARD3/PRTN3/TJP1/WNT11/XIRP2	14	endotype2	up
BP	GO:0045229	external encapsulating structure organization	18/482	323/18870	0.00172601	0.0272942	0.0222971	ADAMTS2/CAV1/CAV2/COL1A2/COL23A1/COL4A1/CREB3L1/CTSG/ELANE/FAP/HPN/ITGA8/ITGB3/MMP1/MMP2/MMP8/MMP9/NR2E1	18	endotype2	up
BP	GO:0045229	external encapsulating structure organization	43/1304	323/18870	2.66968e-05	0.00083113	0.000654489	ADAMTS2/ADAMTS3/ADAMTSL4/BCL3/CAV1/CAV2/CFLAR/COL17A1/COL23A1/COL24A1/COL4A1/COL7A1/COL9A2/COL9A3/CREB3L1/CRISPLD2/CTSG/CYP1B1/ELANE/EXT1/FAP/FGFR4/FLOT1/GAS6/HAS1/HMCN1/HPN/ITGB3/LOXL1/MMP1/MMP2/MMP25/MMP27/MMP8/MMP9/NR2E1/OLFML2A/PDPN/PRDM5/PTX3/QSOX1/SH3PXD2B/TNFRSF1A	43	endotype3	up
CC	GO:0045335	phagocytic vesicle	21/1378	142/19886	0.000783557	0.00991291	0.00822879	ABCA1/ANXA3/ATP6V0D1/CLEC4E/ELANE/HLA-C/ITGB5/LTF/MPO/NCF1/NCF2/NCF4/PGLYRP1/RAB20/RAB31/RAB32/SLC11A1/TAP1/TLR2/TLR9/ZYX	21	endotype3	up
BP	GO:0045342	MHC class II biosynthetic process	6/1304	20/18870	0.00179651	0.020476	0.0161242	AZU1/IL10/PF4/SLC11A1/SPI1/TLR4	6	endotype3	up
BP	GO:0045428	regulation of nitric oxide biosynthetic process	11/1304	58/18870	0.00184221	0.0207471	0.0163377	ASS1/CAV1/CLU/DDAH2/IL10/NOS1AP/PTX3/SIRPA/TLR4/TSPO/ZC3H12A	11	endotype3	up
BP	GO:0045444	fat cell differentiation	30/1304	248/18870	0.00198145	0.0216857	0.0170769	ALOX5/CCDC3/CEBPB/CEBPD/DHRS7B/E2F1/FFAR2/GPER1/INHBB/JDP2/KLF5/LEP/LRG1/MAPK14/MEDAG/PLAC8/PPARG/RETN/SFRP1/SH2B2/SLC2A4/SLC7A10/SOCS1/SORT1/TFE3/TGFB1I1/WNT5B/YAP1/ZBTB16/ZC3H12A	30	endotype3	up
BP	GO:0045577	regulation of B cell differentiation	7/1304	33/18870	0.00645106	0.0493358	0.0388504	BCL6/CR1/IL10/INHBA/SFRP1/SPI1/TLR9	7	endotype3	up
BP	GO:0045598	regulation of fat cell differentiation	19/1304	146/18870	0.00568355	0.0449502	0.0353969	ALOX5/CCDC3/CEBPB/E2F1/GPER1/JDP2/KLF5/LEP/MAPK14/MEDAG/PPARG/SFRP1/SLC7A10/SORT1/TFE3/TGFB1I1/YAP1/ZBTB16/ZC3H12A	19	endotype3	up
BP	GO:0045620	negative regulation of lymphocyte differentiation	11/1304	60/18870	0.00244346	0.0253256	0.0199431	BCL6/CR1/HLX/IL4R/INHBA/JAK3/MDK/PGLYRP1/SFRP1/SOCS1/ZC3H12A	11	endotype3	up
BP	GO:0045625	regulation of T-helper 1 cell differentiation	4/1304	11/18870	0.00505348	0.0411099	0.0323728	HLX/IL27/IL4R/JAK3	4	endotype3	up
BP	GO:0045637	regulation of myeloid cell differentiation	32/1304	213/18870	2.66375e-05	0.00083113	0.000654489	ACVR1B/C1QC/CCR1/CEACAM1/CEBPB/CSF1/CSF3R/FADD/FBN1/FES/HMGB2/HSPA1A/HSPA1B/INHBA/IRF7/ISG15/LILRB3/LTF/MAPK14/MEIS1/MPL/NFKBIA/PF4/SFRP1/SPI1/TAL1/TFE3/TLR4/TNFAIP6/TREM2/TRIB1/ZBTB16	32	endotype3	up
BP	GO:0045638	negative regulation of myeloid cell differentiation	14/1304	95/18870	0.00556959	0.0443156	0.0348972	C1QC/CEACAM1/FBN1/INHBA/LILRB3/LTF/MEIS1/NFKBIA/PF4/SFRP1/TLR4/TNFAIP6/TRIB1/ZBTB16	14	endotype3	up
BP	GO:0045639	positive regulation of myeloid cell differentiation	16/1304	103/18870	0.00183087	0.0207298	0.0163241	ACVR1B/CCR1/CSF1/FADD/FES/HMGB2/HSPA1A/HSPA1B/INHBA/ISG15/MAPK14/MPL/PF4/TAL1/TREM2/TRIB1	16	endotype3	up
BP	GO:0045646	regulation of erythrocyte differentiation	9/1304	46/18870	0.00375698	0.0333832	0.0262882	ACVR1B/HMGB2/HSPA1A/HSPA1B/INHBA/ISG15/MAPK14/SPI1/TAL1	9	endotype3	up
BP	GO:0045648	positive regulation of erythrocyte differentiation	8/1304	33/18870	0.00148838	0.0179583	0.0141416	ACVR1B/HMGB2/HSPA1A/HSPA1B/INHBA/ISG15/MAPK14/TAL1	8	endotype3	up
BP	GO:0045649	regulation of macrophage differentiation	6/1304	25/18870	0.00609912	0.0474338	0.0373526	C1QC/CSF1/FADD/INHBA/PF4/TRIB1	6	endotype3	up
BP	GO:0045730	respiratory burst	8/1304	40/18870	0.00536426	0.0431803	0.0340032	GRN/HCK/MPO/NCF1/NCF2/NCF4/SLC11A1/TREM2	8	endotype3	up
BP	GO:0045740	positive regulation of DNA replication	5/359	38/18870	0.000726129	0.012908	0.0115277	CDK1/CDT1/E2F7/E2F8/MAS1	5	endotype1	up
BP	GO:0045740	positive regulation of DNA replication	5/482	38/18870	0.00266668	0.0369327	0.030171	CDK1/CDT1/E2F7/E2F8/EGF	5	endotype2	up
BP	GO:0045765	regulation of angiogenesis	21/482	349/18870	0.000270688	0.00663106	0.00541705	ANXA3/C3AR1/CAMP/CREB3L1/CXCL10/FGF2/GPR4/HSPB6/IL10/ITGB3/JUP/LEP/NR2E1/PF4/PPARG/SERPINE1/SFRP1/TEK/TERT/TJP1/VEGFC	21	endotype2	up
BP	GO:0045765	regulation of angiogenesis	45/1304	349/18870	3.88812e-05	0.00113774	0.000895936	ABCC8/ACVRL1/ADM/ADM2/ALOX5/ANXA3/C3AR1/C5AR1/CAMP/CEACAM1/CLDN5/CREB3L1/CXCL10/CXCR2/CYP1B1/ECM1/EMILIN2/F3/FGF2/GADD45A/GRN/HSPB6/HTATIP2/IL10/ITGB3/JUP/LEP/LRG1/MDK/NR2E1/PF4/PKM/PML/PPARG/PRL/RHOJ/SEMA4A/SERPINE1/SFRP1/SPARC/TBXA2R/TEK/TERT/VEGFC/ZC3H12A	45	endotype3	up
BP	GO:0045766	positive regulation of angiogenesis	14/482	185/18870	0.00029713	0.00719563	0.00587825	ANXA3/C3AR1/CAMP/FGF2/HSPB6/IL10/ITGB3/JUP/NR2E1/SERPINE1/TEK/TERT/TJP1/VEGFC	14	endotype2	up
BP	GO:0045766	positive regulation of angiogenesis	28/1304	185/18870	7.25599e-05	0.0018745	0.00147611	ACVRL1/ADM/ADM2/ANXA3/C3AR1/C5AR1/CAMP/CXCR2/CYP1B1/ECM1/EMILIN2/F3/FGF2/GRN/HSPB6/IL10/ITGB3/JUP/LRG1/MDK/NR2E1/PKM/SERPINE1/TBXA2R/TEK/TERT/VEGFC/ZC3H12A	28	endotype3	up
BP	GO:0045785	positive regulation of cell adhesion	50/1304	482/18870	0.00264482	0.0268734	0.021162	ADAM9/ALOX5/AZU1/BCL6/CAV1/CD274/CEACAM6/CR1/CSF1/CTSG/DAB2/EBI3/ELANE/EMILIN2/EPB41L4B/FADD/FLOT1/FLOT2/FN1/FUT7/GP1BA/GP6/HLX/IGF1/IGFBP2/IL10/IL1RL2/IL4R/ITGB3/JUP/LEP/LGALS1/MDK/MMRN1/MYO10/OLFM4/PDCD1LG2/PDPN/SELP/SFRP1/SIRPA/SMARCD3/SOCS1/SPTA1/ST3GAL4/TEK/TFE3/TNFSF14/VNN1/ZBTB16	50	endotype3	up
BP	GO:0045786	negative regulation of cell cycle	38/359	407/18870	5.21029e-16	4.47694e-14	3.99821e-14	AURKB/BIRC5/BRCA2/BRIP1/BUB1/BUB1B/CCL2/CCNB1/CDC20/CDC45/CDC6/CDCA8/CDK1/CDT1/CENPF/CHEK1/CLSPN/DTL/E2F7/E2F8/EME1/ESPL1/FBXO43/GTSE1/NDC80/NEK2/NUF2/ORC1/PKMYT1/PLK1/PTPN3/RAD51/SPC24/SPC25/TICRR/TRIP13/TTK/ZWINT	38	endotype1	up
BP	GO:0045786	negative regulation of cell cycle	37/482	407/18870	2.44985e-11	2.59562e-09	2.12041e-09	ALOX15B/AURKB/BIRC5/BUB1/BUB1B/CCL2/CCNB1/CDC20/CDC45/CDC6/CDCA8/CDK1/CDT1/CENPF/CHEK1/CLSPN/DTL/E2F1/E2F7/E2F8/ESPL1/FAM107A/GTSE1/IL10/INHBA/NEK2/ORC1/PKMYT1/PLK1/PTPN3/RAD51/SPC24/SPC25/TICRR/TRIP13/TTK/ZWINT	37	endotype2	up
BP	GO:0045786	negative regulation of cell cycle	50/1304	407/18870	5.32847e-05	0.00146175	0.00115108	ALOX15B/APBB2/AURKB/BCL6/BIRC5/BUB1/BUB1B/CCNB1/CDC20/CDC45/CDC6/CDCA8/CDK1/CDK5RAP2/CDKN2D/CDT1/CENPF/CHEK1/CHMP4C/CLSPN/CTDSPL/DTL/DUSP1/E2F1/E2F8/ESPL1/FAM107A/FBXO6/GFI1B/GPER1/GTSE1/HPGD/IL10/INHBA/MAPK14/MUC1/NEK2/NUPR1/ORC1/PARP9/PKMYT1/PLK1/PML/RAD51/SPC24/SPC25/TICRR/TRIP13/TTK/ZWINT	50	endotype3	up
BP	GO:0045787	positive regulation of cell cycle	34/359	334/18870	1.50235e-15	1.12252e-13	1.00248e-13	AURKA/AURKB/BIRC5/BRCA2/BUB1/CCNB1/CDC20/CDC25A/CDC25C/CDC6/CDCA5/CDCA8/CDK1/CHEK1/CIT/DLGAP5/DTL/E2F7/E2F8/ESPL1/IGF1/KIF14/KIF23/NCAPG/NCAPH/NDC80/PLK4/PRDM7/RAD51AP1/RRM2/SPAG5/STIL/TERT/UBE2C	34	endotype1	up
BP	GO:0045787	positive regulation of cell cycle	30/482	334/18870	2.64105e-09	2.33182e-07	1.90491e-07	AURKB/BIRC5/BUB1/CCNB1/CDC20/CDC25A/CDC25C/CDC6/CDCA5/CDCA8/CDK1/CHEK1/CIT/CYP1A1/DLGAP5/DTL/E2F7/E2F8/EGF/ESPL1/IGF1/IL10/NCAPG/NCAPH/NR2E1/PLSCR1/PRDM7/RRM2/TERT/UBE2C	30	endotype2	up
BP	GO:0045787	positive regulation of cell cycle	38/1304	334/18870	0.00170414	0.0196172	0.0154479	AURKB/BIRC5/BUB1/CCNB1/CCND3/CDC20/CDC25A/CDC25C/CDC6/CDCA5/CDCA8/CDK1/CHEK1/CIT/CYP1A1/DLGAP5/DTL/E2F8/EGF/ESPL1/FOSL1/IGF1/IL10/NCAPG/NCAPH/NR2E1/NUPR1/PLSCR1/PRDM7/RRM2/SLC6A4/SMARCD3/SPAG5/TAL1/TERT/TGFA/TRIM21/UBE2C	38	endotype3	up
BP	GO:0045807	positive regulation of endocytosis	21/1304	155/18870	0.00231765	0.024576	0.0193529	ABCA13/AZU1/C2/CD14/CD63/CLU/DAB2/EGF/FCER1G/FCGR1A/FLOT1/FPR2/GAS6/MERTK/PCSK9/PTX3/RAB31/SERPINE1/SIRPA/SLC11A1/TREM2	21	endotype3	up
BP	GO:0045824	negative regulation of innate immune response	7/359	91/18870	0.00175305	0.0273304	0.0244079	AURKB/ISG15/OAS1/OAS3/PPARG/SERPING1/USP18	7	endotype1	up
BP	GO:0045824	negative regulation of innate immune response	8/482	91/18870	0.00227849	0.0336455	0.0274856	AURKB/ISG15/OAS1/OAS3/PPARG/SERPING1/USP18/VSIG4	8	endotype2	up
BP	GO:0045824	negative regulation of innate immune response	19/1304	91/18870	1.18701e-05	0.000433455	0.000341333	ARG1/AURKB/CEACAM1/CR1/DCST1/DHX58/GRN/IFI16/IRAK3/ISG15/OAS1/OAS3/PPARG/SERPING1/TRAFD1/TRIM21/TYRO3/USP18/VSIG4	19	endotype3	up
BP	GO:0045839	negative regulation of mitotic nuclear division	17/359	56/18870	1.91892e-16	1.88438e-14	1.68288e-14	AURKB/BIRC5/BUB1/BUB1B/CCNB1/CDC20/CDCA8/CENPF/CHEK1/NDC80/NUF2/PLK1/SPC24/SPC25/TRIP13/TTK/ZWINT	17	endotype1	up
BP	GO:0045839	negative regulation of mitotic nuclear division	15/482	56/18870	6.44135e-12	1.03507e-09	8.4557e-10	AURKB/BIRC5/BUB1/BUB1B/CCNB1/CDC20/CDCA8/CENPF/CHEK1/PLK1/SPC24/SPC25/TRIP13/TTK/ZWINT	15	endotype2	up
BP	GO:0045839	negative regulation of mitotic nuclear division	17/1304	56/18870	1.24655e-07	8.44106e-06	6.64707e-06	AURKB/BIRC5/BUB1/BUB1B/CCNB1/CDC20/CDCA8/CDK5RAP2/CENPF/CHEK1/DUSP1/PLK1/SPC24/SPC25/TRIP13/TTK/ZWINT	17	endotype3	up
BP	GO:0045840	positive regulation of mitotic nuclear division	6/359	44/18870	0.000174367	0.00367176	0.00327913	AURKA/CDC20/DLGAP5/ESPL1/IGF1/UBE2C	6	endotype1	up
BP	GO:0045840	positive regulation of mitotic nuclear division	6/482	44/18870	0.000834224	0.0156435	0.0127795	CDC20/DLGAP5/EGF/ESPL1/IGF1/UBE2C	6	endotype2	up
BP	GO:0045841	negative regulation of mitotic metaphase/anaphase transition	16/359	48/18870	2.74009e-16	2.41479e-14	2.15657e-14	AURKB/BIRC5/BUB1/BUB1B/CCNB1/CDC20/CDCA8/CENPF/NDC80/NUF2/PLK1/SPC24/SPC25/TRIP13/TTK/ZWINT	16	endotype1	up
BP	GO:0045841	negative regulation of mitotic metaphase/anaphase transition	14/482	48/18870	9.09447e-12	1.2433e-09	1.01568e-09	AURKB/BIRC5/BUB1/BUB1B/CCNB1/CDC20/CDCA8/CENPF/PLK1/SPC24/SPC25/TRIP13/TTK/ZWINT	14	endotype2	up
BP	GO:0045841	negative regulation of mitotic metaphase/anaphase transition	16/1304	48/18870	6.7195e-08	5.19585e-06	4.09158e-06	AURKB/BIRC5/BUB1/BUB1B/CCNB1/CDC20/CDCA8/CDK5RAP2/CENPF/DUSP1/PLK1/SPC24/SPC25/TRIP13/TTK/ZWINT	16	endotype3	up
BP	GO:0045842	positive regulation of mitotic metaphase/anaphase transition	4/359	14/18870	0.000110888	0.00242753	0.00216795	CDC20/DLGAP5/ESPL1/UBE2C	4	endotype1	up
BP	GO:0045842	positive regulation of mitotic metaphase/anaphase transition	4/482	14/18870	0.000343286	0.00799365	0.00653017	CDC20/DLGAP5/ESPL1/UBE2C	4	endotype2	up
BP	GO:0045860	positive regulation of protein kinase activity	34/1304	282/18870	0.00109725	0.0144054	0.0113438	ADAM9/ADRA2A/ANG/AZU1/CAMKK2/CCND3/CLSPN/CLU/CSF1/DYNAP/EGF/ELANE/FCGR1A/FGF2/FLT3/GAS6/IGF1/ITGB3/LEP/LILRA5/LTF/NCF1/NTRK3/PDGFA/PDGFC/PRKCD/RALB/S100A12/SLC11A1/SLC8A2/SRCIN1/TLR4/TPX2/TXN	34	endotype3	up
BP	GO:0045861	negative regulation of proteolysis	14/482	235/18870	0.00298895	0.0404701	0.0330608	ANXA8/ANXA8L1/DHCR24/IFI6/IL10/LTF/MMP9/PBK/PTPN3/SERPINE1/SERPING1/TIMP3/TIMP4/TMEM98	14	endotype2	up
BP	GO:0045861	negative regulation of proteolysis	35/1304	235/18870	1.38075e-05	0.00049438	0.000389309	ANXA8/ANXA8L1/CDKN2D/CHAC1/CR1/CST7/DHCR24/ECM1/F8A3/GAPDH/GAS6/HGF/IFI16/IFI6/IL10/IL1R2/LTF/MAP1A/MMP9/NAIP/NOL3/PBK/PML/SERPINA1/SERPINB1/SERPINB10/SERPINE1/SERPING1/SFN/TIMP1/TIMP2/TIMP3/TIMP4/TMEM98/TRIM21	35	endotype3	up
BP	GO:0045907	positive regulation of vasoconstriction	4/359	32/18870	0.00304127	0.0441049	0.0393886	ADRA1A/CAV1/CD38/SMTNL1	4	endotype1	up
BP	GO:0045916	negative regulation of complement activation	5/1304	13/18870	0.00125886	0.0159205	0.0125369	C4BPA/CD59/CR1/SERPING1/VSIG4	5	endotype3	up
BP	GO:0045926	negative regulation of growth	31/1304	247/18870	0.000925732	0.0127294	0.010024	ACVR1B/ACVRL1/ALOX15B/BCL6/BST2/CDA/CDKN2C/CDKN2D/DAB2/FGF13/FSTL4/GDF15/HSPA1A/HSPA1B/INHBA/KIAA0319/MT1E/MT1F/MT2A/PLAC8/PML/RGMA/SEMA3B/SEMA4A/SEMA6B/SFRP1/SLC6A4/SLIT1/TP73/WFDC1/WNT11	31	endotype3	up
BP	GO:0045930	negative regulation of mitotic cell cycle	28/359	248/18870	3.91981e-14	2.54196e-12	2.27015e-12	AURKB/BIRC5/BUB1/BUB1B/CCL2/CCNB1/CDC20/CDC6/CDCA8/CDK1/CENPF/CHEK1/CLSPN/DTL/E2F7/EME1/GTSE1/NDC80/NUF2/ORC1/PLK1/PTPN3/SPC24/SPC25/TICRR/TRIP13/TTK/ZWINT	28	endotype1	up
BP	GO:0045930	negative regulation of mitotic cell cycle	28/482	248/18870	4.83042e-11	4.76078e-09	3.88917e-09	AURKB/BIRC5/BUB1/BUB1B/CCL2/CCNB1/CDC20/CDC6/CDCA8/CDK1/CENPF/CHEK1/CLSPN/DTL/E2F7/FAM107A/GTSE1/IL10/INHBA/ORC1/PLK1/PTPN3/SPC24/SPC25/TICRR/TRIP13/TTK/ZWINT	28	endotype2	up
BP	GO:0045930	negative regulation of mitotic cell cycle	33/1304	248/18870	0.000222825	0.00432625	0.00340679	AURKB/BCL6/BIRC5/BUB1/BUB1B/CCNB1/CDC20/CDC6/CDCA8/CDK1/CDK5RAP2/CENPF/CHEK1/CHMP4C/CLSPN/CTDSPL/DTL/DUSP1/FAM107A/GFI1B/GTSE1/IL10/INHBA/MUC1/ORC1/PLK1/PML/SPC24/SPC25/TICRR/TRIP13/TTK/ZWINT	33	endotype3	up
BP	GO:0045931	positive regulation of mitotic cell cycle	16/359	128/18870	2.85332e-09	1.32525e-07	1.18354e-07	AURKA/BRCA2/CCNB1/CDC20/CDC25A/CDC25C/CDC6/CDCA5/CDK1/DLGAP5/DTL/ESPL1/RRM2/STIL/TERT/UBE2C	16	endotype1	up
BP	GO:0045931	positive regulation of mitotic cell cycle	14/482	128/18870	5.07754e-06	0.000233898	0.000191076	CCNB1/CDC20/CDC25A/CDC25C/CDC6/CDCA5/CDK1/CYP1A1/DLGAP5/DTL/ESPL1/RRM2/TERT/UBE2C	14	endotype2	up
BP	GO:0045932	negative regulation of muscle contraction	6/1304	23/18870	0.00391396	0.0340942	0.0268481	ADRA2A/DOCK4/PDE5A/PRKG1/TNNT1/ZC3H12A	6	endotype3	up
BP	GO:0045936	negative regulation of phosphate metabolic process	40/1304	376/18870	0.00437334	0.0372714	0.0293501	CAV1/CDA/CDKN2C/CDKN2D/CEACAM1/CTDSPL/DUSP1/EPHB2/GADD45A/GCKR/GRB10/HGF/INHBA/IRAK3/IRS2/MAS1/NLRP12/NTRK3/PARD3/PBK/PDGFA/PLK1/PPARG/PPM1E/PRKCD/PRKG1/SAMSN1/SFN/SFRP1/SH3BP5L/SIRPA/SLC8A1/SLC8A3/SOCS1/SOCS3/SRCIN1/TRIB1/TSPO/UCHL1/ZC3H12A	40	endotype3	up
BP	GO:0046135	pyrimidine nucleoside catabolic process	5/1304	16/18870	0.00358889	0.0327213	0.025767	APOBEC3A/APOBEC3B/CDA/UPB1/UPP1	5	endotype3	up
BP	GO:0046209	nitric oxide metabolic process	13/1304	78/18870	0.00251828	0.0259928	0.0204685	ASS1/CAV1/CLU/CYP1B1/DDAH2/IL10/NOS1AP/PTX3/SIRPA/TLR2/TLR4/TSPO/ZC3H12A	13	endotype3	up
BP	GO:0046323	glucose import	13/1304	77/18870	0.00223706	0.0239053	0.0188247	CLTCL1/GRB10/IGF1/IRS2/LEP/MAPK14/RTN2/SLC1A2/SLC2A14/SLC2A3/SLC2A4/SORT1/TERT	13	endotype3	up
BP	GO:0046385	deoxyribose phosphate biosynthetic process	3/359	15/18870	0.00262127	0.0381751	0.0340929	CMPK2/RRM2/TYMS	3	endotype1	up
BP	GO:0046394	carboxylic acid biosynthetic process	37/1304	334/18870	0.00307338	0.029994	0.0236193	ABCB11/ACOX2/ALDH1A2/ALOX12/ALOX15B/ALOX5/ALOX5AP/ASS1/BCAT1/CBS/CEACAM1/CES1/CYP1A1/CYP1A2/CYP2C9/DHRS9/ELOVL3/ELOVL7/ERLIN1/FA2H/FGFR4/GGT1/GGT5/GGT6/HSD3B7/MGLL/NAIP/NLRC4/NOXRED1/OLAH/OSBPL6/PHGDH/PLOD2/PTGS1/PYCR1/SLC1A3/UPB1	37	endotype3	up
BP	GO:0046545	development of primary female sexual characteristics	11/482	105/18870	7.73179e-05	0.00245713	0.00200728	CYP19A1/DMC1/FST/INHBA/INHBB/LEP/MMP2/PCYT1B/PTPRN/SFRP1/ZFPM2	11	endotype2	up
BP	GO:0046545	development of primary female sexual characteristics	17/1304	105/18870	0.000834242	0.0117647	0.00926437	ANG/CEBPB/CYP19A1/DACH1/DMC1/INHBA/INHBB/LEP/LHFPL2/MMP2/NUPR1/PCYT1B/PTPRN/PTX3/RETN/SFRP1/TNFAIP6	17	endotype3	up
BP	GO:0046596	regulation of viral entry into host cell	11/1304	49/18870	0.000417259	0.00699321	0.00550694	IFITM1/IFITM2/IFITM3/LGALS1/LY6E/PTX3/TMPRSS2/TRIM21/TRIM22/TRIM25/TRIM6	11	endotype3	up
BP	GO:0046597	negative regulation of viral entry into host cell	6/1304	23/18870	0.00391396	0.0340942	0.0268481	IFITM1/IFITM2/IFITM3/LY6E/PTX3/TRIM25	6	endotype3	up
BP	GO:0046632	alpha-beta T cell differentiation	17/1304	124/18870	0.00511743	0.0414963	0.0326771	BATF/BCL3/BCL6/FUT7/HLX/IL18R1/IL27/IL4R/JAK3/JUNB/RSAD2/SEMA4A/SOCS1/SOCS3/TMEM98/ZBTB16/ZC3H12A	17	endotype3	up
BP	GO:0046660	female sex differentiation	12/482	120/18870	5.84184e-05	0.0019342	0.00158008	CYP19A1/DMC1/FST/INHBA/INHBB/LEP/MMP2/PCYT1B/PTPRN/RBP4/SFRP1/ZFPM2	12	endotype2	up
BP	GO:0046660	female sex differentiation	20/1304	120/18870	0.000203635	0.0041373	0.00325799	ANG/CEBPB/CYP19A1/DACH1/DMC1/INHBA/INHBB/LEP/LHFPL2/LHX1/MERTK/MMP2/NUPR1/PCYT1B/PTPRN/PTX3/RETN/SFRP1/TNFAIP6/TYRO3	20	endotype3	up
BP	GO:0046676	negative regulation of insulin secretion	9/1304	40/18870	0.00135393	0.0168115	0.0132386	ABCC8/ADRA2A/FFAR2/GNAZ/INHBB/KCNB1/PIM3/SFRP1/SYTL4	9	endotype3	up
BP	GO:0046686	response to cadmium ion	6/482	59/18870	0.00386232	0.0473351	0.038669	CDK1/HESX1/MMP9/MT1E/MT1G/TERT	6	endotype2	up
BP	GO:0046686	response to cadmium ion	11/1304	59/18870	0.00212564	0.0229369	0.0180621	ABCB6/CDK1/CYP1A2/HESX1/MMP9/MT1E/MT1F/MT2A/NCF1/SLC11A1/TERT	11	endotype3	up
BP	GO:0046688	response to copper ion	5/482	37/18870	0.00236465	0.0339708	0.0277514	AOC1/CDK1/CYP1A1/MT1E/MT1G	5	endotype2	up
BP	GO:0046718	viral entry into host cell	28/1304	156/18870	2.78581e-06	0.000123879	9.75505e-05	CAV1/CAV2/CDK1/CLDN9/CLEC5A/CR1/GAS6/GYPA/HSPA1A/HSPA1B/IFITM1/IFITM2/IFITM3/ITGB3/ITGB5/LGALS1/LY6E/MOG/PLSCR1/PTX3/SELPLG/SIGLEC1/TMPRSS2/TRIM21/TRIM22/TRIM25/TRIM6/TYRO3	28	endotype3	up
BP	GO:0046850	regulation of bone remodeling	6/482	49/18870	0.00148441	0.0247675	0.020233	CD38/CLDN18/ITGB3/LEP/SFRP1/TMEM119	6	endotype2	up
BP	GO:0046851	negative regulation of bone remodeling	4/482	18/18870	0.000967647	0.0177782	0.0145233	CD38/CLDN18/SFRP1/TMEM119	4	endotype2	up
BP	GO:0046879	hormone secretion	36/1304	308/18870	0.00139154	0.017089	0.0134571	ABCC8/ADRA2A/ALOX5/CASR/CNR1/CPE/CPLX3/CYP19A1/DAB2/DOC2B/EXOC3L1/FAM3B/FFAR2/FFAR3/GNAZ/GPER1/GPR27/IL1RN/INHBA/INHBB/IRS2/KCNB1/LEP/MAFA/NADK/OSM/P2RY1/PFKFB2/PIM3/PPARG/PTPRN/RETN/SFRP1/SYTL4/TSPO/WNK4	36	endotype3	up
BP	GO:0046888	negative regulation of hormone secretion	13/1304	67/18870	0.000586428	0.00908304	0.00715262	ABCC8/ADRA2A/FFAR2/GNAZ/INHBA/INHBB/KCNB1/LEP/OSM/PIM3/SFRP1/SYTL4/TSPO	13	endotype3	up
BP	GO:0048144	fibroblast proliferation	11/482	107/18870	9.18617e-05	0.00274762	0.00224459	CAV1/CCNA2/CCNB1/CDC6/CDK1/E2F1/E2F8/IGF1/ITGB3/PDGFA/SFRP1	11	endotype2	up
BP	GO:0048144	fibroblast proliferation	19/1304	107/18870	0.000123704	0.0027955	0.00220137	CAV1/CCNA2/CCNB1/CDC6/CDK1/DACH1/E2F1/E2F8/FN1/GAS6/IGF1/ITGB3/NUPR1/PARP10/PDGFA/PDGFC/PML/S100A6/SFRP1	19	endotype3	up
BP	GO:0048145	regulation of fibroblast proliferation	9/482	89/18870	0.000447042	0.00976578	0.00797786	CAV1/CCNA2/CCNB1/CDC6/E2F1/IGF1/ITGB3/PDGFA/SFRP1	9	endotype2	up
BP	GO:0048145	regulation of fibroblast proliferation	17/1304	89/18870	0.000109759	0.0025429	0.00200245	CAV1/CCNA2/CCNB1/CDC6/DACH1/E2F1/FN1/GAS6/IGF1/ITGB3/NUPR1/PARP10/PDGFA/PDGFC/PML/S100A6/SFRP1	17	endotype3	up
BP	GO:0048146	positive regulation of fibroblast proliferation	7/482	53/18870	0.000378961	0.00845283	0.00690528	CCNA2/CCNB1/CDC6/E2F1/IGF1/ITGB3/PDGFA	7	endotype2	up
BP	GO:0048146	positive regulation of fibroblast proliferation	12/1304	53/18870	0.000211877	0.00418742	0.00329747	CCNA2/CCNB1/CDC6/E2F1/FN1/GAS6/IGF1/ITGB3/PDGFA/PDGFC/PML/S100A6	12	endotype3	up
BP	GO:0048246	macrophage chemotaxis	5/482	41/18870	0.00374001	0.046076	0.0376404	C3AR1/CCL2/CYP19A1/EDNRB/MMP2	5	endotype2	up
BP	GO:0048246	macrophage chemotaxis	10/1304	41/18870	0.000372536	0.00634001	0.00499256	AZU1/C3AR1/C5AR1/CKLF/CSF1/CYP19A1/DDT/EDNRB/MDK/MMP2	10	endotype3	up
BP	GO:0048247	lymphocyte chemotaxis	6/359	64/18870	0.00134691	0.0218365	0.0195015	CCL2/CCL25/CCL8/CXCL10/CXCL11/DEFA1B	6	endotype1	up
BP	GO:0048285	organelle fission	64/359	488/18870	3.22125e-35	5.53572e-32	4.94377e-32	ANLN/ASPM/AURKA/AURKB/BIRC5/BRCA2/BRIP1/BUB1/BUB1B/CAV2/CCNA1/CCNB1/CCNB2/CCNE1/CDC20/CDC25C/CDCA2/CDCA5/CDCA8/CDK1/CDT1/CENPE/CENPF/CENPI/CHEK1/DLGAP5/DMC1/EME1/ESPL1/FBXO43/IGF1/KIF11/KIF14/KIF18A/KIF18B/KIF23/KIF2C/KIF4A/KIFC1/MKI67/MND1/MTFR2/MYBL2/NCAPG/NCAPH/NDC80/NEK2/NUF2/PKMYT1/PLK1/PPARG/PRDM7/RAD51/RAD51AP1/RAD54L/SPAG5/SPC24/SPC25/TOP2A/TPX2/TRIP13/TTK/UBE2C/ZWINT	64	endotype1	up
BP	GO:0048285	organelle fission	51/482	488/18870	9.99492e-18	1.41195e-14	1.15345e-14	ANLN/ASPM/AURKB/BIRC5/BUB1/BUB1B/CAV2/CCNA1/CCNB1/CCNB2/CDC20/CDC25C/CDCA2/CDCA5/CDCA8/CDK1/CDT1/CENPF/CHEK1/DLGAP5/DMC1/EGF/ESPL1/IGF1/KIF11/KIF18B/KIF2C/KIF4A/KIFC1/MKI67/MND1/MYBL2/NCAPG/NCAPH/NEK2/PDE3A/PKMYT1/PLK1/PPARG/PRDM7/RAD51/RAD54L/SPC24/SPC25/TDRD9/TOP2A/TPX2/TRIP13/TTK/UBE2C/ZWINT	51	endotype2	up
BP	GO:0048285	organelle fission	64/1304	488/18870	5.40419e-07	2.86526e-05	2.2563e-05	ANLN/AURKB/BIRC5/BUB1/BUB1B/CAV2/CCNA1/CCNB1/CCNB2/CDC20/CDC25C/CDCA2/CDCA5/CDCA8/CDK1/CDK5RAP2/CDT1/CENPF/CHEK1/CHMP4C/DLGAP5/DMC1/DUSP1/EGF/ESPL1/HSPA1A/HSPA1B/IGF1/KIF11/KIF18B/KIF2C/KIF4A/KIFC1/KLHDC8B/M1AP/MKI67/MND1/MYBL2/NCAPG/NCAPH/NEK2/NFIB/PDE3A/PEX11G/PKMYT1/PLK1/PPARG/PRDM7/PTTG1/RAD51/RAD54L/SPAG5/SPC24/SPC25/SYCE3/TDRD9/TGFA/TOP2A/TPX2/TRIP13/TTK/UBE2C/UBE2S/ZWINT	64	endotype3	up
BP	GO:0048469	cell maturation	11/359	195/18870	0.00131656	0.0217447	0.0194195	AGRN/AURKA/AXL/BFSP2/BHLHA15/BRCA2/DMC1/KIF14/PPARG/TRIP13/TYMS	11	endotype1	up
BP	GO:0048525	negative regulation of viral process	9/359	93/18870	6.96703e-05	0.00160709	0.00143524	IFIT1/ISG15/LY6E/MX1/OAS1/OAS2/OAS3/OASL/RSAD2	9	endotype1	up
BP	GO:0048525	negative regulation of viral process	14/482	93/18870	9.77909e-08	6.9073e-06	5.64271e-06	APOBEC3B/IFIT1/IFITM3/ISG15/LTF/LY6E/MX1/OAS1/OAS2/OAS3/OASL/PLSCR1/RSAD2/TRIM6	14	endotype2	up
BP	GO:0048525	negative regulation of viral process	25/1304	93/18870	2.41916e-09	4.0422e-07	3.18311e-07	APOBEC3A/APOBEC3B/BST2/EIF2AK2/IFI16/IFIT1/IFITM1/IFITM2/IFITM3/ISG15/LTF/LY6E/MX1/OAS1/OAS2/OAS3/OASL/PLSCR1/PTX3/RSAD2/SLPI/SRPK1/TRIM21/TRIM25/TRIM6	25	endotype3	up
BP	GO:0048545	response to steroid hormone	36/1304	330/18870	0.00444825	0.0378513	0.0298068	AANAT/ADAM9/ADM/ALPL/ANXA3/ASS1/CAV1/CFLAR/CYP1B1/DAB2/DEFA1/DEFA1B/DEFA3/FAM107A/FLT3/FOSL1/GPER1/HMGB2/HSPA1A/HSPA1B/IGFBP2/IL10/IL1RN/INHBA/MAOB/NR2E1/PADI2/PDE3A/SDC1/SFRP1/TFPI/TLR2/TSPO/TYMS/YAP1/YWHAH	36	endotype3	up
BP	GO:0048608	reproductive structure development	17/482	305/18870	0.00228704	0.0336545	0.027493	ALOX15B/ASPM/CYP19A1/DHCR24/DMC1/FST/HESX1/INHBA/INHBB/LEP/MMP2/PCYT1B/PTPRN/RBP4/SDC1/SFRP1/ZFPM2	17	endotype2	up
BP	GO:0048659	smooth muscle cell proliferation	12/482	175/18870	0.0018445	0.0284254	0.0232212	CNN1/ELANE/FGF2/IGF1/IL10/ITGB3/MMP2/MMP9/PPARG/PRKG1/RBPMS2/TERT	12	endotype2	up
BP	GO:0048660	regulation of smooth muscle cell proliferation	12/482	171/18870	0.00151676	0.0252079	0.0205929	CNN1/ELANE/FGF2/IGF1/IL10/ITGB3/MMP2/MMP9/PPARG/PRKG1/RBPMS2/TERT	12	endotype2	up
BP	GO:0048661	positive regulation of smooth muscle cell proliferation	9/482	98/18870	0.000904758	0.0168174	0.0137385	ELANE/FGF2/IGF1/IL10/ITGB3/MMP2/MMP9/RBPMS2/TERT	9	endotype2	up
BP	GO:0048668	collateral sprouting	5/482	28/18870	0.000643734	0.0128686	0.0105126	DCC/FGF13/FSTL4/PRKG1/RGMA	5	endotype2	up
BP	GO:0048670	regulation of collateral sprouting	4/482	21/18870	0.00178124	0.027719	0.0226442	DCC/FGF13/FSTL4/RGMA	4	endotype2	up
BP	GO:0048671	negative regulation of collateral sprouting	4/482	11/18870	0.000120292	0.00335393	0.00273989	DCC/FGF13/FSTL4/RGMA	4	endotype2	up
BP	GO:0048732	gland development	25/482	443/18870	0.000198166	0.00515231	0.00420903	ALOX15B/ASS1/ATP2C2/CAV1/CCNB2/CYP19A1/CYP1A1/E2F7/E2F8/EGF/FGF2/HESX1/HPN/IL10/INHBB/IQGAP3/MET/MMP2/OAS2/PDGFA/PTPN3/SFRP1/TYMS/UPB1/WNT11	25	endotype2	up
BP	GO:0048732	gland development	46/1304	443/18870	0.00375526	0.0333832	0.0262882	ALDH1A2/ALOX15B/ASS1/ATP2C2/CAV1/CCNB2/CEACAM1/CEBPB/CFLAR/CSF1/CYP19A1/CYP1A1/CYP1B1/DNAAF1/E2F8/EGF/EXT1/FA2H/FADD/FGF2/HESX1/HGF/HLX/HPN/IL10/INHBB/IQGAP3/IRS2/MDK/MET/MMP2/MTX1/NFIB/OAS2/PCSK9/PDGFA/PML/PRL/RAP1GAP/SFRP1/TG/TGFA/TSPO/TYMS/UPB1/WNT11	46	endotype3	up
BP	GO:0050000	chromosome localization	19/359	116/18870	6.83429e-13	4.04991e-11	3.61684e-11	AURKB/BIRC5/CCNB1/CDCA5/CDCA8/CDT1/CENPE/CENPF/DLGAP5/KIF14/KIF18A/KIF2C/KIFC1/NDC80/NEK2/NUF2/SPAG5/SPC24/SPC25	19	endotype1	up
BP	GO:0050000	chromosome localization	13/482	116/18870	8.42208e-06	0.000367967	0.000300599	AURKB/BIRC5/CCNB1/CDCA5/CDCA8/CDT1/CENPF/DLGAP5/KIF2C/KIFC1/NEK2/SPC24/SPC25	13	endotype2	up
MF	GO:0050135	NAD(P)+ nucleosidase activity	8/1339	16/18496	5.61923e-06	0.000577674	0.000501157	BST1/IL18R1/IL18RAP/IL1R1/IL1RL1/IL1RL2/TLR2/TLR4	8	endotype3	up
BP	GO:0050673	epithelial cell proliferation	52/1304	480/18870	0.000852678	0.011843	0.00932599	ACVRL1/ALDH1A2/ALOX5/ANG/C5AR1/CAV1/CAV2/CEACAM1/CEBPB/CFLAR/DAB2/DACH1/DLL4/ECM1/EDNRB/EGF/EGFL7/F3/FA2H/FAP/FGF2/GRN/HGF/HLX/HMGB2/HPN/IGF1/IL10/IQGAP3/IRS2/ITGB3/LEP/LRG1/MDK/NFIB/NUPR1/PLXNB3/PPARG/PRL/PROK2/PTPRN/RAP1GAP/SCN5A/SERPINB1/SFN/SFRP1/SPARC/TACSTD2/TEK/TGFA/VEGFC/YAP1	52	endotype3	up
BP	GO:0050678	regulation of epithelial cell proliferation	46/1304	407/18870	0.000684921	0.0103112	0.00811973	ACVRL1/ALDH1A2/ALOX5/ANG/C5AR1/CAV1/CAV2/CEACAM1/CFLAR/DAB2/DLL4/ECM1/EDNRB/EGF/EGFL7/F3/FA2H/FGF2/GRN/HLX/HMGB2/HPN/IGF1/IL10/IQGAP3/IRS2/ITGB3/LEP/LRG1/MDK/NFIB/NUPR1/PLXNB3/PPARG/PRL/PTPRN/RAP1GAP/SCN5A/SFN/SFRP1/SPARC/TACSTD2/TEK/TGFA/VEGFC/YAP1	46	endotype3	up
BP	GO:0050679	positive regulation of epithelial cell proliferation	15/482	218/18870	0.00050647	0.0106787	0.00872364	CAV2/EGF/EGFL7/FGF2/HPN/IGF1/IL10/IQGAP3/ITGB3/PLXNB3/PTPRN/SCN5A/SFRP1/TEK/VEGFC	15	endotype2	up
BP	GO:0050679	positive regulation of epithelial cell proliferation	29/1304	218/18870	0.00052291	0.00826167	0.00650581	ACVRL1/ANG/C5AR1/CAV2/CFLAR/ECM1/EGF/EGFL7/F3/FGF2/GRN/HLX/HMGB2/HPN/IGF1/IL10/IQGAP3/IRS2/ITGB3/LRG1/MDK/PLXNB3/PTPRN/SCN5A/SFRP1/TEK/TGFA/VEGFC/YAP1	29	endotype3	up
BP	GO:0050708	regulation of protein secretion	30/1304	266/18870	0.00558473	0.0443721	0.0349416	ABCC8/ABCG1/ADAM9/ADRA2A/ALOX5/ANG/CASR/CNR1/DOC2B/FFAR2/GNAZ/GPER1/GPR27/IGF1/INHBB/IRS2/KCNB1/LEP/NADK/OPRM1/PFKFB2/PIM3/PPARG/RSAD2/SFRP1/SYTL4/TLR2/TLR4/TREM2/VEGFC	30	endotype3	up
BP	GO:0050714	positive regulation of protein secretion	19/1304	144/18870	0.00489279	0.0405088	0.0318994	ABCC8/ABCG1/ADAM9/ANG/CASR/DOC2B/FFAR2/GPER1/GPR27/IGF1/IRS2/NADK/PFKFB2/PPARG/SYTL4/TLR2/TLR4/TREM2/VEGFC	19	endotype3	up
BP	GO:0050727	regulation of inflammatory response	76/1304	425/18870	1.27935e-14	1.17572e-11	9.25844e-12	AIM2/ALOX5/ALOX5AP/BCL6/BST1/CEBPB/CNR1/CST7/CYP19A1/DDT/EDNRB/ELANE/F12/FCGR1A/FFAR2/FFAR3/FGR/FPR2/FUT7/GGT1/GPER1/GPR17/GRN/HCK/HGF/IFI35/IGF1/IL10/IL17RA/IL1R1/IL1RL1/IL1RL2/LGALS1/LILRA5/MAPK14/MAS1/MDK/MEFV/MGLL/MMP8/MMP9/MYD88/NAIP/NCF1/NFKBIA/NLRC4/NLRP12/NLRP6/NUPR1/OSM/OSMR/PBK/PDE2A/PGLYRP1/PPARG/PRKCD/S100A12/S100A8/S100A9/SBNO2/SERPINE1/SIRPA/SMPDL3B/SOCS3/SUCNR1/TEK/TLR2/TLR4/TLR9/T…	76	endotype3	up
BP	GO:0050728	negative regulation of inflammatory response	31/1304	202/18870	2.31823e-05	0.000747528	0.000588655	ALOX5/CST7/CYP19A1/ELANE/FGR/FPR2/GPER1/GPR17/GRN/HCK/HGF/IGF1/IL10/MAPK14/MDK/MEFV/NLRP12/NLRP6/PBK/PGLYRP1/PPARG/PRKCD/SIRPA/SMPDL3B/SOCS3/TEK/TNFAIP6/TNFRSF1A/TREM2/TYRO3/WFDC1	31	endotype3	up
BP	GO:0050729	positive regulation of inflammatory response	37/1304	152/18870	9.62168e-12	2.41154e-09	1.89902e-09	AIM2/ALOX5AP/CEBPB/CNR1/DDT/FCGR1A/FFAR2/FFAR3/GRN/IFI35/IL17RA/IL1RL1/LGALS1/LILRA5/MDK/MEFV/MMP8/NAIP/NFKBIA/NLRC4/NLRP12/NLRP6/NUPR1/OSM/OSMR/PDE2A/S100A12/S100A8/S100A9/SERPINE1/SUCNR1/TLR2/TLR4/TLR9/TNFRSF1A/TREM2/ZBP1	37	endotype3	up
BP	GO:0050764	regulation of phagocytosis	18/1304	100/18870	0.000154508	0.00336059	0.00264636	AZU1/C2/DYSF/FCER1G/FCGR1A/FGR/FPR2/GAS6/HCK/MERTK/PLSCR1/PRTN3/PTX3/RAB31/SIRPA/SLC11A1/TLR2/TREM2	18	endotype3	up
BP	GO:0050766	positive regulation of phagocytosis	12/1304	72/18870	0.00363044	0.0328585	0.0258751	AZU1/C2/FCER1G/FCGR1A/FPR2/GAS6/MERTK/PTX3/RAB31/SIRPA/SLC11A1/TREM2	12	endotype3	up
BP	GO:0050777	negative regulation of immune response	37/1304	205/18870	6.41414e-08	5.19585e-06	4.09158e-06	ARG1/AURKB/BCL6/C4BPA/CD59/CEACAM1/CR1/DCST1/DHX58/FGR/GPR17/GRN/HCK/HLX/IFI16/IL10/IL1RL1/IL4R/IRAK3/ISG15/JAK3/MAPK14/NLRP6/OAS1/OAS3/PGLYRP1/PPARG/SAMSN1/SERPING1/SPI1/TRAFD1/TREM2/TRIM21/TYRO3/USP18/VSIG4/ZC3H12A	37	endotype3	up
MF	GO:0050786	RAGE receptor binding	5/1339	10/18496	0.000365399	0.016908	0.0146684	FPR1/HMGB2/S100A12/S100A8/S100A9	5	endotype3	up
BP	GO:0050792	regulation of viral process	11/359	168/18870	0.000383304	0.007199	0.00642919	AXL/IFIT1/ISG15/LY6E/MX1/OAS1/OAS2/OAS3/OASL/RSAD2/TOP2A	11	endotype1	up
BP	GO:0050792	regulation of viral process	15/482	168/18870	2.78848e-05	0.00107432	0.000877637	APOBEC3B/IFIT1/IFITM3/ISG15/LTF/LY6E/MX1/OAS1/OAS2/OAS3/OASL/PLSCR1/RSAD2/TOP2A/TRIM6	15	endotype2	up
BP	GO:0050792	regulation of viral process	32/1304	168/18870	1.36743e-07	8.8706e-06	6.98532e-06	APOBEC3A/APOBEC3B/BST2/EIF2AK2/IFI16/IFIT1/IFITM1/IFITM2/IFITM3/ISG15/LGALS1/LTF/LY6E/MX1/NR5A2/OAS1/OAS2/OAS3/OASL/PLSCR1/PTX3/RSAD2/SLPI/SRPK1/STOM/TMPRSS2/TOP2A/TRIM21/TRIM22/TRIM25/TRIM6/TYRO3	32	endotype3	up
BP	GO:0050817	coagulation	23/482	229/18870	2.48593e-08	1.951e-06	1.59381e-06	ADRA2A/ANXA8/CAV1/CTSG/EPHB2/FAP/GP1BA/GP6/ITGB3/MMRN1/MYL9/PDGFA/PEAR1/PF4/PLSCR1/PRKG1/PROS1/SCUBE1/SELP/SERPINE1/SERPING1/SLC7A11/TREML1	23	endotype2	up
BP	GO:0050817	coagulation	54/1304	229/18870	7.22765e-16	1.32844e-12	1.04611e-12	ADRA2A/ALOX12/ANXA8/CAV1/CD59/CEACAM1/CLIC1/CTSG/CYP4F2/DGKH/DGKI/EMILIN2/EPHB2/F12/F2RL3/F3/F5/FAP/FCER1G/FERMT3/GAS6/GP1BA/GP6/GP9/HPSE/ITGB3/MAPK14/MERTK/MMRN1/MYL9/P2RX1/P2RY1/PDGFA/PDPN/PEAR1/PF4/PLSCR1/PRKCD/PRKG1/PROS1/SCUBE1/SELP/SERPINA1/SERPINE1/SERPING1/SLC6A4/SLC7A11/ST3GAL4/TBXA2R/TFPI/TLR4/TREML1/TYRO3/VWF	54	endotype3	up
BP	GO:0050818	regulation of coagulation	9/482	73/18870	9.78159e-05	0.00285892	0.00233551	CAV1/EPHB2/FAP/GP1BA/PDGFA/PRKG1/PROS1/SERPINE1/SERPING1	9	endotype2	up
BP	GO:0050818	regulation of coagulation	19/1304	73/18870	3.43025e-07	1.94727e-05	1.53341e-05	ALOX12/CAV1/CEACAM1/EMILIN2/EPHB2/F12/F3/FAP/GP1BA/HPSE/PDGFA/PRKCD/PRKG1/PROS1/SERPINE1/SERPING1/ST3GAL4/TBXA2R/TFPI	19	endotype3	up
BP	GO:0050819	negative regulation of coagulation	7/482	52/18870	0.000336203	0.00795992	0.00650262	FAP/GP1BA/PDGFA/PRKG1/PROS1/SERPINE1/SERPING1	7	endotype2	up
BP	GO:0050819	negative regulation of coagulation	12/1304	52/18870	0.000174768	0.00376127	0.00296188	ALOX12/CEACAM1/F12/FAP/GP1BA/PDGFA/PRKCD/PRKG1/PROS1/SERPINE1/SERPING1/TFPI	12	endotype3	up
BP	GO:0050820	positive regulation of coagulation	7/1304	30/18870	0.00368428	0.0331405	0.0260971	EMILIN2/F12/F3/HPSE/SERPINE1/ST3GAL4/TBXA2R	7	endotype3	up
BP	GO:0050829	defense response to Gram-negative bacterium	10/482	89/18870	9.01112e-05	0.00272779	0.00222839	CAMP/CTSG/DEFA1B/DEFA3/DEFA4/ELANE/LTF/RNASE3/SELP/SERPINE1	10	endotype2	up
BP	GO:0050829	defense response to Gram-negative bacterium	18/1304	89/18870	3.14882e-05	0.000953987	0.000751236	AZU1/BPI/CAMP/CTSG/DEFA1/DEFA1B/DEFA3/DEFA4/ELANE/HMGB2/LTF/RNASE3/SELP/SERPINE1/SLC11A1/TLR4/TLR9/TREM2	18	endotype3	up
BP	GO:0050830	defense response to Gram-positive bacterium	18/1304	118/18870	0.00121584	0.0156639	0.0123349	ANG/C5AR1/CAMP/CTSG/DEFA1/DEFA1B/DEFA3/DEFA4/FGR/GBP6/HMGB2/MYD88/NLRP6/PGLYRP1/RNASE1/RNASE3/STAB2/TLR2	18	endotype3	up
BP	GO:0050832	defense response to fungus	7/482	56/18870	0.000533892	0.0110372	0.00901654	CTSG/DEFA1B/DEFA3/DEFA4/ELANE/LTF/MPO	7	endotype2	up
BP	GO:0050832	defense response to fungus	18/1304	56/18870	1.95536e-08	2.15638e-06	1.69808e-06	ARG1/CLEC4D/CLEC4E/CTSG/DEFA1/DEFA1B/DEFA3/DEFA4/ELANE/GAPDH/IL17RA/LTF/MPO/S100A12/S100A8/S100A9/SPI1/ZBP1	18	endotype3	up
BP	GO:0050866	negative regulation of cell activation	39/1304	223/18870	6.87881e-08	5.19585e-06	4.09158e-06	ALOX12/ARG1/BCL6/BPI/CD274/CEACAM1/CEBPB/CNR1/CR1/CST7/CTSG/CYGB/FGR/FN1/GPER1/GRN/HLX/IL10/IL4R/INHBA/JAK3/MDK/MERTK/MILR1/PDCD1LG2/PDE5A/PDGFA/PGLYRP1/PRKCD/PRKG1/SAMSN1/SFRP1/SOCS1/SPI1/TARM1/TREM2/TYRO3/VSIG4/ZC3H12A	39	endotype3	up
BP	GO:0050867	positive regulation of cell activation	45/1304	396/18870	0.000695066	0.0104147	0.00820122	BCL6/BST1/CAV1/CD177/CD274/CLEC4D/CR1/EBI3/EPHB2/FADD/FGR/FLOT2/GAS6/GP1BA/GP9/HLX/IGF1/IGFBP2/IL10/IL1RL1/IL1RL2/IL4R/IRS2/ITGAM/LEP/LGALS1/LILRA2/LILRA5/MDK/MMP8/MPL/MYD88/PDCD1LG2/SELP/SIRPA/SMARCD3/SOCS1/SPI1/SPTA1/TLR4/TLR9/TNFSF14/TREM2/VNN1/ZBTB16	45	endotype3	up
BP	GO:0050868	negative regulation of T cell activation	18/1304	133/18870	0.0046395	0.0389379	0.0306624	ARG1/BCL6/CD274/CEACAM1/CEBPB/CR1/CTSG/HLX/IL10/IL4R/JAK3/MDK/PDCD1LG2/PDE5A/SOCS1/TARM1/VSIG4/ZC3H12A	18	endotype3	up
BP	GO:0050873	brown fat cell differentiation	10/1304	54/18870	0.00351077	0.0327213	0.025767	CEBPB/DHRS7B/LEP/LRG1/MAPK14/PLAC8/SH2B2/SLC2A4/SLC7A10/TFE3	10	endotype3	up
BP	GO:0050878	regulation of body fluid levels	27/482	365/18870	8.56382e-07	5.18478e-05	4.23555e-05	ADCY6/ADRA2A/ANXA8/CAV1/CTSG/EDNRB/EPHB2/FAP/GP1BA/GP6/ITGB3/MMRN1/MYL9/OAS2/PDGFA/PEAR1/PF4/PLSCR1/PRKG1/PROS1/SCUBE1/SELP/SERPINE1/SERPING1/SLC4A9/SLC7A11/TREML1	27	endotype2	up
BP	GO:0050878	regulation of body fluid levels	68/1304	365/18870	4.25266e-14	2.86283e-11	2.25439e-11	ADCY6/ADM/ADRA2A/ALOX12/ANXA8/CAV1/CD59/CEACAM1/CEL/CLIC1/CTSG/CYP4F2/DGKH/DGKI/EDNRB/EMILIN2/EPHB2/EXT1/F12/F2RL3/F3/F5/FAP/FCER1G/FERMT3/GAS6/GP1BA/GP6/GP9/HPSE/ITGB3/MAPK14/MERTK/MMRN1/MTX1/MYL9/NFE2/NLRP6/OAS2/OPRL1/P2RX1/P2RY1/PDGFA/PDPN/PEAR1/PF4/PLSCR1/PRKCD/PRKG1/PRL/PROS1/SCUBE1/SELP/SERPINA1/SERPINE1/SERPING1/SLC4A9/SLC6A4/SLC7A11/ST3GAL4/TBXA2R/TFPI/TLR4/TREML1/TRPV5/TYRO3/VWF/WNK4	68	endotype3	up
BP	GO:0050886	endocrine process	8/482	92/18870	0.00244108	0.0347158	0.02836	CTSG/CYP19A1/EDNRB/INHBA/INHBB/LEP/PPARG/SUCNR1	8	endotype2	up
BP	GO:0050900	leukocyte migration	27/482	396/18870	4.0243e-06	0.0001895	0.000154806	C3AR1/CCL2/CCL25/CCL8/CD177/CTSG/CXCL10/CXCL11/CYP19A1/DEFA1B/EDNRB/ELANE/GP1BA/IL10/ITGA2B/ITGA7/ITGB3/LEP/LYVE1/MMP2/PF4/PF4V1/PRTN3/SELP/SERPINE1/VEGFC/XG	27	endotype2	up
BP	GO:0050900	leukocyte migration	67/1304	396/18870	6.75898e-12	1.86345e-09	1.46741e-09	ALOX5/AZU1/BST1/C3AR1/C5AR1/CCR1/CD177/CKLF/CSF1/CSF3R/CTSG/CXCL1/CXCL10/CXCR1/CXCR2/CYP19A1/DDT/DEFA1/DEFA1B/DUSP1/ECM1/EDNRB/ELANE/EXT1/FADD/FCER1G/FFAR2/FPR2/FUT7/GAS6/GP1BA/HCK/HSD3B7/IL10/IL17RA/IL1R1/ITGA1/ITGA2B/ITGA7/ITGA9/ITGB3/LEP/LYVE1/MDK/MMP2/MYD88/NLRP12/PADI2/PF4/PF4V1/PPBP/PRTN3/S100A12/S100A8/S100A9/SELL/SELP/SELPLG/SERPINE1/SIRPA/SPI1/ST3GAL4/TNFAIP6/TNFSF14/TREM2/TRPM2/VEGFC	67	endotype3	up
BP	GO:0050901	leukocyte tethering or rolling	5/482	34/18870	0.00160716	0.0261734	0.0213816	CCL25/ELANE/GP1BA/LEP/SELP	5	endotype2	up
BP	GO:0050901	leukocyte tethering or rolling	9/1304	34/18870	0.000377861	0.00637165	0.00501747	ELANE/EXT1/FUT7/GP1BA/LEP/SELL/SELP/SELPLG/ST3GAL4	9	endotype3	up
BP	GO:0050918	positive chemotaxis	12/1304	69/18870	0.00252008	0.0259928	0.0204685	AZU1/CASR/CXCL10/F3/FGF2/FPR2/HGF/HMGB2/MET/NTRK3/PLXNB3/VEGFC	12	endotype3	up
BP	GO:0050920	regulation of chemotaxis	32/1304	232/18870	0.000141701	0.00311292	0.00245133	AZU1/BST1/C3AR1/C5AR1/CASR/CCR1/CSF1/CXCL10/CXCR2/CYP19A1/DDT/DUSP1/ELANE/F3/FGF2/FPR2/GAS6/MDK/MET/NTRK3/PADI2/SEMA3B/SEMA4A/SEMA6B/SERPINE1/SLIT1/SPI1/SUCNR1/TNFAIP6/TNFSF14/TREM2/VEGFC	32	endotype3	up
BP	GO:0050921	positive regulation of chemotaxis	21/1304	145/18870	0.000993784	0.0133958	0.0105487	AZU1/C3AR1/C5AR1/CASR/CCR1/CSF1/CXCL10/CXCR2/F3/FGF2/FPR2/GAS6/MDK/MET/NTRK3/SERPINE1/SPI1/SUCNR1/TNFSF14/TREM2/VEGFC	21	endotype3	up
BP	GO:0051043	regulation of membrane protein ectodomain proteolysis	6/482	24/18870	2.44993e-05	0.000952551	0.000778158	ADRA2A/IL10/PTPN3/RGMA/TIMP3/TIMP4	6	endotype2	up
BP	GO:0051043	regulation of membrane protein ectodomain proteolysis	8/1304	24/18870	0.000137639	0.00303576	0.00239057	ADAM9/ADRA2A/IL10/RGMA/TIMP1/TIMP2/TIMP3/TIMP4	8	endotype3	up
BP	GO:0051047	positive regulation of secretion	39/1304	310/18870	0.000208483	0.00415368	0.0032709	ABCB11/ABCC8/ABCG1/ADAM9/ANG/CASR/CD177/CYP19A1/CYP4F2/DAB2/DOC2B/FFAR2/FGR/GPER1/GPR27/IGF1/IL4R/INHBA/INHBB/IRS2/ITGAM/KCNB1/LEP/MAP2K6/NADK/NTSR1/P2RY1/PFKFB2/PPARG/PRL/RETN/S100A8/SDC1/SLC6A4/SYTL4/TLR2/TLR4/TREM2/VEGFC	39	endotype3	up
BP	GO:0051048	negative regulation of secretion	26/1304	172/18870	0.000132059	0.00296005	0.00233095	ABCC8/ADRA2A/ATP9A/CEACAM1/CNR1/CYP4F2/EGF/FFAR2/GNAZ/INHBA/INHBB/KCNB1/LEP/MAOB/OPRM1/OSM/P2RY1/PIM3/PRKG1/RSAD2/SFRP1/SPI1/SYTL4/TNFRSF1A/TSPO/WNK4	26	endotype3	up
BP	GO:0051051	negative regulation of transport	50/1304	469/18870	0.00149897	0.0180465	0.0142111	ABCC8/ADRA2A/ATP9A/BEST3/CAV1/CEACAM1/CNR1/CYP4F2/DERL3/DYSF/EGF/EPHB2/FFAR2/GNAZ/GRB10/HECW2/INHBA/INHBB/IRS2/ITGB3/KCNB1/KCNE1/KEL/LEP/LRPAP1/MAOB/MAP1B/MMP9/NECAB2/NTSR1/OPRM1/OSM/P2RY1/PCSK9/PIM3/PLSCR1/PRKG1/PRTN3/RSAD2/SFRP1/SIRPA/SPI1/SYTL4/TLR2/TLR9/TNFRSF1A/TSPO/TXN/UBE2J1/WNK4	50	endotype3	up
BP	GO:0051054	positive regulation of DNA metabolic process	14/359	298/18870	0.00179812	0.0278243	0.024849	AURKB/CCNA2/CDK1/CDT1/DSCC1/E2F7/E2F8/EYA2/FOXM1/MAS1/NEK2/PRDM7/RAD51/RAD51AP1	14	endotype1	up
BP	GO:0051090	regulation of DNA-binding transcription factor activity	44/1304	406/18870	0.0020384	0.0222569	0.0175266	AIM2/ANXA3/BCL3/BEX1/CAV1/CFLAR/CLU/CYP1B1/EIF2AK2/FLOT1/FLOT2/GLIS2/HCK/HDAC4/HSPA1A/HSPA1B/IL10/IL18R1/IL18RAP/IRAK2/IRAK3/JUP/LTF/MYD88/NFKBIA/NLRC4/NLRP12/NUPR1/NWD1/PARP10/PPARG/S100A12/S100A8/S100A9/SPI1/TLR2/TLR4/TLR9/TRIB1/TRIM21/TRIM22/TRIM25/TRIM6/ZC3H12A	44	endotype3	up
BP	GO:0051091	positive regulation of DNA-binding transcription factor activity	32/1304	244/18870	0.000357806	0.00620422	0.00488563	AIM2/ANXA3/BEX1/CAV1/CFLAR/CLU/EIF2AK2/FLOT1/FLOT2/HDAC4/HSPA1A/HSPA1B/IL10/IL18R1/IL18RAP/IRAK2/IRAK3/JUP/LTF/MYD88/NLRC4/PPARG/S100A12/S100A8/S100A9/TLR2/TLR4/TLR9/TRIM21/TRIM22/TRIM25/TRIM6	32	endotype3	up
BP	GO:0051092	positive regulation of NF-kappaB transcription factor activity	26/1304	150/18870	1.19637e-05	0.000433999	0.000341761	AIM2/CAV1/CFLAR/CLU/EIF2AK2/FLOT1/FLOT2/HSPA1A/HSPA1B/IL18R1/IL18RAP/IRAK2/IRAK3/LTF/MYD88/NLRC4/S100A12/S100A8/S100A9/TLR2/TLR4/TLR9/TRIM21/TRIM22/TRIM25/TRIM6	26	endotype3	up
BP	GO:0051098	regulation of binding	19/482	262/18870	4.71697e-05	0.00166588	0.00136089	AURKB/BAMBI/CAV1/CDT1/E2F1/EGF/HJURP/IFIT1/IGF1/IL10/MAP2/MET/MMP9/NES/PLK1/PPARG/PTPRF/TERT/TRIM6	19	endotype2	up
BP	GO:0051098	regulation of binding	35/1304	262/18870	0.000135017	0.0029899	0.00235445	AURKB/BAMBI/BCL3/CAV1/CDT1/CLDN5/DAB2/E2F1/EGF/FLOT1/HDAC4/HJURP/HMGB2/IFI16/IFIT1/IFIT2/IGF1/IL10/LRPAP1/MET/MMP9/NES/NFKBIA/PARP9/PCSK9/PLK1/PPARG/PRKCD/PTPRF/RALB/SLPI/TERT/TRIM21/TRIM6/TXN	35	endotype3	up
BP	GO:0051099	positive regulation of binding	10/482	127/18870	0.00157015	0.0259598	0.0212071	BAMBI/CAV1/CDT1/EGF/IGF1/MET/MMP9/PPARG/TERT/TRIM6	10	endotype2	up
BP	GO:0051099	positive regulation of binding	17/1304	127/18870	0.00651167	0.0496616	0.039107	BAMBI/CAV1/CDT1/CLDN5/EGF/FLOT1/HMGB2/IGF1/MET/MMP9/PARP9/PPARG/RALB/TERT/TRIM21/TRIM6/TXN	17	endotype3	up
BP	GO:0051101	regulation of DNA binding	8/482	85/18870	0.0014729	0.0247675	0.020233	CDT1/E2F1/EGF/HJURP/IGF1/MMP9/PPARG/TRIM6	8	endotype2	up
BP	GO:0051101	regulation of DNA binding	13/1304	85/18870	0.00540018	0.0432171	0.0340321	BCL3/CDT1/E2F1/EGF/HJURP/HMGB2/IFI16/IGF1/MMP9/NFKBIA/PPARG/TRIM6/TXN	13	endotype3	up
BP	GO:0051180	vitamin transport	10/1304	52/18870	0.00263053	0.026811	0.0211128	FOLR3/SLC19A1/SLC19A3/SLC22A1/SLC22A14/SLC2A14/SLC2A3/SLC2A4/TCN1/TCN2	10	endotype3	up
BP	GO:0051225	spindle assembly	18/359	133/18870	7.58353e-11	4.00994e-09	3.58115e-09	ASPM/AURKA/AURKB/BIRC5/CCNB2/CDC20/CDCA8/KIF11/KIF23/KIF4A/KIFC1/MYBL2/NDC80/NEK2/PLK1/SPAG5/STIL/TPX2	18	endotype1	up
BP	GO:0051225	spindle assembly	13/482	133/18870	3.68895e-05	0.00135946	0.00111057	ASPM/AURKB/BIRC5/CCNB2/CDC20/CDCA8/KIF11/KIF4A/KIFC1/MYBL2/NEK2/PLK1/TPX2	13	endotype2	up
BP	GO:0051231	spindle elongation	6/359	14/18870	1.20081e-07	4.53538e-06	4.05041e-06	AURKB/BIRC5/CDCA8/KIF11/KIF23/KIF4A	6	endotype1	up
BP	GO:0051231	spindle elongation	5/482	14/18870	1.76192e-05	0.000724955	0.00059223	AURKB/BIRC5/CDCA8/KIF11/KIF4A	5	endotype2	up
BP	GO:0051231	spindle elongation	5/1304	14/18870	0.00184745	0.0207471	0.0163377	AURKB/BIRC5/CDCA8/KIF11/KIF4A	5	endotype3	up
CC	GO:0051233	spindle midzone	9/377	37/19886	2.23878e-08	7.10305e-07	6.23432e-07	AURKA/AURKB/CDC6/CDCA8/CENPE/KIF14/KIF18A/KIF18B/PLK1	9	endotype1	up
CC	GO:0051233	spindle midzone	5/499	37/19886	0.00219044	0.0216117	0.0170318	AURKB/CDC6/CDCA8/KIF18B/PLK1	5	endotype2	up
BP	GO:0051250	negative regulation of lymphocyte activation	25/1304	169/18870	0.000248519	0.00474164	0.00373389	ARG1/BCL6/CD274/CEACAM1/CEBPB/CR1/CTSG/FGR/HLX/IL10/IL4R/INHBA/JAK3/MDK/MERTK/PDCD1LG2/PDE5A/PGLYRP1/SAMSN1/SFRP1/SOCS1/TARM1/TYRO3/VSIG4/ZC3H12A	25	endotype3	up
BP	GO:0051255	spindle midzone assembly	5/359	14/18870	4.21364e-06	0.000125933	0.000112466	AURKB/BIRC5/CDCA8/KIF23/KIF4A	5	endotype1	up
BP	GO:0051255	spindle midzone assembly	4/482	14/18870	0.000343286	0.00799365	0.00653017	AURKB/BIRC5/CDCA8/KIF4A	4	endotype2	up
BP	GO:0051256	mitotic spindle midzone assembly	5/359	11/18870	1.01932e-06	3.24389e-05	2.89701e-05	AURKB/BIRC5/CDCA8/KIF23/KIF4A	5	endotype1	up
BP	GO:0051256	mitotic spindle midzone assembly	4/482	11/18870	0.000120292	0.00335393	0.00273989	AURKB/BIRC5/CDCA8/KIF4A	4	endotype2	up
BP	GO:0051256	mitotic spindle midzone assembly	4/1304	11/18870	0.00505348	0.0411099	0.0323728	AURKB/BIRC5/CDCA8/KIF4A	4	endotype3	up
BP	GO:0051258	protein polymerization	33/1304	286/18870	0.0026464	0.0268734	0.021162	ANG/ARHGAP6/CAPG/CDK5RAP2/CTTN/DAAM2/ESAM/FAM107A/FES/FGF13/FHDC1/GAS7/HAUS4/HCK/HSPA1A/HSPA1B/MAP1B/MEGF9/MET/MSRB1/MSRB2/PRKCD/PSTPIP2/RNF135/SPTA1/SPTB/TPX2/TRIM6/UBE2C/UBE2S/VASP/VIL1/WASF1	33	endotype3	up
BP	GO:0051259	protein complex oligomerization	35/1304	255/18870	7.81793e-05	0.00196841	0.00155006	ALDH1A2/ALOX5AP/AQP10/EHD3/ISG15/KCNB1/KCND1/KCNG2/KCNJ2/KCNS1/KCNS2/KCTD14/KCTD21/MICU1/NLRC4/NLRP6/NOL3/POLQ/PRPH2/RNF135/ROM1/RRM2/SHKBP1/SLC1A2/SLC9A1/TIFA/TK1/TP73/TRIM72/TRPM2/TRPM6/TRPV5/UPB1/VASP/ZC3H12A	35	endotype3	up
BP	GO:0051260	protein homooligomerization	28/1304	194/18870	0.000167133	0.00361401	0.00284592	ALDH1A2/ALOX5AP/AQP10/EHD3/KCNB1/KCND1/KCNG2/KCNJ2/KCNS1/KCNS2/KCTD14/KCTD21/MICU1/NLRC4/NLRP6/POLQ/PRPH2/RNF135/ROM1/SHKBP1/SLC1A2/TIFA/TK1/TRIM72/TRPM2/TRPV5/UPB1/VASP	28	endotype3	up
BP	GO:0051293	establishment of spindle localization	6/359	57/18870	0.000728587	0.012908	0.0115277	CENPA/ESPL1/INSC/NDC80/PLK1/SPAG5	6	endotype1	up
BP	GO:0051294	establishment of spindle orientation	5/359	42/18870	0.00115653	0.0195812	0.0174873	CENPA/INSC/NDC80/PLK1/SPAG5	5	endotype1	up
BP	GO:0051299	centrosome separation	4/359	15/18870	0.000148949	0.00317973	0.00283971	AURKA/CHEK1/KIF11/NEK2	4	endotype1	up
BP	GO:0051302	regulation of cell division	20/359	186/18870	4.51442e-10	2.35092e-08	2.09953e-08	ASPM/AURKA/AURKB/BIRC5/BRCA2/CDC6/CDCA8/CIT/E2F7/E2F8/ESRRB/FGF7/INSC/KIF14/KIF18B/KIF20A/KIF23/MACC1/PLK1/VEGFC	20	endotype1	up
BP	GO:0051302	regulation of cell division	15/482	186/18870	9.00747e-05	0.00272779	0.00222839	ASPM/AURKB/BIRC5/CDC6/CDCA8/CIT/E2F7/E2F8/FGF2/INSC/KIF18B/KIF20A/PDGFA/PLK1/VEGFC	15	endotype2	up
BP	GO:0051302	regulation of cell division	24/1304	186/18870	0.00229787	0.0244132	0.0192247	AURKB/BIRC5/CDC6/CDCA8/CHMP4C/CIT/E2F8/FGF2/INSC/KIF18B/KIF20A/MDK/OSM/PDGFA/PDGFC/PLK1/POU5F1/PPBP/SFN/SH3GLB1/TAL1/TGFA/VEGFC/WNT9B	24	endotype3	up
BP	GO:0051303	establishment of chromosome localization	18/359	108/18870	2.04832e-12	1.19323e-10	1.06564e-10	AURKB/BIRC5/CCNB1/CDCA5/CDCA8/CDT1/CENPE/CENPF/KIF14/KIF18A/KIF2C/KIFC1/NDC80/NEK2/NUF2/SPAG5/SPC24/SPC25	18	endotype1	up
BP	GO:0051303	establishment of chromosome localization	12/482	108/18870	2.03626e-05	0.000806511	0.000658855	AURKB/BIRC5/CCNB1/CDCA5/CDCA8/CDT1/CENPF/KIF2C/KIFC1/NEK2/SPC24/SPC25	12	endotype2	up
BP	GO:0051304	chromosome separation	21/359	81/18870	1.97793e-18	3.77675e-16	3.37289e-16	AURKB/BIRC5/BUB1/BUB1B/CCNB1/CDC20/CDCA8/CENPF/DLGAP5/ESPL1/NCAPG/NCAPH/NDC80/NUF2/PLK1/SPC24/SPC25/TRIP13/TTK/UBE2C/ZWINT	21	endotype1	up
BP	GO:0051304	chromosome separation	20/482	81/18870	1.05272e-14	4.05586e-12	3.31331e-12	AURKB/BIRC5/BUB1/BUB1B/CCNB1/CDC20/CDCA8/CENPF/DLGAP5/ESPL1/NCAPG/NCAPH/PLK1/PLSCR1/SPC24/SPC25/TRIP13/TTK/UBE2C/ZWINT	20	endotype2	up
BP	GO:0051304	chromosome separation	23/1304	81/18870	3.28736e-09	5.03514e-07	3.96502e-07	AURKB/BIRC5/BUB1/BUB1B/CCNB1/CDC20/CDCA8/CDK5RAP2/CENPF/DLGAP5/DUSP1/ESPL1/M1AP/NCAPG/NCAPH/PLK1/PLSCR1/SPC24/SPC25/TRIP13/TTK/UBE2C/ZWINT	23	endotype3	up
BP	GO:0051306	mitotic sister chromatid separation	19/359	62/18870	2.56695e-18	4.64347e-16	4.14694e-16	AURKB/BIRC5/BUB1/BUB1B/CCNB1/CDC20/CDCA8/CENPF/DLGAP5/ESPL1/NDC80/NUF2/PLK1/SPC24/SPC25/TRIP13/TTK/UBE2C/ZWINT	19	endotype1	up
BP	GO:0051306	mitotic sister chromatid separation	17/482	62/18870	1.62742e-13	4.59801e-11	3.75621e-11	AURKB/BIRC5/BUB1/BUB1B/CCNB1/CDC20/CDCA8/CENPF/DLGAP5/ESPL1/PLK1/SPC24/SPC25/TRIP13/TTK/UBE2C/ZWINT	17	endotype2	up
BP	GO:0051306	mitotic sister chromatid separation	19/1304	62/18870	1.91643e-08	2.15638e-06	1.69808e-06	AURKB/BIRC5/BUB1/BUB1B/CCNB1/CDC20/CDCA8/CDK5RAP2/CENPF/DLGAP5/DUSP1/ESPL1/PLK1/SPC24/SPC25/TRIP13/TTK/UBE2C/ZWINT	19	endotype3	up
BP	GO:0051310	metaphase plate congression	18/359	96/18870	2.47549e-13	1.50601e-11	1.34497e-11	AURKB/BIRC5/CCNB1/CDCA5/CDCA8/CDT1/CENPE/CENPF/KIF14/KIF18A/KIF2C/KIFC1/NDC80/NEK2/NUF2/SPAG5/SPC24/SPC25	18	endotype1	up
BP	GO:0051310	metaphase plate congression	12/482	96/18870	6.01383e-06	0.000274049	0.000223876	AURKB/BIRC5/CCNB1/CDCA5/CDCA8/CDT1/CENPF/KIF2C/KIFC1/NEK2/SPC24/SPC25	12	endotype2	up
BP	GO:0051310	metaphase plate congression	14/1304	96/18870	0.0061169	0.0474413	0.0373586	AURKB/BIRC5/CCNB1/CDCA5/CDCA8/CDT1/CENPF/CHMP4C/KIF2C/KIFC1/NEK2/SPAG5/SPC24/SPC25	14	endotype3	up
BP	GO:0051315	attachment of mitotic spindle microtubules to kinetochore	8/359	21/18870	2.60364e-09	1.22585e-07	1.09477e-07	AURKB/BIRC5/CDCA8/CDT1/CENPE/KIF2C/NDC80/NUF2	8	endotype1	up
BP	GO:0051315	attachment of mitotic spindle microtubules to kinetochore	5/482	21/18870	0.000154449	0.00416914	0.00340585	AURKB/BIRC5/CDCA8/CDT1/KIF2C	5	endotype2	up
BP	GO:0051321	meiotic cell cycle	32/359	287/18870	7.86153e-16	6.14093e-14	5.48427e-14	ASPM/AURKA/BRCA2/BRIP1/CCNA1/CCNB2/CCNE1/CDC20/CDC25A/CDC25C/DMC1/EME1/ESPL1/EXO1/FBXO43/KIF18A/MND1/NCAPH/NDC80/NEK2/NUF2/PKMYT1/PLK1/PRDM7/RAD51/RAD51AP1/RAD54L/TOP2A/TRIP13/TTK/XRCC2/ZFP42	32	endotype1	up
BP	GO:0051321	meiotic cell cycle	23/482	287/18870	1.44257e-06	8.49115e-05	6.93659e-05	ASPM/CCNA1/CCNB2/CDC20/CDC25A/CDC25C/DMC1/ESPL1/EXO1/MND1/NCAPH/NEK2/PDE3A/PKMYT1/PLK1/PRDM7/RAD51/RAD54L/SLC26A8/TDRD9/TOP2A/TRIP13/TTK	23	endotype2	up
BP	GO:0051346	negative regulation of hydrolase activity	30/1304	218/18870	0.000234822	0.00451153	0.00355269	ANXA8/ANXA8L1/CDKN2D/CR1/CST7/DHCR24/ECM1/GAPDH/GAS6/HGF/IFI16/IFI6/LTF/MMP9/NAIP/NOL3/PLIN5/PLXNB3/PTX3/SERPINA1/SERPINB1/SERPINB10/SERPINE1/SERPING1/SFN/SORT1/TIMP1/TIMP2/TIMP3/TIMP4	30	endotype3	up
BP	GO:0051347	positive regulation of transferase activity	17/359	414/18870	0.00257466	0.0381751	0.0340929	AURKB/AXL/CDC20/CENPE/CLSPN/DSCC1/DYNAP/IGF1/KIF14/LEP/MET/NEK2/NTRK3/PLK1/TLR3/TPX2/UBE2C	17	endotype1	up
BP	GO:0051347	positive regulation of transferase activity	21/482	414/18870	0.00235651	0.033969	0.0277499	ADRA2A/AURKB/CDC20/CLSPN/CLU/EGF/ELANE/FGF2/IGF1/ITGB3/LEP/LTF/MET/NEK2/NTRK3/PDGFA/PLK1/SLC8A2/TEK/TPX2/UBE2C	21	endotype2	up
BP	GO:0051347	positive regulation of transferase activity	47/1304	414/18870	0.000546524	0.00856117	0.00674166	ADAM9/ADRA2A/ANG/AURKB/AZU1/CAMKK2/CCND3/CDC20/CLSPN/CLU/CSF1/DYNAP/EGF/ELANE/FCGR1A/FGF2/FGFR4/FGR/FLT3/GAS6/IGF1/ITGB3/LEP/LILRA5/LTF/MERTK/MET/NCF1/NEK2/NTRK3/PDGFA/PDGFC/PLK1/PRKCD/RALB/S100A12/SLC11A1/SLC8A2/SRCIN1/TEK/TLR4/TPX2/TREM2/TXN/TYRO3/UBE2C/UBE2S	47	endotype3	up
BP	GO:0051382	kinetochore assembly	5/359	17/18870	1.24249e-05	0.000344391	0.000307565	CENPA/CENPE/CENPF/CENPW/DLGAP5	5	endotype1	up
BP	GO:0051383	kinetochore organization	7/359	21/18870	7.86564e-08	3.0038e-06	2.6826e-06	CENPA/CENPE/CENPF/CENPW/DLGAP5/NDC80/NUF2	7	endotype1	up
BP	GO:0051384	response to glucocorticoid	17/1304	127/18870	0.00651167	0.0496616	0.039107	AANAT/ADAM9/ADM/ALPL/ANXA3/ASS1/CFLAR/CYP1B1/FAM107A/FLT3/FOSL1/IGFBP2/IL10/IL1RN/MAOB/SDC1/TYMS	17	endotype3	up
BP	GO:0051445	regulation of meiotic cell cycle	10/359	66/18870	4.48872e-07	1.57426e-05	1.40592e-05	ASPM/CDC20/CDC25A/CDC25C/FBXO43/PKMYT1/PRDM7/RAD51AP1/TRIP13/TTK	10	endotype1	up
BP	GO:0051445	regulation of meiotic cell cycle	9/482	66/18870	4.36662e-05	0.00158169	0.00129211	ASPM/CDC20/CDC25A/CDC25C/PDE3A/PKMYT1/PRDM7/TRIP13/TTK	9	endotype2	up
BP	GO:0051446	positive regulation of meiotic cell cycle	4/359	27/18870	0.00159932	0.0255668	0.0228329	CDC25A/CDC25C/PRDM7/RAD51AP1	4	endotype1	up
BP	GO:0051447	negative regulation of meiotic cell cycle	4/359	17/18870	0.000251999	0.00499399	0.00445998	FBXO43/PKMYT1/TRIP13/TTK	4	endotype1	up
BP	GO:0051480	regulation of cytosolic calcium ion concentration	11/1304	59/18870	0.00212564	0.0229369	0.0180621	CALB1/CAV1/CAV2/CNGB1/CNR1/FZD9/GPER1/P2RX1/P2RY1/RYR2/SLC8A2	11	endotype3	up
BP	GO:0051607	defense response to virus	17/359	334/18870	0.000242378	0.00492931	0.00440221	CXCL10/DEFA1B/IFI27/IFI44L/IFI6/IFIT1/IFIT3/ISG15/MX1/OAS1/OAS2/OAS3/OASL/RSAD2/RTP4/TLR3/USP18	17	endotype1	up
BP	GO:0051607	defense response to virus	25/482	334/18870	1.76528e-06	9.71589e-05	7.9371e-05	APOBEC3B/CXCL10/DEFA1B/DEFA3/HERC5/IFI27/IFI44L/IFI6/IFIT1/IFIT1B/IFIT3/IFITM3/IRF7/ISG15/MX1/OAS1/OAS2/OAS3/OASL/PLSCR1/RNASE2/RSAD2/RTP4/TRIM6/USP18	25	endotype2	up
BP	GO:0051607	defense response to virus	60/1304	334/18870	6.743e-12	1.86345e-09	1.46741e-09	AIM2/APOBEC3A/APOBEC3B/AZU1/BST2/CXCL10/DDX60/DDX60L/DEFA1/DEFA1B/DEFA3/DHX58/EIF2AK2/EXOSC4/FADD/GBP1/HERC5/IFI16/IFI27/IFI44L/IFI6/IFIT1/IFIT2/IFIT3/IFITM1/IFITM2/IFITM3/IFNGR2/IL10RB/IL27/IRF7/ISG15/MEFV/MX1/MX2/MYD88/NLRP6/OAS1/OAS2/OAS3/OASL/PARP9/PLSCR1/PML/RNASE2/RNF135/RSAD2/RTP4/TBKBP1/TLR2/TLR9/TREM2/TRIM21/TRIM22/TRIM25/TRIM6/USP18/ZBP1/ZC3H12A/ZDHHC12	60	endotype3	up
BP	GO:0051653	spindle localization	7/359	62/18870	0.000170296	0.00361301	0.00322666	ASPM/CENPA/ESPL1/INSC/NDC80/PLK1/SPAG5	7	endotype1	up
BP	GO:0051656	establishment of organelle localization	24/359	469/18870	1.21852e-05	0.000340491	0.000304082	AURKB/BIRC5/CCNB1/CDCA5/CDCA8/CDT1/CENPA/CENPE/CENPF/ESPL1/INSC/KIF14/KIF18A/KIF2C/KIFC1/NDC80/NEK2/NUF2/PLK1/SDC1/SPAG5/SPC24/SPC25/UCHL1	24	endotype1	up
BP	GO:0051701	biological process involved in interaction with host	13/482	211/18870	0.00311817	0.0410397	0.0335261	CAV1/CAV2/CDK1/IFIT1/IFITM3/INHBB/ITGB3/LTF/LY6E/MOG/PLSCR1/SIGLEC1/TRIM6	13	endotype2	up
BP	GO:0051701	biological process involved in interaction with host	33/1304	211/18870	8.53656e-06	0.000329165	0.000259207	CAV1/CAV2/CDK1/CHMP4C/CLDN9/CLEC5A/CR1/GAS6/GYPA/HSPA1A/HSPA1B/IFIT1/IFITM1/IFITM2/IFITM3/INHBB/ITGB3/ITGB5/LGALS1/LTF/LY6E/MOG/PGLYRP1/PLSCR1/PTX3/SELPLG/SIGLEC1/TMPRSS2/TRIM21/TRIM22/TRIM25/TRIM6/TYRO3	33	endotype3	up
BP	GO:0051702	biological process involved in interaction with symbiont	10/482	121/18870	0.00108737	0.0193625	0.0158176	CAMP/CAV2/CCL8/CTSG/DEFA1B/ELANE/HPN/IFI27/LTF/PF4	10	endotype2	up
BP	GO:0051702	biological process involved in interaction with symbiont	21/1304	121/18870	7.85706e-05	0.00196926	0.00155074	APOL1/ARG1/AZU1/CAMP/CAV2/CTSG/DEFA1/DEFA1B/ELANE/FN1/GAPDH/HPN/IFI27/LTF/MYD88/NLRP6/PF4/PTX3/SAP30/STOM/ZC3H12A	21	endotype3	up
BP	GO:0051781	positive regulation of cell division	10/359	94/18870	1.2005e-05	0.000338207	0.000302042	AURKB/BIRC5/CDC6/CDCA8/CIT/FGF7/KIF14/KIF23/MACC1/VEGFC	10	endotype1	up
BP	GO:0051781	positive regulation of cell division	8/482	94/18870	0.00279344	0.0380663	0.0310971	AURKB/BIRC5/CDC6/CDCA8/CIT/FGF2/PDGFA/VEGFC	8	endotype2	up
BP	GO:0051781	positive regulation of cell division	14/1304	94/18870	0.00506232	0.0411099	0.0323728	AURKB/BIRC5/CDC6/CDCA8/CIT/FGF2/MDK/OSM/PDGFA/PDGFC/PPBP/TAL1/TGFA/VEGFC	14	endotype3	up
BP	GO:0051782	negative regulation of cell division	4/359	17/18870	0.000251999	0.00499399	0.00445998	ASPM/AURKB/E2F7/E2F8	4	endotype1	up
BP	GO:0051782	negative regulation of cell division	4/482	17/18870	0.000768011	0.0148622	0.0121413	ASPM/AURKB/E2F7/E2F8	4	endotype2	up
BP	GO:0051783	regulation of nuclear division	31/359	146/18870	8.47582e-24	3.23682e-21	2.8907e-21	AURKA/AURKB/BIRC5/BUB1/BUB1B/CAV2/CCNB1/CDC20/CDC25C/CDCA2/CDCA8/CENPF/CHEK1/DLGAP5/ESPL1/FBXO43/IGF1/MKI67/NDC80/NEK2/NUF2/PKMYT1/PLK1/PRDM7/RAD51AP1/SPC24/SPC25/TRIP13/TTK/UBE2C/ZWINT	31	endotype1	up
BP	GO:0051783	regulation of nuclear division	28/482	146/18870	5.92348e-17	5.02074e-14	4.10154e-14	AURKB/BIRC5/BUB1/BUB1B/CAV2/CCNB1/CDC20/CDC25C/CDCA2/CDCA8/CENPF/CHEK1/DLGAP5/EGF/ESPL1/IGF1/MKI67/NEK2/PDE3A/PKMYT1/PLK1/PRDM7/SPC24/SPC25/TRIP13/TTK/UBE2C/ZWINT	28	endotype2	up
BP	GO:0051783	regulation of nuclear division	31/1304	146/18870	1.55912e-08	1.79104e-06	1.41039e-06	AURKB/BIRC5/BUB1/BUB1B/CAV2/CCNB1/CDC20/CDC25C/CDCA2/CDCA8/CDK5RAP2/CENPF/CHEK1/DLGAP5/DUSP1/EGF/ESPL1/IGF1/MKI67/NEK2/PDE3A/PKMYT1/PLK1/PRDM7/SPC24/SPC25/TGFA/TRIP13/TTK/UBE2C/ZWINT	31	endotype3	up
BP	GO:0051784	negative regulation of nuclear division	18/359	63/18870	8.28771e-17	1.01732e-14	9.08532e-15	AURKB/BIRC5/BUB1/BUB1B/CCNB1/CDC20/CDCA8/CENPF/CHEK1/FBXO43/NDC80/NUF2/PLK1/SPC24/SPC25/TRIP13/TTK/ZWINT	18	endotype1	up
BP	GO:0051784	negative regulation of nuclear division	15/482	63/18870	4.1077e-11	4.14487e-09	3.38602e-09	AURKB/BIRC5/BUB1/BUB1B/CCNB1/CDC20/CDCA8/CENPF/CHEK1/PLK1/SPC24/SPC25/TRIP13/TTK/ZWINT	15	endotype2	up
BP	GO:0051784	negative regulation of nuclear division	17/1304	63/18870	8.11369e-07	4.14249e-05	3.26208e-05	AURKB/BIRC5/BUB1/BUB1B/CCNB1/CDC20/CDCA8/CDK5RAP2/CENPF/CHEK1/DUSP1/PLK1/SPC24/SPC25/TRIP13/TTK/ZWINT	17	endotype3	up
BP	GO:0051785	positive regulation of nuclear division	8/359	60/18870	1.71443e-05	0.000456782	0.000407937	AURKA/CDC20/DLGAP5/ESPL1/IGF1/PRDM7/RAD51AP1/UBE2C	8	endotype1	up
BP	GO:0051785	positive regulation of nuclear division	7/482	60/18870	0.000814566	0.0154804	0.0126462	CDC20/DLGAP5/EGF/ESPL1/IGF1/PRDM7/UBE2C	7	endotype2	up
BP	GO:0051873	killing by host of symbiont cells	5/482	28/18870	0.000643734	0.0128686	0.0105126	CAMP/CTSG/DEFA1B/ELANE/PF4	5	endotype2	up
BP	GO:0051873	killing by host of symbiont cells	12/1304	28/18870	1.21357e-07	8.44106e-06	6.64707e-06	APOL1/ARG1/AZU1/CAMP/CTSG/DEFA1/DEFA1B/ELANE/GAPDH/MYD88/NLRP6/PF4	12	endotype3	up
BP	GO:0051897	positive regulation of protein kinase B signaling	23/1304	171/18870	0.00162665	0.0190011	0.0149628	EGF/F3/FGF2/FGR/FLT3/FN1/GAS6/GDF15/GPER1/HGF/HPSE/IGF1/LEP/MEIS3/NCF1/NTRK3/OSM/PDGFA/PDGFC/SELP/TEK/TREM2/TXN	23	endotype3	up
BP	GO:0051899	membrane depolarization	13/1304	80/18870	0.00316768	0.030697	0.0241729	CAV1/CNGB1/FZD9/IFI6/KCNJ2/NTSR1/SCN1B/SCN2B/SCN5A/SLC6A4/SLC8A1/TSPO/YWHAH	13	endotype3	up
BP	GO:0051983	regulation of chromosome segregation	27/359	131/18870	1.64968e-20	4.72496e-18	4.2197e-18	AURKB/BIRC5/BUB1/BUB1B/CCNB1/CDC20/CDC6/CDCA2/CDCA8/CDK1/CENPE/CENPF/DLGAP5/ESPL1/KIF2C/MKI67/NCAPG/NCAPH/NDC80/NUF2/PLK1/SPC24/SPC25/TRIP13/TTK/UBE2C/ZWINT	27	endotype1	up
BP	GO:0051983	regulation of chromosome segregation	25/482	131/18870	3.19805e-15	1.35534e-12	1.1072e-12	AURKB/BIRC5/BUB1/BUB1B/CCNB1/CDC20/CDC6/CDCA2/CDCA8/CDK1/CENPF/DLGAP5/ESPL1/KIF2C/MKI67/NCAPG/NCAPH/PLK1/PLSCR1/SPC24/SPC25/TRIP13/TTK/UBE2C/ZWINT	25	endotype2	up
BP	GO:0051983	regulation of chromosome segregation	30/1304	131/18870	4.1274e-09	5.89557e-07	4.64258e-07	AURKB/BIRC5/BUB1/BUB1B/CCNB1/CDC20/CDC6/CDCA2/CDCA8/CDK1/CDK5RAP2/CENPF/DLGAP5/DUSP1/ESPL1/HECW2/KIF2C/MKI67/NCAPG/NCAPH/PLK1/PLSCR1/RMI2/SMARCD3/SPC24/SPC25/TRIP13/TTK/UBE2C/ZWINT	30	endotype3	up
BP	GO:0051984	positive regulation of chromosome segregation	8/359	27/18870	2.57073e-08	1.03948e-06	9.28328e-07	AURKB/BIRC5/CCNB1/CDC6/CDCA8/CDK1/NCAPG/NCAPH	8	endotype1	up
BP	GO:0051984	positive regulation of chromosome segregation	8/482	27/18870	2.4766e-07	1.61474e-05	1.31912e-05	AURKB/BIRC5/CCNB1/CDC6/CDCA8/CDK1/NCAPG/NCAPH	8	endotype2	up
BP	GO:0051984	positive regulation of chromosome segregation	8/1304	27/18870	0.00034486	0.00603669	0.00475371	AURKB/BIRC5/CCNB1/CDC6/CDCA8/CDK1/NCAPG/NCAPH	8	endotype3	up
BP	GO:0051985	negative regulation of chromosome segregation	16/359	50/18870	5.7802e-16	4.62013e-14	4.12609e-14	AURKB/BIRC5/BUB1/BUB1B/CCNB1/CDC20/CDCA8/CENPF/NDC80/NUF2/PLK1/SPC24/SPC25/TRIP13/TTK/ZWINT	16	endotype1	up
BP	GO:0051985	negative regulation of chromosome segregation	14/482	50/18870	1.68756e-11	1.93294e-09	1.57906e-09	AURKB/BIRC5/BUB1/BUB1B/CCNB1/CDC20/CDCA8/CENPF/PLK1/SPC24/SPC25/TRIP13/TTK/ZWINT	14	endotype2	up
BP	GO:0051985	negative regulation of chromosome segregation	16/1304	50/18870	1.28591e-07	8.44106e-06	6.64707e-06	AURKB/BIRC5/BUB1/BUB1B/CCNB1/CDC20/CDCA8/CDK5RAP2/CENPF/DUSP1/PLK1/SPC24/SPC25/TRIP13/TTK/ZWINT	16	endotype3	up
BP	GO:0051987	positive regulation of attachment of spindle microtubules to kinetochore	4/359	11/18870	3.825e-05	0.00092887	0.000829543	AURKB/BIRC5/CCNB1/CDCA8	4	endotype1	up
BP	GO:0051987	positive regulation of attachment of spindle microtubules to kinetochore	4/482	11/18870	0.000120292	0.00335393	0.00273989	AURKB/BIRC5/CCNB1/CDCA8	4	endotype2	up
BP	GO:0051987	positive regulation of attachment of spindle microtubules to kinetochore	4/1304	11/18870	0.00505348	0.0411099	0.0323728	AURKB/BIRC5/CCNB1/CDCA8	4	endotype3	up
BP	GO:0051988	regulation of attachment of spindle microtubules to kinetochore	6/359	21/18870	1.93838e-06	5.84404e-05	5.21913e-05	AURKB/BIRC5/CCNB1/CDCA8/NEK2/SPAG5	6	endotype1	up
BP	GO:0051988	regulation of attachment of spindle microtubules to kinetochore	5/482	21/18870	0.000154449	0.00416914	0.00340585	AURKB/BIRC5/CCNB1/CDCA8/NEK2	5	endotype2	up
BP	GO:0051988	regulation of attachment of spindle microtubules to kinetochore	6/1304	21/18870	0.0023696	0.0248403	0.019561	AURKB/BIRC5/CCNB1/CDCA8/NEK2/SPAG5	6	endotype3	up
BP	GO:0052372	modulation by symbiont of entry into host	12/1304	56/18870	0.000365882	0.00628497	0.00494922	CAV1/IFITM1/IFITM2/IFITM3/LGALS1/LY6E/PTX3/TMPRSS2/TRIM21/TRIM22/TRIM25/TRIM6	12	endotype3	up
BP	GO:0052547	regulation of peptidase activity	42/1304	312/18870	2.52875e-05	0.000805986	0.000634689	AIM2/ANXA8/ANXA8L1/ASPH/CAV1/CDKN2D/CR1/CST7/CTSD/DHCR24/DLC1/ECM1/F3/FADD/GAPDH/GAS6/GPER1/GRN/HGF/IFI16/IFI6/LTF/MEFV/MMP9/NAIP/NLRC4/NLRP12/NOL3/PPARG/S100A8/S100A9/SERPINA1/SERPINB1/SERPINB10/SERPINE1/SERPING1/SFN/TIMP1/TIMP2/TIMP3/TIMP4/TNFSF10	42	endotype3	up
BP	GO:0052548	regulation of endopeptidase activity	39/1304	288/18870	4.24931e-05	0.00122674	0.000966019	AIM2/ANXA8/ANXA8L1/ASPH/CDKN2D/CR1/CST7/CTSD/DHCR24/DLC1/F3/FADD/GAPDH/GAS6/GPER1/HGF/IFI16/IFI6/LTF/MEFV/MMP9/NAIP/NLRC4/NLRP12/NOL3/PPARG/S100A8/S100A9/SERPINA1/SERPINB1/SERPINB10/SERPINE1/SERPING1/SFN/TIMP1/TIMP2/TIMP3/TIMP4/TNFSF10	39	endotype3	up
BP	GO:0055006	cardiac cell development	8/482	93/18870	0.00261262	0.0366077	0.0299055	ADRA1A/ALPK3/BVES/CDK1/FHL2/IGF1/INHBA/PRKG1	8	endotype2	up
BP	GO:0055017	cardiac muscle tissue growth	8/482	89/18870	0.00197885	0.0302756	0.0247328	ADRA1A/CDK1/FGF2/IGF1/PRKG1/RBP4/TP73/ZFPM2	8	endotype2	up
BP	GO:0055074	calcium ion homeostasis	41/1304	331/18870	0.000203206	0.0041373	0.00325799	ALPL/ATP2C2/CALB1/CASR/CAV1/CAV2/CCR1/CNGB1/CNR1/CTRC/CXCL10/ELANE/F2RL3/FAM20A/FGF2/FZD9/GP1BA/GP9/GPER1/GRINA/ITGB3/KEL/KL/MICU1/NOL3/NTSR1/P2RX1/P2RY1/PLCH1/PML/RYR2/SLC24A3/SLC8A1/SLC8A2/SLC8A3/TMEM38A/TRPM2/TRPV5/WNK4/XCR1/XK	41	endotype3	up
BP	GO:0055094	response to lipoprotein particle	8/1304	39/18870	0.00456219	0.0385827	0.0303827	ABCA1/CASR/CES1/FCER1G/MYD88/PPARG/TLR4/TREM2	8	endotype3	up
BP	GO:0060047	heart contraction	30/1304	243/18870	0.00144204	0.0175527	0.0138222	ADM/ADM2/BVES/CAV1/EDNRB/EHD3/EPAS1/EXT1/FGF13/IRX3/JUP/KCNE1/KCNG2/KCNJ2/KCNN2/MAP2K6/MYBPC3/NOS1AP/PDE5A/RYR2/SCN1B/SCN2B/SCN5A/SHOX2/SLC8A1/SLC8A2/SLC8A3/SLC9A1/TMEM38A/ZC3H12A	30	endotype3	up
BP	GO:0060048	cardiac muscle contraction	19/1304	139/18870	0.00330369	0.0317362	0.0249913	CAV1/EHD3/FGF13/JUP/KCNE1/KCNJ2/KCNN2/MAP2K6/MYBPC3/NOS1AP/PDE5A/RYR2/SCN1B/SCN2B/SCN5A/SLC8A1/SLC9A1/TMEM38A/ZC3H12A	19	endotype3	up
BP	GO:0060070	canonical Wnt signaling pathway	17/482	316/18870	0.00329075	0.0426489	0.0348407	ASPM/BAMBI/CAV1/DAAM2/EDNRB/EGF/FGF2/FZD9/GPC5/HESX1/IGFBP2/JUP/KREMEN1/SDC1/SFRP1/WNT11/WNT5B	17	endotype2	up
BP	GO:0060142	regulation of syncytium formation by plasma membrane fusion	11/1304	30/18870	2.63924e-06	0.000120271	9.47095e-05	ADAM9/CFLAR/CXCL10/EHD2/FLOT1/GCM1/GDF15/IL4R/MAPK14/TNFSF14/TREM2	11	endotype3	up
BP	GO:0060143	positive regulation of syncytium formation by plasma membrane fusion	9/1304	24/18870	1.76694e-05	0.00061664	0.000485585	ADAM9/EHD2/FLOT1/GCM1/GDF15/IL4R/MAPK14/TNFSF14/TREM2	9	endotype3	up
CC	GO:0060205	cytoplasmic vesicle lumen	33/499	325/19886	1.03876e-11	1.2617e-09	9.94325e-10	AOC1/CAMP/CLU/CRISP3/CTSG/DEFA1B/DEFA3/DEFA4/EGF/ELANE/GGH/HP/IGF1/JUP/LCN2/LGALS3BP/LTF/MMP8/MMRN1/MPO/OLFM4/PDGFA/PF4/PROS1/PRTN3/RNASE2/RNASE3/SERPINE1/SERPING1/TCN1/TIMP3/TXNDC5/VEGFC	33	endotype2	up
CC	GO:0060205	cytoplasmic vesicle lumen	88/1378	325/19886	1.1847e-29	2.75122e-27	2.28381e-27	ACTN1/ALOX5/AOC1/ARG1/AZU1/BPI/CAMP/CDA/CHIT1/CLU/CRISP3/CRISPLD2/CTSA/CTSD/CTSG/CXCL1/DEFA1/DEFA1B/DEFA3/DEFA4/ECM1/EGF/ELANE/F5/FERMT3/FGR/FN1/FOLR3/GAS6/GCA/GGH/GRN/GTPBP2/GYG1/HGF/HK3/HP/HPSE/HSPA6/IGF1/JUP/LCN2/LGALS3BP/LRG1/LTF/MAPK14/MMP8/MMRN1/MPO/OLFM4/ORM1/ORM2/OSCAR/PADI2/PDGFA/PF4/PGLYRP1/PKM/PLAC8/PPBP/PRKCD/PROS1/PRTN3/PTX3/PYGL/QPCT/QSOX1/RETN/RNASE2/RNASE3/S100A11/S100A12/S100A8/S…	88	endotype3	up
BP	GO:0060245	detection of cell density	4/1304	10/18870	0.00340053	0.0320522	0.0252401	DACH1/FAP/TSPO/YAP1	4	endotype3	up
BP	GO:0060326	cell chemotaxis	19/482	325/18870	0.000740233	0.0144567	0.01181	C3AR1/CCL2/CCL25/CCL8/CTSG/CXCL10/CXCL11/CYP19A1/DEFA1B/EDNRB/FGF2/IL10/MET/MMP2/PF4/PF4V1/PLXNB3/SERPINE1/VEGFC	19	endotype2	up
BP	GO:0060326	cell chemotaxis	55/1304	325/18870	5.22699e-10	1.06747e-07	8.40598e-08	ALOX5/AZU1/BST1/C3AR1/C5AR1/CCR1/CCRL2/CKLF/CSF1/CSF3R/CTSG/CXCL1/CXCL10/CXCR1/CXCR2/CYP19A1/DDT/DEFA1/DEFA1B/DOCK4/DUSP1/EDNRB/FCER1G/FFAR2/FGF2/FPR2/GAS6/HGF/HMGB2/HSD3B7/IL10/IL17RA/ITGA1/ITGA9/MDK/MET/MMP2/PADI2/PF4/PF4V1/PLXNB3/PPBP/PRKCD/RAB13/RHOG/S100A12/S100A8/S100A9/SERPINE1/SPI1/TNFAIP6/TNFSF14/TRPM2/VEGFC/XCR1	55	endotype3	up
BP	GO:0060337	type I interferon signaling pathway	9/482	82/18870	0.000241165	0.00597694	0.00488268	IFI27/IFITM3/IRF7/ISG15/OAS1/OAS2/OAS3/TRIM6/USP18	9	endotype2	up
BP	GO:0060337	type I interferon signaling pathway	18/1304	82/18870	9.64126e-06	0.000366634	0.000288713	DCST1/FADD/HDAC4/IFI27/IFITM1/IFITM2/IFITM3/IRF7/ISG15/MYD88/OAS1/OAS2/OAS3/RBM47/TBKBP1/TRIM6/USP18/ZBP1	18	endotype3	up
BP	GO:0060338	regulation of type I interferon-mediated signaling pathway	6/482	44/18870	0.000834224	0.0156435	0.0127795	IRF7/ISG15/OAS1/OAS3/TRIM6/USP18	6	endotype2	up
BP	GO:0060338	regulation of type I interferon-mediated signaling pathway	10/1304	44/18870	0.000682243	0.0103065	0.00811608	DCST1/FADD/IRF7/ISG15/OAS1/OAS3/RBM47/TRIM6/USP18/ZBP1	10	endotype3	up
BP	GO:0060339	negative regulation of type I interferon-mediated signaling pathway	4/359	22/18870	0.000718459	0.012908	0.0115277	ISG15/OAS1/OAS3/USP18	4	endotype1	up
BP	GO:0060339	negative regulation of type I interferon-mediated signaling pathway	4/482	22/18870	0.00213358	0.0322145	0.0263167	ISG15/OAS1/OAS3/USP18	4	endotype2	up
BP	GO:0060343	trabecula formation	5/482	26/18870	0.000449357	0.00976604	0.00797807	FHL2/MMP2/RBP4/SFRP1/TEK	5	endotype2	up
BP	GO:0060419	heart growth	8/482	97/18870	0.00339497	0.0429489	0.0350858	ADRA1A/CDK1/FGF2/IGF1/PRKG1/RBP4/TP73/ZFPM2	8	endotype2	up
BP	GO:0060670	branching involved in labyrinthine layer morphogenesis	5/1304	13/18870	0.00125886	0.0159205	0.0125369	ADM/GCM1/IL10/SOCS3/ST14	5	endotype3	up
BP	GO:0060707	trophoblast giant cell differentiation	3/359	12/18870	0.00132227	0.0217447	0.0194195	E2F7/E2F8/PLK4	3	endotype1	up
BP	GO:0060713	labyrinthine layer morphogenesis	6/1304	22/18870	0.00307	0.029994	0.0236193	ADM/GCM1/GJB5/IL10/SOCS3/ST14	6	endotype3	up
BP	GO:0060759	regulation of response to cytokine stimulus	35/1304	183/18870	3.22307e-08	3.20537e-06	2.52413e-06	AGPAT2/ARG1/CAV1/CCDC3/CSF1/DCST1/ECM1/FADD/GAS6/HSPA1A/HSPA1B/IL1R1/IL1R2/IL1RN/IRAK2/IRAK3/IRF7/ISG15/LRRC70/MMP8/NAIP/NLRP6/OAS1/OAS3/PADI2/PARP9/PPARG/RBM47/TLR2/TLR4/TNFRSF1A/TREM2/TRIM6/USP18/ZBP1	35	endotype3	up
BP	GO:0060760	positive regulation of response to cytokine stimulus	18/1304	67/18870	4.15907e-07	2.2706e-05	1.78803e-05	AGPAT2/CSF1/FADD/GAS6/HSPA1A/HSPA1B/IL1R1/IRF7/LRRC70/MMP8/NLRP6/PARP9/RBM47/TLR2/TLR4/TREM2/TRIM6/ZBP1	18	endotype3	up
BP	GO:0060761	negative regulation of response to cytokine stimulus	17/1304	94/18870	0.000219795	0.00428251	0.00337235	ARG1/CAV1/CCDC3/DCST1/ECM1/GAS6/IL1R2/IL1RN/IRAK3/ISG15/NAIP/OAS1/OAS3/PADI2/PPARG/TREM2/USP18	17	endotype3	up
BP	GO:0061008	hepaticobiliary system development	10/482	145/18870	0.0041322	0.0496099	0.0405273	ASS1/CYP1A1/E2F7/E2F8/HPN/IL10/MET/PTPN3/TYMS/UPB1	10	endotype2	up
BP	GO:0061041	regulation of wound healing	13/482	133/18870	3.68895e-05	0.00135946	0.00111057	ADRA2A/CAV1/EPHB2/FAP/FGF2/GP1BA/MMRN1/PDGFA/PRKG1/PROS1/SERPINE1/SERPING1/WFDC1	13	endotype2	up
BP	GO:0061041	regulation of wound healing	28/1304	133/18870	9.26091e-08	6.69411e-06	5.27141e-06	ADRA2A/ALOX12/ALOX5/CAV1/CEACAM1/EMILIN2/EPHB2/F12/F3/FAP/FGF2/GP1BA/HPSE/INSL3/MMRN1/MYLK/PDGFA/PRKCD/PRKG1/PROS1/SERPINE1/SERPING1/ST3GAL4/TBXA2R/TFPI/TNFRSF12A/VIL1/WFDC1	28	endotype3	up
BP	GO:0061045	negative regulation of wound healing	10/482	75/18870	2.01928e-05	0.000806511	0.000658855	FAP/FGF2/GP1BA/MMRN1/PDGFA/PRKG1/PROS1/SERPINE1/SERPING1/WFDC1	10	endotype2	up
BP	GO:0061045	negative regulation of wound healing	16/1304	75/18870	4.31876e-05	0.00124029	0.000976692	ALOX12/ALOX5/CEACAM1/F12/FAP/FGF2/GP1BA/MMRN1/PDGFA/PRKCD/PRKG1/PROS1/SERPINE1/SERPING1/TFPI/WFDC1	16	endotype3	up
MF	GO:0061135	endopeptidase regulator activity	25/1339	184/18496	0.00172327	0.0449817	0.0390235	AIM2/BIRC5/BST2/COL7A1/CST7/GAPDH/LTF/NAIP/NLRC4/PI3/PROS1/PTTG1/SERPINA1/SERPINB1/SERPINB10/SERPINE1/SERPING1/SLPI/SPINK8/TFPI/TIMP1/TIMP2/TIMP3/TIMP4/WFDC1	25	endotype3	up
BP	GO:0061337	cardiac conduction	15/1304	97/18870	0.0026218	0.026811	0.0211128	CAV1/EHD3/IRX3/JUP/KCNE1/KCNJ2/KCNN2/RYR2/SCN1B/SCN2B/SCN5A/SLC8A1/SLC8A2/SLC8A3/SLC9A1	15	endotype3	up
BP	GO:0061351	neural precursor cell proliferation	13/482	166/18870	0.000348095	0.00806135	0.00658547	ASPM/EGF/FGF13/FGF2/FZD9/HAPLN4/MELK/NES/NR2E1/SHCBP1/TEAD3/VEGFC/WDR62	13	endotype2	up
BP	GO:0061458	reproductive system development	17/482	309/18870	0.0026173	0.0366077	0.0299055	ALOX15B/ASPM/CYP19A1/DHCR24/DMC1/FST/HESX1/INHBA/INHBB/LEP/MMP2/PCYT1B/PTPRN/RBP4/SDC1/SFRP1/ZFPM2	17	endotype2	up
BP	GO:0061640	cytoskeleton-dependent cytokinesis	13/359	117/18870	3.58859e-07	1.28479e-05	1.1474e-05	ANLN/AURKB/BIRC5/CDCA8/CENPA/CEP55/CIT/ESPL1/IQGAP3/KIF20A/KIF23/KIF4A/PLK1	13	endotype1	up
BP	GO:0061640	cytoskeleton-dependent cytokinesis	12/482	117/18870	4.54983e-05	0.00162035	0.0013237	ANLN/AURKB/BIRC5/CDCA8/CENPA/CEP55/CIT/ESPL1/IQGAP3/KIF20A/KIF4A/PLK1	12	endotype2	up
BP	GO:0061687	detoxification of inorganic compound	6/1304	22/18870	0.00307	0.029994	0.0236193	ABCB6/MT1E/MT1F/MT2A/SLC11A1/TXN	6	endotype3	up
CC	GO:0061702	inflammasome complex	6/1378	17/19886	0.000696716	0.00924424	0.00767372	AIM2/CASP5/MEFV/NAIP/NLRC4/NLRP6	6	endotype3	up
BP	GO:0061756	leukocyte adhesion to vascular endothelial cell	12/1304	58/18870	0.000514131	0.0081503	0.00641811	ALOX5/ELANE/EXT1/FUT7/GP1BA/LEP/LRG1/MDK/SELL/SELP/SELPLG/ST3GAL4	12	endotype3	up
MF	GO:0061809	NAD+ nucleotidase, cyclic ADP-ribose generating	8/1339	16/18496	5.61923e-06	0.000577674	0.000501157	BST1/IL18R1/IL18RAP/IL1R1/IL1RL1/IL1RL2/TLR2/TLR4	8	endotype3	up
BP	GO:0061844	antimicrobial humoral immune response mediated by antimicrobial peptide	11/482	83/18870	8.28859e-06	0.000365907	0.000298916	CAMP/CXCL10/CXCL11/DEFA1B/DEFA3/DEFA4/ELANE/LTF/PF4/PF4V1/RNASE3	11	endotype2	up
BP	GO:0061844	antimicrobial humoral immune response mediated by antimicrobial peptide	18/1304	83/18870	1.15251e-05	0.000426508	0.000335862	ANG/CAMP/CXCL1/CXCL10/DEFA1/DEFA1B/DEFA3/DEFA4/ELANE/GAPDH/LTF/PF4/PF4V1/PGLYRP1/PPBP/RNASE3/S100A12/S100A9	18	endotype3	up
BP	GO:0061900	glial cell activation	12/1304	57/18870	0.000434706	0.00721979	0.00568536	AZU1/C1QA/C5AR1/CLU/CST7/GRN/IFNGR2/ITGAM/MMP8/TLR2/TLR9/TREM2	12	endotype3	up
BP	GO:0061982	meiosis I cell cycle process	22/359	136/18870	1.3108e-14	8.83376e-13	7.88915e-13	AURKA/BRCA2/BRIP1/CCNA1/CCNB2/CCNE1/CDC20/CDC25A/CDC25C/DMC1/EME1/ESPL1/MND1/NDC80/PKMYT1/PLK1/PRDM7/RAD51/RAD51AP1/RAD54L/TOP2A/TRIP13	22	endotype1	up
BP	GO:0061982	meiosis I cell cycle process	16/482	136/18870	4.01483e-07	2.50218e-05	2.04408e-05	CCNA1/CCNB2/CDC20/CDC25A/CDC25C/DMC1/ESPL1/MND1/PKMYT1/PLK1/PRDM7/RAD51/RAD54L/TDRD9/TOP2A/TRIP13	16	endotype2	up
BP	GO:0061982	meiosis I cell cycle process	19/1304	136/18870	0.00257607	0.0265008	0.0208686	CCNA1/CCNB2/CDC20/CDC25A/CDC25C/DMC1/ESPL1/M1AP/MND1/PKMYT1/PLK1/PRDM7/PTTG1/RAD51/RAD54L/SYCE3/TDRD9/TOP2A/TRIP13	19	endotype3	up
CC	GO:0062023	collagen-containing extracellular matrix	31/499	429/19886	1.52356e-07	4.43004e-06	3.49123e-06	ADAMTS2/ANXA8/C1QB/C1QC/CLU/COL1A2/COL23A1/COL4A1/CTSG/DEFA1B/EGFL7/ELANE/GPC5/HAPLN4/LGALS3BP/LTBP1/MMP2/MMP8/MMP9/MMRN1/PCSK6/PF4/PLSCR1/PRELP/PRTN3/SERPINE1/SERPING1/SFRP1/TGFB1I1/TIMP3/WNT5B	31	endotype2	up
CC	GO:0062023	collagen-containing extracellular matrix	71/1378	429/19886	5.45692e-12	2.28351e-10	1.89556e-10	ADAMTS2/ADAMTS3/ADAMTSL4/AGRN/ANG/ANXA8/C1QA/C1QB/C1QC/CLU/COL17A1/COL23A1/COL24A1/COL4A1/COL7A1/COL9A2/COL9A3/CTSD/CTSG/DEFA1/DEFA1B/ECM1/EGFL7/ELANE/EMILIN2/F12/F3/FBN1/FN1/FREM2/GDF15/HAPLN4/HMCN1/HTRA1/ITGB4/LGALS1/LGALS3BP/LOXL1/LTBP1/MARCO/MDK/MEGF9/MMP2/MMP8/MMP9/MMRN1/ORM1/ORM2/PCSK6/PF4/PKM/PLSCR1/PRELP/PRTN3/S100A6/S100A8/S100A9/SEMA3B/SERPINA1/SERPINB1/SERPINE1/SERPING1/SFRP1/SLPI/SPAR…	71	endotype3	up
BP	GO:0062207	regulation of pattern recognition receptor signaling pathway	25/1304	145/18870	1.92075e-05	0.000653452	0.000514573	CAV1/CD14/DDX60/DHX58/EIF2AK2/FLOT1/HSPA1A/HSPA1B/IFI35/IRAK3/IRF7/LILRA2/LTF/MEFV/MYD88/NLRP6/OASL/RSAD2/SMPDL3B/TLR4/TLR9/TREM2/TREML4/TYRO3/ZDHHC12	25	endotype3	up
BP	GO:0062208	positive regulation of pattern recognition receptor signaling pathway	15/1304	64/18870	2.30155e-05	0.000746514	0.000587857	CAV1/CD14/DDX60/DHX58/FLOT1/HSPA1A/HSPA1B/IFI35/LTF/MYD88/OASL/RSAD2/TLR4/TLR9/TREML4	15	endotype3	up
BP	GO:0065004	protein-DNA complex assembly	13/359	240/18870	0.000723015	0.012908	0.0115277	CDC45/CDT1/CENPA/CENPE/CENPF/CENPI/CENPW/DLGAP5/DMC1/HJURP/MCM2/OIP5/RAD51	13	endotype1	up
BP	GO:0070050	neuron cellular homeostasis	11/1304	63/18870	0.00363347	0.0328585	0.0258751	AIM2/ATP6V0D1/ATP6V1C1/CA2/CALB1/CNR1/MAP1A/P2RX1/P2RY1/SLC8A2/TYRO3	11	endotype3	up
BP	GO:0070098	chemokine-mediated signaling pathway	9/482	91/18870	0.000527065	0.0109495	0.00894487	CCL2/CCL25/CCL8/CXCL10/CXCL11/GPR17/MPL/PF4/PF4V1	9	endotype2	up
BP	GO:0070098	chemokine-mediated signaling pathway	14/1304	91/18870	0.00375969	0.0333832	0.0262882	CCR1/CCRL2/CXCL1/CXCL10/CXCR1/CXCR2/GPR17/MPL/PADI2/PF4/PF4V1/PPBP/TREM2/XCR1	14	endotype3	up
BP	GO:0070192	chromosome organization involved in meiotic cell cycle	7/359	65/18870	0.000229609	0.00469742	0.00419512	BRIP1/CCNE1/DMC1/MND1/NCAPH/RAD51/TRIP13	7	endotype1	up
BP	GO:0070252	actin-mediated cell contraction	16/1304	105/18870	0.00224269	0.0239191	0.0188356	CAV1/EPDR1/FGF13/JUP/KCNE1/KCNJ2/KCNN2/MYBPC3/NOS1AP/PDPN/RYR2/SCN1B/SCN2B/SCN5A/SLC9A1/VIL1	16	endotype3	up
BP	GO:0070269	pyroptosis	12/1304	37/18870	4.1241e-06	0.000172275	0.000135661	AIM2/ELANE/GBP1/GSDMC/IFI27/MEFV/NAIP/NLRC4/NLRP6/TREM2/TRIM21/ZBP1	12	endotype3	up
BP	GO:0070365	hepatocyte differentiation	3/359	15/18870	0.00262127	0.0381751	0.0340929	CPS1/E2F7/E2F8	3	endotype1	up
BP	GO:0070371	ERK1 and ERK2 cascade	40/1304	336/18870	0.000543475	0.00853767	0.00672315	C5AR1/CASR/CCR1/CDK1/CEACAM1/CFLAR/DAB2/DDT/EGF/EPHB2/FGF2/FGFR4/FN1/FPR2/GAS6/GBP1/GLIPR2/GPER1/GRB10/HESX1/IGF1/INHBA/IQGAP3/ITGB3/MARCO/NECAB2/NLRP12/NLRP6/OPRM1/P2RY1/PDGFA/PDGFC/SIRPA/TEK/TIMP3/TLR4/TLR9/TNFAIP8L3/TREM2/WNK4	40	endotype3	up
BP	GO:0070372	regulation of ERK1 and ERK2 cascade	34/1304	313/18870	0.00596375	0.0466442	0.0367308	C5AR1/CASR/CCR1/CEACAM1/CFLAR/DAB2/DDT/EPHB2/FGF2/FGFR4/FN1/FPR2/GAS6/GBP1/GLIPR2/GPER1/IGF1/INHBA/ITGB3/MARCO/NECAB2/NLRP12/NLRP6/OPRM1/P2RY1/PDGFA/PDGFC/SIRPA/TEK/TIMP3/TLR4/TLR9/TNFAIP8L3/TREM2	34	endotype3	up
BP	GO:0070391	response to lipoteichoic acid	5/1304	10/18870	0.000293737	0.00541694	0.00426567	CD14/MAPK14/TLR2/TLR4/TREM2	5	endotype3	up
BP	GO:0070498	interleukin-1-mediated signaling pathway	9/1304	32/18870	0.000229064	0.00443049	0.00348887	IL1R1/IL1R2/IL1RL2/IL1RN/IRAK2/IRAK3/MYD88/NFKBIA/ZBP1	9	endotype3	up
BP	GO:0070527	platelet aggregation	8/482	72/18870	0.000488517	0.0103517	0.00845649	CTSG/GP6/ITGB3/MMRN1/MYL9/PEAR1/PRKG1/SLC7A11	8	endotype2	up
BP	GO:0070527	platelet aggregation	18/1304	72/18870	1.32165e-06	6.50805e-05	5.12489e-05	ALOX12/CEACAM1/CLIC1/CTSG/EMILIN2/F2RL3/FERMT3/GP6/ITGB3/MMRN1/MYL9/PDPN/PEAR1/PRKCD/PRKG1/SLC6A4/SLC7A11/TYRO3	18	endotype3	up
CC	GO:0070820	tertiary granule	15/499	164/19886	1.71609e-05	0.000308896	0.000243435	CAMP/CD177/CEACAM8/CRISP3/GGH/GPR84/HP/LTF/MMP8/MMP9/OLFM4/OLR1/SIGLEC5/TARM1/TCN1	15	endotype2	up
CC	GO:0070820	tertiary granule	55/1378	164/19886	6.8851e-24	7.49099e-22	6.21833e-22	ARL8A/CAMP/CD177/CD58/CD59/CDA/CEACAM1/CEACAM8/CHIT1/CLEC4D/CLEC5A/CR1/CRISP3/CTSD/CXCL1/CYSTM1/DOK3/FCAR/FCER1G/FOLR3/FPR1/FPR2/GGH/GPR84/HP/ITGAM/LRG1/LTF/MGAM/MMP8/MMP9/NBEAL2/NFASC/OLFM4/OLR1/ORM1/OSCAR/PGLYRP1/PPBP/PTX3/QPCT/QSOX1/SERPINB10/SIGLEC14/SIGLEC5/SIRPA/SLC11A1/SLC2A3/STOM/STXBP2/TARM1/TCN1/TIMP2/TNFAIP6/TRPM2	55	endotype3	up
CC	GO:0070821	tertiary granule membrane	23/1378	73/19886	3.55857e-10	1.29057e-08	1.07132e-08	CD177/CD59/CEACAM1/CEACAM8/CLEC4D/CLEC5A/CYSTM1/FCAR/FCER1G/FPR2/GPR84/ITGAM/MGAM/NBEAL2/OLR1/SIGLEC14/SIGLEC5/SIRPA/SLC11A1/SLC2A3/STOM/TARM1/TRPM2	23	endotype3	up
BP	GO:0070942	neutrophil mediated cytotoxicity	6/1304	14/18870	0.000199394	0.0041333	0.00325485	ARG1/AZU1/CTSG/ELANE/MYD88/NLRP6	6	endotype3	up
BP	GO:0070943	neutrophil-mediated killing of symbiont cell	6/1304	12/18870	6.92099e-05	0.00182595	0.00143788	ARG1/AZU1/CTSG/ELANE/MYD88/NLRP6	6	endotype3	up
BP	GO:0070944	neutrophil-mediated killing of bacterium	5/1304	11/18870	0.000507885	0.00811733	0.00639215	AZU1/CTSG/ELANE/MYD88/NLRP6	5	endotype3	up
BP	GO:0071103	DNA conformation change	11/359	92/18870	1.37665e-06	4.30141e-05	3.84145e-05	BRIP1/CDC45/DSCC1/GINS1/GINS2/MCM2/MCM4/PIF1/POLQ/RAD51/TOP2A	11	endotype1	up
CC	GO:0071162	CMG complex	5/377	11/19886	1.00313e-06	2.05936e-05	1.80749e-05	CDC45/GINS1/GINS2/MCM2/MCM4	5	endotype1	up
BP	GO:0071173	spindle assembly checkpoint signaling	16/359	46/18870	1.24719e-16	1.29897e-14	1.16007e-14	AURKB/BIRC5/BUB1/BUB1B/CCNB1/CDC20/CDCA8/CENPF/NDC80/NUF2/PLK1/SPC24/SPC25/TRIP13/TTK/ZWINT	16	endotype1	up
BP	GO:0071173	spindle assembly checkpoint signaling	14/482	46/18870	4.73967e-12	8.73335e-10	7.13445e-10	AURKB/BIRC5/BUB1/BUB1B/CCNB1/CDC20/CDCA8/CENPF/PLK1/SPC24/SPC25/TRIP13/TTK/ZWINT	14	endotype2	up
BP	GO:0071173	spindle assembly checkpoint signaling	16/1304	46/18870	3.37163e-08	3.20537e-06	2.52413e-06	AURKB/BIRC5/BUB1/BUB1B/CCNB1/CDC20/CDCA8/CDK5RAP2/CENPF/DUSP1/PLK1/SPC24/SPC25/TRIP13/TTK/ZWINT	16	endotype3	up
BP	GO:0071174	mitotic spindle checkpoint signaling	16/359	46/18870	1.24719e-16	1.29897e-14	1.16007e-14	AURKB/BIRC5/BUB1/BUB1B/CCNB1/CDC20/CDCA8/CENPF/NDC80/NUF2/PLK1/SPC24/SPC25/TRIP13/TTK/ZWINT	16	endotype1	up
BP	GO:0071174	mitotic spindle checkpoint signaling	14/482	46/18870	4.73967e-12	8.73335e-10	7.13445e-10	AURKB/BIRC5/BUB1/BUB1B/CCNB1/CDC20/CDCA8/CENPF/PLK1/SPC24/SPC25/TRIP13/TTK/ZWINT	14	endotype2	up
BP	GO:0071174	mitotic spindle checkpoint signaling	16/1304	46/18870	3.37163e-08	3.20537e-06	2.52413e-06	AURKB/BIRC5/BUB1/BUB1B/CCNB1/CDC20/CDCA8/CDK5RAP2/CENPF/DUSP1/PLK1/SPC24/SPC25/TRIP13/TTK/ZWINT	16	endotype3	up
BP	GO:0071214	cellular response to abiotic stimulus	36/1304	334/18870	0.0053887	0.0432171	0.0340321	AQP10/AURKB/CASP5/CDC25A/CHEK1/FADD/FGF2/GADD45A/IFI16/ITGB3/KCNE1/KCNJ2/MAPK14/MICU1/MMP1/MMP2/MMP9/MYD88/MYLK/PBK/PDE2A/PKD1L3/PRKCD/RAD51/SFRP1/SLC2A4/SLC4A11/SLC9A1/TIMP1/TLR4/TLR5/TNFRSF1A/TNFSF14/TSPO/WNT11/YAP1	36	endotype3	up
BP	GO:0071216	cellular response to biotic stimulus	20/482	265/18870	1.68834e-05	0.00070149	0.000573061	ASS1/CAMP/CCL2/CMPK2/CTSG/CXCL10/CXCL11/DEFA1B/DEFA3/DEFA4/EDNRB/EPHB2/IL10/LTF/MMP8/MMP9/PF4/PF4V1/PLSCR4/SERPINE1	20	endotype2	up
BP	GO:0071216	cellular response to biotic stimulus	50/1304	265/18870	6.35057e-11	1.45904e-08	1.14895e-08	ABCA1/ADAM9/ARID5A/ASS1/BPI/CAMP/CD14/CD274/CDA/CMPK2/CTSG/CXCL1/CXCL10/DEFA1/DEFA1B/DEFA3/DEFA4/EDNRB/EPHB2/HCK/HMGB2/IL10/IRAK2/IRAK3/LILRA2/LTF/LY96/MAPK14/MMP8/MMP9/MYD88/NFKBIA/PDCD1LG2/PF4/PF4V1/PLSCR4/PPBP/PPM1E/SBNO2/SERPINE1/SIRPA/SPI1/TBXA2R/TLR2/TLR4/TLR9/TREM2/TRIB1/TSPO/ZC3H12A	50	endotype3	up
BP	GO:0071219	cellular response to molecule of bacterial origin	20/482	239/18870	3.63196e-06	0.000176922	0.000144531	ASS1/CAMP/CCL2/CMPK2/CTSG/CXCL10/CXCL11/DEFA1B/DEFA3/DEFA4/EDNRB/EPHB2/IL10/LTF/MMP8/MMP9/PF4/PF4V1/PLSCR4/SERPINE1	20	endotype2	up
BP	GO:0071219	cellular response to molecule of bacterial origin	49/1304	239/18870	4.35659e-12	1.33457e-09	1.05093e-09	ABCA1/ADAM9/ARID5A/ASS1/BPI/CAMP/CD14/CD274/CMPK2/CTSG/CXCL1/CXCL10/DEFA1/DEFA1B/DEFA3/DEFA4/EDNRB/EPHB2/HCK/HMGB2/IL10/IRAK2/IRAK3/LILRA2/LTF/LY96/MAPK14/MMP8/MMP9/MYD88/NFKBIA/PDCD1LG2/PF4/PF4V1/PLSCR4/PPBP/PPM1E/SBNO2/SERPINE1/SIRPA/SPI1/TBXA2R/TLR2/TLR4/TLR9/TREM2/TRIB1/TSPO/ZC3H12A	49	endotype3	up
BP	GO:0071222	cellular response to lipopolysaccharide	20/482	226/18870	1.53498e-06	8.91127e-05	7.27979e-05	ASS1/CAMP/CCL2/CMPK2/CTSG/CXCL10/CXCL11/DEFA1B/DEFA3/DEFA4/EDNRB/EPHB2/IL10/LTF/MMP8/MMP9/PF4/PF4V1/PLSCR4/SERPINE1	20	endotype2	up
BP	GO:0071222	cellular response to lipopolysaccharide	48/1304	226/18870	1.87637e-12	7.39022e-10	5.81957e-10	ABCA1/ADAM9/ARID5A/ASS1/BPI/CAMP/CD14/CD274/CMPK2/CTSG/CXCL1/CXCL10/DEFA1/DEFA1B/DEFA3/DEFA4/EDNRB/EPHB2/HCK/HMGB2/IL10/IRAK2/IRAK3/LILRA2/LTF/LY96/MAPK14/MMP8/MMP9/MYD88/NFKBIA/PDCD1LG2/PF4/PF4V1/PLSCR4/PPBP/PPM1E/SBNO2/SERPINE1/SIRPA/SPI1/TBXA2R/TLR2/TLR4/TLR9/TRIB1/TSPO/ZC3H12A	48	endotype3	up
BP	GO:0071223	cellular response to lipoteichoic acid	5/1304	10/18870	0.000293737	0.00541694	0.00426567	CD14/MAPK14/TLR2/TLR4/TREM2	5	endotype3	up
BP	GO:0071241	cellular response to inorganic substance	27/1304	229/18870	0.00459826	0.0387097	0.0304827	ABCB6/ALOX5AP/AOC1/CCNA2/CFLAR/CPNE4/CPNE5/CYP1A1/CYP1A2/HESX1/INHBB/ITPKC/JUNB/KCNB1/MMP9/MT1E/MT1F/MT2A/NCF1/RAD51/SCN5A/SLC11A1/SLC40A1/SYT5/TLR9/TRPM2/TSPO	27	endotype3	up
BP	GO:0071248	cellular response to metal ion	24/1304	200/18870	0.00584481	0.0459092	0.0361521	ABCB6/ALOX5AP/AOC1/CPNE4/CPNE5/CYP1A1/CYP1A2/HESX1/INHBB/ITPKC/JUNB/KCNB1/MMP9/MT1E/MT1F/MT2A/NCF1/SCN5A/SLC11A1/SLC40A1/SYT5/TLR9/TRPM2/TSPO	24	endotype3	up
BP	GO:0071260	cellular response to mechanical stimulus	15/1304	72/18870	9.89262e-05	0.0023467	0.00184796	CASP5/CHEK1/FADD/FGF2/GADD45A/ITGB3/KCNJ2/MYD88/PDE2A/SLC9A1/TLR4/TLR5/TNFRSF1A/TNFSF14/WNT11	15	endotype3	up
BP	GO:0071276	cellular response to cadmium ion	9/1304	37/18870	0.000742819	0.0109224	0.00860106	ABCB6/CYP1A2/HESX1/MMP9/MT1E/MT1F/MT2A/NCF1/SLC11A1	9	endotype3	up
BP	GO:0071280	cellular response to copper ion	4/482	26/18870	0.00402311	0.0484374	0.0395694	AOC1/CYP1A1/MT1E/MT1G	4	endotype2	up
BP	GO:0071312	cellular response to alkaloid	9/1304	37/18870	0.000742819	0.0109224	0.00860106	CCNA2/CHEK1/OPRM1/RAD51/RYR2/SLC1A2/SLC1A3/SLC8A1/TMEM38A	9	endotype3	up
BP	GO:0071313	cellular response to caffeine	4/1304	11/18870	0.00505348	0.0411099	0.0323728	CHEK1/RYR2/SLC8A1/TMEM38A	4	endotype3	up
BP	GO:0071347	cellular response to interleukin-1	17/1304	111/18870	0.00156982	0.0184923	0.0145621	CAMP/GBP1/IL1R1/IL1R2/IL1RL2/IL1RN/INHBB/IRAK2/IRAK3/MMP2/MYD88/MYLK3/NFKBIA/SFRP1/SIRPA/ZBP1/ZC3H12A	17	endotype3	up
BP	GO:0071357	cellular response to type I interferon	7/359	83/18870	0.00102312	0.0174083	0.0155468	IFI27/IFIT1/ISG15/OAS1/OAS2/OAS3/USP18	7	endotype1	up
BP	GO:0071357	cellular response to type I interferon	10/482	83/18870	4.93953e-05	0.00171588	0.00140173	IFI27/IFIT1/IFITM3/IRF7/ISG15/OAS1/OAS2/OAS3/TRIM6/USP18	10	endotype2	up
BP	GO:0071357	cellular response to type I interferon	19/1304	83/18870	2.83833e-06	0.000125205	9.85948e-05	DCST1/FADD/HDAC4/IFI27/IFIT1/IFITM1/IFITM2/IFITM3/IRF7/ISG15/MYD88/OAS1/OAS2/OAS3/RBM47/TBKBP1/TRIM6/USP18/ZBP1	19	endotype3	up
BP	GO:0071375	cellular response to peptide hormone stimulus	14/359	310/18870	0.00258186	0.0381751	0.0340929	ASS1/BRIP1/CAV1/CAV2/CCNA2/CDC6/CPS1/GLP1R/GPT2/LEP/MAS1/MZB1/PPARG/TSHR	14	endotype1	up
BP	GO:0071375	cellular response to peptide hormone stimulus	42/1304	310/18870	2.16624e-05	0.000711591	0.000560356	ADCY6/AGTRAP/ASS1/CA2/CAV1/CAV2/CCNA2/CDC6/CEACAM1/CFLAR/CTSD/CYP1B1/ECHDC3/FBN1/FFAR3/FUT7/GDF15/GPER1/GRB10/GRB14/INHBA/INHBB/IRS2/ITGB3/JAK3/LEP/MAP1B/MAS1/MZB1/PCSK9/PKM/PPARG/PRKCD/RAB13/RAB31/SH2B2/SLC2A4/SLC9A1/SOCS1/SOCS3/TRIM72/TSHR	42	endotype3	up
BP	GO:0071377	cellular response to glucagon stimulus	3/359	12/18870	0.00132227	0.0217447	0.0194195	ASS1/CPS1/GLP1R	3	endotype1	up
BP	GO:0071402	cellular response to lipoprotein particle stimulus	9/1304	42/18870	0.00194929	0.0214538	0.0168942	ABCA1/ABCG1/CASR/CES1/FCER1G/MYD88/PPARG/TLR4/TREM2	9	endotype3	up
BP	GO:0071404	cellular response to low-density lipoprotein particle stimulus	8/1304	38/18870	0.00385545	0.03396	0.0267424	ABCA1/CASR/CES1/FCER1G/MYD88/PPARG/TLR4/TREM2	8	endotype3	up
BP	GO:0071415	cellular response to purine-containing compound	6/1304	14/18870	0.000199394	0.0041333	0.00325485	CHEK1/P2RY1/RYR2/SLC8A1/TMEM38A/TRPM2	6	endotype3	up
BP	GO:0071459	protein localization to chromosome, centromeric region	5/359	40/18870	0.000922789	0.0160996	0.0143781	AURKB/BUB1B/CDK1/CENPA/TTK	5	endotype1	up
BP	GO:0071459	protein localization to chromosome, centromeric region	5/482	40/18870	0.00335303	0.0429309	0.0350711	AURKB/BUB1B/CDK1/CENPA/TTK	5	endotype2	up
BP	GO:0071492	cellular response to UV-A	3/482	11/18870	0.00234517	0.033921	0.0277107	MMP1/MMP2/MMP9	3	endotype2	up
BP	GO:0071492	cellular response to UV-A	4/1304	11/18870	0.00505348	0.0411099	0.0323728	MMP1/MMP2/MMP9/TIMP1	4	endotype3	up
BP	GO:0071496	cellular response to external stimulus	43/1304	346/18870	0.000133574	0.00296986	0.00233868	AOC1/BHLHA15/CASP5/CASR/CBS/CDA/CHEK1/EIF2AK2/FADD/FAM107A/FES/FGF2/FOSL1/GADD45A/GAS2L1/GAS6/IFI16/INHBB/ITGB3/KCNB1/KCNJ2/KPTN/LEP/MAP1LC3B2/MYD88/PCSK9/PDE2A/PLIN3/RALB/RRAGD/SFRP1/SH3GLB1/SLC1A2/SLC9A1/TFEB/TLR4/TLR5/TNFRSF1A/TNFSF14/UPP1/WNT11/WNT9B/ZC3H12A	43	endotype3	up
BP	GO:0071621	granulocyte chemotaxis	22/1304	130/18870	7.93022e-05	0.00197861	0.00155809	BST1/C3AR1/C5AR1/CKLF/CSF1/CSF3R/CXCL1/CXCL10/CXCR1/CXCR2/FCER1G/IL17RA/ITGA1/ITGA9/MDK/PF4/PF4V1/PPBP/S100A12/S100A8/S100A9/TNFAIP6	22	endotype3	up
BP	GO:0071674	mononuclear cell migration	30/1304	207/18870	9.21917e-05	0.00223941	0.00176346	ALOX5/C3AR1/C5AR1/CCR1/CKLF/CSF1/CTSG/CXCL10/CXCR1/CXCR2/DEFA1/DEFA1B/DUSP1/ECM1/EXT1/FADD/FPR2/FUT7/GAS6/HSD3B7/ITGB3/MDK/NLRP12/PADI2/S100A12/SERPINE1/SIRPA/SPI1/TNFSF14/TRPM2	30	endotype3	up
BP	GO:0071692	protein localization to extracellular region	43/1304	377/18870	0.000838007	0.0117877	0.00928244	ABCA1/ABCC8/ABCG1/ADAM9/ADRA2A/ALOX5/ANG/AP1M2/CASR/CNR1/CPLX3/DOC2B/EDNRB/FAM3B/FBN1/FFAR2/GNAZ/GPER1/GPR27/IGF1/IL1RN/INHBB/IRS2/KCNB1/LEP/LTBP1/MAFA/NADK/OPRM1/PFKFB2/PIM3/PPARG/PTPRN/RAB13/RAB3C/RSAD2/SFRP1/SUCNR1/SYTL4/TLR2/TLR4/TREM2/VEGFC	43	endotype3	up
BP	GO:0071695	anatomical structure maturation	13/359	261/18870	0.00154999	0.0250109	0.0223364	AGRN/AURKA/AXL/BFSP2/BHLHA15/BRCA2/DMC1/IGF1/KIF14/LEP/PPARG/TRIP13/TYMS	13	endotype1	up
BP	GO:0071695	anatomical structure maturation	30/1304	261/18870	0.00425564	0.0364373	0.0286933	ACVRL1/AGRN/ALDH1A2/ANG/B4GALT5/BHLHA15/C1QA/CNGB1/DMC1/EDNRB/EPAS1/EXT1/GLDN/IGF1/INSL3/KCNB1/KCNE1/LEP/LTF/MMP2/PDE3A/PPARG/PTPRN/ROPN1L/SLC22A14/TAL1/TDRD7/TRIP13/TYMS/ZBTB16	30	endotype3	up
BP	GO:0071706	tumor necrosis factor superfamily cytokine production	36/1304	191/18870	3.05312e-08	3.11757e-06	2.45499e-06	ABCC8/ARID5A/AZU1/BCL3/BPI/CD14/CD274/CLU/DDT/EPHB2/FADD/GAS6/IGF1/IL10/IRAK3/LEP/LILRA2/LILRA5/LTF/LY96/MMP8/MYD88/OAS1/OAS2/OAS3/ORM1/ORM2/PF4/SIRPA/TLR2/TLR4/TLR9/TREM2/TSPO/UBE2J1/ZC3H12A	36	endotype3	up
BP	GO:0071805	potassium ion transmembrane transport	28/1304	217/18870	0.00104481	0.0138488	0.0109055	ABCC8/CAV1/CD63/HPN/KCNB1/KCND1/KCNE1/KCNG2/KCNH7/KCNJ15/KCNJ2/KCNK7/KCNMA1/KCNN2/KCNN3/KCNS1/KCNS2/KEL/NOS1AP/SLC12A8/SLC1A3/SLC24A3/SLC9A1/SLC9A4/SLC9A8/TMEM38A/TREM2/WNK4	28	endotype3	up
BP	GO:0071897	DNA biosynthetic process	13/359	194/18870	9.15797e-05	0.00205725	0.00183726	AURKB/CCNA2/CENPF/CHEK1/DSCC1/DTL/NEK2/PIF1/POLE2/POLQ/TERT/TK1/TYMS	13	endotype1	up
BP	GO:0071900	regulation of protein serine/threonine kinase activity	14/359	285/18870	0.00118321	0.0199347	0.017803	CCNA1/CCNA2/CCNB1/CCNB2/CCNE1/CDC25A/CDC25C/CDC6/CDKN3/NTRK3/PKMYT1/PLK1/PPARG/UCHL1	14	endotype1	up
BP	GO:0071900	regulation of protein serine/threonine kinase activity	21/482	285/18870	1.50043e-05	0.000635882	0.000519465	ADRA2A/CCNA1/CCNA2/CCNB1/CCNB2/CDC25A/CDC25C/CDC6/EGF/ELANE/FGF2/HERC5/LTF/NTRK3/PDGFA/PKMYT1/PLK1/PPARG/SLC8A2/SLC8A3/UCHL1	21	endotype2	up
BP	GO:0071900	regulation of protein serine/threonine kinase activity	38/1304	285/18870	7.41825e-05	0.00189371	0.00149124	ADAM9/ADRA2A/CCNA1/CCNA2/CCNB1/CCNB2/CCND3/CCNJL/CDC25A/CDC25C/CDC6/CDKN2C/CDKN2D/CDKN3/DUSP1/EGF/ELANE/FGF2/FLT3/GADD45A/HERC5/IRAK3/LTF/NTRK3/PDGFA/PDGFC/PKMYT1/PLK1/PPARG/PRKCD/RALB/S100A12/SLC8A1/SLC8A2/SLC8A3/TLR4/TRIB1/UCHL1	38	endotype3	up
BP	GO:0072001	renal system development	18/482	324/18870	0.00178558	0.027719	0.0226442	ASS1/CENPF/COL4A1/EDNRB/EPCAM/FGF2/GLIS2/GPR4/ITGA8/ITGB3/MMP9/PDGFA/RBP4/SDC1/SFRP1/TEK/TP73/WNT11	18	endotype2	up
BP	GO:0072001	renal system development	37/1304	324/18870	0.001822	0.0207144	0.0163119	ALDH1A2/ASS1/BASP1/CALB1/CENPF/CFLAR/COL4A1/CXCR2/EDNRB/EPCAM/EXT1/FADD/FBN1/FGF2/FREM2/GLIS2/HPGD/IRX3/ITGB3/LHX1/MMP9/NOTCH3/PCSK9/PDGFA/PKD1L3/PROM1/SDC1/SFRP1/SLC22A1/TACSTD2/TEK/TP73/WNK4/WNT11/WNT9B/YAP1/ZBTB16	37	endotype3	up
BP	GO:0072331	signal transduction by p53 class mediator	10/359	175/18870	0.00195987	0.0300718	0.0268562	AURKA/AURKB/BRCA2/CHEK1/E2F7/EDA2R/FOXM1/GTSE1/PHLDA3/TP73	10	endotype1	up
CC	GO:0072562	blood microparticle	21/1378	144/19886	0.000942251	0.0111431	0.00925001	APOL1/C1QB/C1QC/C4BPA/CLIC1/CLU/FN1/HBD/HBE1/HP/HSPA1A/HSPA1B/HSPA6/ITGA2B/LGALS3BP/ORM1/ORM2/POTEE/PROS1/SERPING1/STOM	21	endotype3	up
BP	GO:0072574	hepatocyte proliferation	6/1304	23/18870	0.00391396	0.0340942	0.0268481	CEACAM1/CEBPB/CFLAR/HPN/MDK/TGFA	6	endotype3	up
BP	GO:0072575	epithelial cell proliferation involved in liver morphogenesis	6/1304	23/18870	0.00391396	0.0340942	0.0268481	CEACAM1/CEBPB/CFLAR/HPN/MDK/TGFA	6	endotype3	up
BP	GO:0072576	liver morphogenesis	6/1304	25/18870	0.00609912	0.0474338	0.0373526	CEACAM1/CEBPB/CFLAR/HPN/MDK/TGFA	6	endotype3	up
BP	GO:0072593	reactive oxygen species metabolic process	33/1304	234/18870	7.275e-05	0.0018745	0.00147611	AKR1C1/ALOX12/ALOX5/BST1/CBS/CD177/CFLAR/CYP1A1/CYP1A2/CYP1B1/FOXM1/FPR2/GADD45A/HBD/HBE1/HBG1/HP/IFI6/ITGAM/LEP/MAOB/MAPK14/MPO/NCF1/NCF2/NCF4/PLIN5/PRKCD/SH3PXD2B/TLR4/TSPO/TXN/ZC3H12A	33	endotype3	up
BP	GO:0072672	neutrophil extravasation	5/1304	14/18870	0.00184745	0.0207471	0.0163377	CD177/FUT7/IL1R1/MDK/PRTN3	5	endotype3	up
CC	GO:0072686	mitotic spindle	20/377	184/19886	3.56707e-10	1.55613e-08	1.36581e-08	ASPM/AURKA/AURKB/CDC6/CDK1/CENPE/CKAP2L/DLGAP5/ESPL1/KIF11/KIF18A/KIF18B/KIF23/KIFC1/PLK1/SKA1/SKA3/SPAG5/TPX2/WDR62	20	endotype1	up
CC	GO:0072686	mitotic spindle	16/499	184/19886	1.70978e-05	0.000308896	0.000243435	ASPM/AURKB/CDC6/CDK1/CKAP2L/DLGAP5/ESPL1/HEPACAM2/KIF11/KIF18B/KIFC1/PLK1/SKA1/SKA3/TPX2/WDR62	16	endotype2	up
BP	GO:0075509	endocytosis involved in viral entry into host cell	3/359	13/18870	0.00169483	0.0268439	0.0239734	CAV1/CAV2/SIGLEC1	3	endotype1	up
BP	GO:0075509	endocytosis involved in viral entry into host cell	3/482	13/18870	0.00391328	0.0473351	0.038669	CAV1/CAV2/SIGLEC1	3	endotype2	up
BP	GO:0080164	regulation of nitric oxide metabolic process	11/1304	60/18870	0.00244346	0.0253256	0.0199431	ASS1/CAV1/CLU/DDAH2/IL10/NOS1AP/PTX3/SIRPA/TLR4/TSPO/ZC3H12A	11	endotype3	up
BP	GO:0086001	cardiac muscle cell action potential	7/482	76/18870	0.00325362	0.0422971	0.0345533	CAV1/FGF13/JUP/KCNN2/NOS1AP/SCN2B/SCN5A	7	endotype2	up
BP	GO:0086001	cardiac muscle cell action potential	12/1304	76/18870	0.00569011	0.0449502	0.0353969	CAV1/FGF13/JUP/KCNE1/KCNJ2/KCNN2/NOS1AP/RYR2/SCN1B/SCN2B/SCN5A/SLC8A1	12	endotype3	up
BP	GO:0086002	cardiac muscle cell action potential involved in contraction	6/482	53/18870	0.00223694	0.0332637	0.0271738	CAV1/JUP/KCNN2/NOS1AP/SCN2B/SCN5A	6	endotype2	up
BP	GO:0086002	cardiac muscle cell action potential involved in contraction	10/1304	53/18870	0.0030454	0.029994	0.0236193	CAV1/JUP/KCNE1/KCNJ2/KCNN2/NOS1AP/RYR2/SCN1B/SCN2B/SCN5A	10	endotype3	up
BP	GO:0086003	cardiac muscle cell contraction	7/482	76/18870	0.00325362	0.0422971	0.0345533	CAV1/FGF13/JUP/KCNN2/NOS1AP/SCN2B/SCN5A	7	endotype2	up
BP	GO:0086003	cardiac muscle cell contraction	12/1304	76/18870	0.00569011	0.0449502	0.0353969	CAV1/FGF13/JUP/KCNE1/KCNJ2/KCNN2/NOS1AP/RYR2/SCN1B/SCN2B/SCN5A/SLC9A1	12	endotype3	up
BP	GO:0086005	ventricular cardiac muscle cell action potential	5/482	35/18870	0.00183621	0.0284009	0.0232013	CAV1/JUP/NOS1AP/SCN2B/SCN5A	5	endotype2	up
BP	GO:0086011	membrane repolarization during action potential	7/1304	31/18870	0.00447982	0.0380026	0.0299259	CAV1/KCNE1/KCNH7/KCNJ2/KCNN2/NOS1AP/SCN2B	7	endotype3	up
[truncated: 258 more rows]

## Sheet: Fig3D HALLMARK
ID	Description	setSize	enrichmentScore	NES	pvalue	p.adjust	qvalue	rank	leading_edge	core_enrichment	group
[truncated: 86 more rows]

## Sheet: FigS3D-G GSEA GO
	ID	Description	setSize	enrichmentScore	NES	pvalue	p.adjust	qvalue	rank	leading_edge	core_enrichment	group	choose
[truncated: 1,274 more rows]

[truncated: 1 more sheets: FigS3I KEGG]
